# Supplementary material for: Comparative network analysis reveals the dynamics of organic acid diversity during fruit ripening in peach (Prunus persica L. Batsch)
Source: BMC Plant Biol. 2023 Jan 9;23:16. doi: 10.1186/s12870-023-04037-w (PMC9827700; doi:10.1186/s12870-023-04037-w)
Supplement: Supplementary file 1 — Additional file 1: Table S1. Gene expression data (FPKMs) used for principal component analysis. [file 12870_2023_4037_MOESM1_ESM.xlsx]

## Sheet: Table S1
Table S1. Gene expression data (FPKMs) used for principal component analysis.
#Gene_ID	A-1-1	A-1-2	A-1-3	A-2-16	A-2-17	A-2-18	A-3-31	A-3-32	A-3-33	A-4-46	A-4-47	A-4-48	A-5-61	A-5-62	A-5-63	B-1-4	B-1-5	B-1-6	B-2-19	B-2-20	B-2-21	B-3-34	B-3-35	B-3-36	B-4-49	B-4-50	B-4-51	B-5-64	B-5-65	B-5-66	C-1-7	C-1-8	C-1-9	C-2-22	C-2-23	C-2-24	C-3-37	C-3-38	C-3-39	C-4-52	C-4-53	C-4-54	C-5-67	C-5-68	C-5-69	D-1-10	D-1-11	D-1-12	D-2-25
PRUPE_1G000100	15.9909	20.2853	12.5238	9.46275	10.8974	13.9885	11.253	9.98843	7.20203	14.1463	13.6866	13.1646	14.49	19.7539	16.9631	12.8918	16.279	6.77217	6.81349	6.94939	4.98617	9.5434	8.03047	8.48997	19.5934	12.7843	12.9387	14.2743	18.4407	14.1605	12.4963	11.9389	7.60367	10.0579	9.1906	11.3865	9.05798	11.7117	11.4297	14.8956	14.8376	21.5545	18.1433	24.5025	15.9192	9.26759	11.8712	10.0145	16.1025
PRUPE_1G000200	0	0	0.108063	0.03886	0.066487	0.083374	0	0	0	0	0	0	0	0	0.245634	0	0.114532	0	0	0	0	0.104447	0.108526	0	0	0	0.224283	0	0.119406	0	0.245732	0	0	0	0	0	0	0	0	0	0	0	0	0	0	0	0	0	0
PRUPE_1G000300	7.47401	9.63108	6.81238	4.45166	6.1369	6.463	5.23998	4.86414	3.92575	6.70356	6.58702	6.64987	7.77979	7.26036	6.99244	6.87434	7.2912	3.14793	3.58342	2.96507	2.61972	4.37355	3.94083	4.48387	8.78828	6.08279	6.29268	6.60232	7.636	5.60321	6.03256	5.30303	4.9501	4.68994	5.17723	5.3511	4.67926	6.35875	5.86357	7.44522	6.62808	8.74664	8.32646	9.95933	8.55317	7.21641	6.49086	4.72793	6.88869
PRUPE_1G000400	18.6865	15.4131	14.6229	13.0063	14.2786	16.2202	9.96244	13.965	9.52427	9.57608	15.7099	16.0327	16.0412	25.6606	18.2175	16.6847	16.9054	11.4929	14.3588	12.5106	14.7098	15.7767	14.8034	15.3322	15.3518	14.729	12.2205	21.2713	22.3313	16.8915	13.3467	14.7493	13.3476	10.5988	13.6181	17.8702	9.35013	16.5641	12.123	17.698	20.4227	21.5194	23.612	24.1402	31.0197	13.0927	13.9917	13.7627	15.6037
PRUPE_1G000500	1.78271	3.50432	1.17471	0.206808	0.227979	0.401684	0.062877	0.174473	0.448207	0.265457	0.052762	0.045477	0	0.062186	0.070874	2.86454	1.7982	0.764449	0.272452	0.148125	0.194563	0.24618	0.359371	0.305766	0.367678	0.043526	0.191947	0.032717	0	0	1.34449	0.949587	0.762174	0.454177	0.156837	0.435772	0.138322	0.205074	0.200936	0.484697	0.130726	0.110143	0.060977	0.073958	0.154288	1.50622	2.55259	5.56592	0.602627
PRUPE_1G000600	60.3365	48.9762	65.8613	124.977	116.754	91.9979	82.1212	93.3037	91.2608	49.5077	51.2469	41.7834	37.5488	38.7705	40.6649	53.2201	51.819	48.8395	69.8047	74.4967	69.182	79.8542	82.9285	73.7773	36.0933	55.3027	68.1083	46.1413	43.5332	41.2338	66.8655	70.3373	65.9039	89.0726	82.7568	56.3935	59.5852	58.0004	66.8102	43.9668	33.6985	46.0065	41.4735	33.5458	35.5381	30.93	35.4929	29.7905	56.3015
PRUPE_1G000700	7.77439	9.86239	11.0784	12.3897	12.0017	8.82177	10.5924	12.1913	13.5217	11.1319	9.3643	9.21064	12.9308	11.7522	9.43319	8.31937	8.60722	9.27061	8.33084	8.89239	5.85292	11.2122	10.1793	11.6888	11.2085	11.1923	12.6233	12.8522	16.1666	8.71468	10.0883	9.35621	10.4032	7.29898	6.91228	8.06224	9.96248	9.24525	8.05643	9.29086	8.7771	9.77763	11.0549	14.3551	13.8913	11.3257	11.5458	9.03554	6.18262
PRUPE_1G000800	33.5453	36.3558	28.3429	18.9468	14.1496	21.3223	22.8542	29.4347	26.449	30.505	22.7538	23.8703	10.1388	14.5052	16.2928	31.3454	40.7681	25.7899	18.2891	17.554	17.8673	31.5963	33.6614	27.7896	24.5737	25.0995	23.9122	9.88989	13.2582	20.0593	31.12	30.4282	26.0556	19.5992	22.6787	20.9867	17.8192	20.14	23.0816	20.991	15.4201	19.5119	15.5283	13.192	13.5728	31.8343	27.7033	31.8037	25.0501
PRUPE_1G000900	3.20045	3.05973	3.26988	3.3124	3.18744	3.85395	3.67026	5.06269	3.96305	2.6711	3.07999	3.25045	2.13733	3.03808	2.74885	2.98213	2.27058	3.70966	3.37873	2.96058	2.75897	4.10011	4.11987	3.56433	1.53926	3.01618	2.82541	2.86872	3.62945	3.30196	2.34398	2.5797	3.30122	3.2764	2.29763	2.13536	2.40319	1.83484	2.90096	2.5598	3.45961	2.73803	2.71795	2.00004	2.58595	2.81536	2.77684	3.41706	2.13053
PRUPE_1G001000	10.2975	14.1964	11.4254	13.0575	15.2932	14.2255	7.49702	12.9376	7.21798	16.8184	27.5725	23.6105	23.56	29.8089	26.5993	12.2927	10.6806	7.90106	11.537	11.5246	7.64607	13.0422	10.1975	15.2957	31.6637	19.5981	19.1333	25.2694	29.6571	23.8317	19.1239	19.2068	15.6172	13.0912	14.2386	22.1007	14.9431	17.3995	13.4068	18.9564	23.6109	26.315	25.5188	30.5541	22.9067	19.8092	24.1708	20.0653	17.9653
PRUPE_1G001100	8.49714	11.1128	6.14746	16.9312	14.4296	8.22189	5.0607	8.56603	6.40445	11.4828	16.4237	20.2953	46.9197	32.9086	33.9382	9.12682	9.64446	10.5548	6.55011	10.7627	6.1115	7.69785	6.97949	7.92254	20.1307	19.3373	16.6794	34.2244	34.7603	38.7059	19.6879	17.3581	8.6828	10.4552	13.4601	18.9715	9.69937	11.0791	6.4662	12.8332	24.5902	17.27	23.2665	22.6453	33.4589	24.2252	28.4198	32.5405	18.4123
PRUPE_1G001200	46.6191	41.9304	38.3069	50.4759	60.7948	58.1044	59.3762	54.8402	51.5029	41.6299	42.6843	38.5507	51.6164	58.5969	47.593	38.906	43.6884	31.0124	49.5305	54.7427	56.4249	51.5717	56.1683	42.4686	33.89	35.6599	38.8373	46.13	43.3778	40.881	46.757	43.7172	49.5382	63.8072	55.8208	42.728	45.1783	40.4616	46.1317	43.9065	51.453	47.1846	49.1257	43.5817	42.9349	31.6844	33.3288	30.5492	48.6975
PRUPE_1G001300	17.2576	18.0157	15.9293	28.9565	30.3007	25.9803	19.2345	27.2734	24.7248	27.4247	27.4784	28.1717	40.9435	40.4074	34.5408	18.6935	18.3788	18.1131	20.9458	27.6947	21.7948	26.2795	28.3831	27.2889	38.8763	27.5475	26.6134	42.284	34.7168	28.2752	24.0339	20.3952	22.1073	21.781	24.5026	22.7044	22.8322	21.9939	19.4423	29.3906	32.8318	32.7404	39.8648	55.6067	48.1867	22.1574	24.7761	28.5255	24.038
PRUPE_1G001400	0	0	0	0	0	0	0	0	0	0	0	0	0	0	0	0.074212	0.021811	0	0	0	0	0	0	0	0	0	0	0	0	0	0	0	0	0	0	0	0	0	0	0	0	0	0	0	0	0	0	0	0
PRUPE_1G001500	0.676737	0.535508	0	0	0	0.088469	0	0	0	0	0	0	0	0	0	0.239175	0.579097	0.188409	0	0	0	0	0	0	0	0	0	0	0	0	0	0	0	0	0	0	0	0	0	0	0	0	0	0	0	0	0.175969	0.673901	0
PRUPE_1G001600	0.294916	0.469176	0.33921	0.297016	0.428625	0.181079	0.442116	0.226975	0.186095	0.776135	0.533008	0.242933	0.472415	0.929777	0.303025	1.24343	0.901389	1.08409	0.242903	0.447632	0.394761	0.312181	0.332791	0.491943	0.740282	0.704963	0.84374	0.656931	0.559708	0.90395	0.228307	0.492517	0.198054	0.111021	0.12975	0.154195	0.24793	0.332977	0.193703	0.6251	0.507802	0.561702	0.641793	0.817085	1.03106	0.917626	0.4724	0.719141	0.250156
PRUPE_1G001700	0.336328	0.203515	0.191038	0.356221	0.444078	0.857688	0.088652	0.228987	0.094275	0.195879	0.301788	0.291401	0.233941	0.113939	0.469259	1.14162	0.804193	0.97409	0.569292	0.256682	0.134366	0.20684	0.357048	0.1311	0.068191	0.075527	0.197185	0.288597	0.429919	0.502836	0.790156	0.364203	0.410725	0.854011	0.164991	0.1043	0.110825	0.405047	0.264948	0.61767	0.764319	0.732511	0.832049	0.316158	0.317277	0.335203	0.527302	0.104697	0.1525
PRUPE_1G001800	12.6317	12.3241	15.6163	5.18455	9.31056	19.0977	11.5941	14.0735	6.04526	14.2558	11.5307	13.8396	3.43344	9.19276	15.04	9.97166	8.63478	2.14017	8.78531	4.5672	6.70326	9.01757	10.2803	8.94823	4.90857	8.07313	6.19036	3.02521	9.51547	7.28316	16.6807	18.1189	20.4334	10.3934	7.00125	11.8908	3.13878	11.9979	12.2635	16.6145	11.4761	20.0769	13.6969	4.4482	5.28626	7.31885	4.37119	1.1322	8.26188
PRUPE_1G001900	0	0.063682	0	0	0	0.080151	0	0	0	0	0	0.091089	0	0	0	0	0	0	0	0	0	0	0	0	0	0	0	0	0	0	0	0	0	0	0	0	0.009342	0	0	0.438201	0	0.047465	0.533932	0.227781	0	0	0	0	0
PRUPE_1G002000	0	0	0	0	0	0	0	0	0	0.10513	0	0	0	0.464157	0.112069	0	0	0	0.153474	0	0	0.111615	0	0.08793	0	0	0	0	0.243951	0	0	0	0	0	0	0	0	0	0.227545	0.088233	0.145926	0	1.19262	0.288121	0.623785	0	0	0	0
PRUPE_1G002100	3.04735	2.82676	1.88681	2.40627	2.64146	2.47966	1.95903	4.23641	2.06389	3.57962	7.09395	7.16041	11.5234	11.8482	11.1799	2.17485	2.97254	1.23952	3.00875	2.42858	0.920144	2.98525	2.38771	3.79649	4.68264	4.30159	4.84619	8.81261	11.5205	9.31273	4.51615	5.51526	4.06079	2.13295	2.44937	4.09202	3.40428	3.82553	3.14644	5.17396	9.60702	8.73495	8.80328	7.63331	10.7388	5.03681	5.54314	3.49679	3.44775
PRUPE_1G002200	0.060244	0.050742	0	0.125969	0.091151	0.057592	0.064424	0.027656	0	0.114653	0.007319	0.005173	0.002773	0.097827	0.664636	0.031646	0.095886	0.006908	0.003983	0.015135	0.034109	0.059006	0.035327	0.020654	0.018573	0.002532	0.277204	0.010967	0.116344	0.069198	0.360157	0.047814	0.021456	0.003116	0.084831	0.028029	0.004601	0.057654	0.006471	0.091136	0.080376	0.004405	0.000355	0.02195	0	0.046433	0.010952	0.077592	0.052583
PRUPE_1G002300	0.160805	6.07095	4.57068	1.07584	4.94644	5.23419	1.01525	5.95264	5.68386	6.82043	2.95702	2.51514	0.969547	2.08143	0.469289	5.88154	1.06383	1.5238	4.064	2.08315	0.787098	6.91551	5.43209	5.53022	1.44432	3.35536	4.35382	1.25241	2.82813	3.17476	4.69862	0.486297	3.82091	3.60189	0.888803	3.59651	2.39087	1.0976	2.23988	0.864775	1.91418	2.38826	2.0057	1.24379	1.59601	4.19021	0.790831	0.910232	1.00985
PRUPE_1G002400	7.49568	8.91406	8.21175	6.32209	6.65553	6.08141	4.54335	6.76948	5.07849	4.2002	4.41033	5.61795	4.27212	5.16596	5.17481	10.8245	5.74471	8.41202	6.40942	4.65629	4.27327	6.24764	6.51216	5.93928	7.05729	3.88916	4.4225	5.33004	7.18204	5.76684	6.24044	3.78559	4.07408	4.94888	4.99704	3.76603	3.56726	5.03687	3.33708	5.47608	4.71538	6.43463	5.23172	5.9383	4.83068	4.78082	4.89124	3.89413	4.14781
PRUPE_1G002500	4.77862	9.13565	11.135	3.7859	12.0945	1.80938	29.535	13.3695	63.9127	1.79405	0.311009	3.08873	0.47544	0.998561	2.08555	45.5141	9.39703	36.5783	119.922	10.8782	1.68222	29.2557	33.0505	128.585	14.381	1.74867	1.77749	2.46978	2.34267	13.2673	8.14088	4.13514	20.6341	0.61668	8.62168	1.65888	2.47954	3.14662	1.69998	2.87492	0.245066	3.65388	6.3826	21.4083	2.90704	27.2827	35.1769	32.7049	10.0405
PRUPE_1G002600	0	0	0	0	0	0	0	0	0	0	0	0	0	0	0	0	0	0	0	0	0	0	0	0	0	0	0	0	0	0	0	0	0	0	0	0	0	0	0	0	0	0	0	0	0	0	0	0	0
PRUPE_1G002700	2.73473	4.97527	1.78211	10.6005	9.0411	5.75458	3.27902	6.43303	2.19245	5.82303	24.6249	23.4139	38.3921	42.3698	41.106	2.12315	3.71028	1.57224	7.85173	4.94069	3.51494	4.75652	5.92878	5.2503	8.58232	9.80432	9.3296	35.6011	51.9714	33.2112	5.89687	9.85957	6.31493	5.77403	5.23336	16.5235	7.89837	10.515	6.87995	9.73379	19.4614	20.8275	13.1934	9.80868	8.65101	8.34732	9.46991	6.16876	10.8766
PRUPE_1G002800	25.0048	22.2719	11.3549	34.0061	43.0558	35.302	22.3358	28.5676	25.0352	15.2978	33.9237	29.7881	58.5659	62.1416	57.6136	22.2053	20.3839	16.055	25.7894	22.9531	19.8444	33.2379	27.3199	33.8071	42.8878	29.2719	21.8216	48.5556	81.5115	92.5085	23.623	25.2805	18.9118	18.0245	26.3503	40.2799	27.5846	36.069	25.8349	42.2771	37.3545	71.5945	36.7834	46.9736	35.3973	42.374	55.5395	43.7681	56.9734
PRUPE_1G002900	1.4665	2.08406	2.5737	2.21442	0.186299	0.838312	0.37151	0.765432	1.35397	0.141185	0.474331	0.088904	0.05922	8.28549	0.246731	0.62937	1.69032	1.01914	5.5329	1.76886	4.02309	0.440719	0.176001	0.439881	4.96501	0.05442	0.135408	28.9523	21.8044	58.834	0.806937	1.22667	6.70421	1.0559	16.8231	0.148864	0.048354	0.036887	0.124609	2.02068	1.40906	0.865666	63.0223	175.176	56.902	0.425877	0.273254	1.14973	5.43246
PRUPE_1G003000	1.19972	1.97824	3.35229	29.7164	12.194	4.31126	0.557428	1.93631	4.0212	0.419339	2.76841	0.67162	0.653568	8.79993	0.351334	1.74846	8.59355	3.41973	26.376	9.41431	11.978	3.80972	0.261898	4.03397	20.0416	1.25446	1.30748	39.8456	43.2389	66.6252	0.723043	1.62755	6.07936	14.4624	36.4289	25.5918	1.0003	0.833664	1.76918	4.6656	3.37975	1.14586	100.253	246.397	73.7629	1.69103	2.99681	7.50548	34.7731
PRUPE_1G003100	19.7419	24.8641	14.0531	15.8033	14.3881	18.1917	13.0237	17.1144	12.4367	61.8085	41.4111	30.0158	14.8525	13.1073	23.0115	20.6334	19.7603	16.4372	9.08298	12.4734	9.4978	13.0719	21.1465	14.8859	65.898	62.6332	67.6448	15.7807	20.4709	15.7008	21.7762	14.8546	9.09292	14.3624	13.8633	17.2458	14.0922	17.085	12.3571	38.0912	21.3426	33.582	24.3211	30.4873	33.8359	11.8765	19.1211	30.1259	19.4242
PRUPE_1G003200	12.8984	14.5418	7.28962	12.5182	6.07165	5.10978	13.2391	6.03695	10.2412	6.4916	7.19857	6.85545	15.63	9.44778	7.44916	10.7913	5.72233	10.62	4.41988	7.89393	4.51476	4.37349	5.02886	7.84901	6.29584	5.49255	5.49494	13.7715	9.65383	16.2803	11.9196	5.05157	9.51153	5.71865	8.9362	3.78516	8.57258	9.26268	8.78604	5.58654	5.7507	5.83048	4.88181	9.91517	4.82176	5.11944	7.69551	7.50326	7.85467
PRUPE_1G003300	533.656	388.6	524.641	608.266	562.636	749.339	930.147	740.751	913.151	465.599	542.273	538.046	470.371	449.759	466.481	554.659	494.731	477.506	669.165	551.055	705.616	708.942	666.019	668.557	257.153	373.28	386.245	466.946	349.999	320.946	375.868	456.984	786.292	818.886	644.924	547.365	610.395	558.737	700.065	293.441	374.69	272.395	430.26	418.903	438.515	478.142	551.461	245.125	465.001
PRUPE_1G003400	0.279744	0.45332	0.516222	0.922624	0.817612	0.75364	0.252668	0.583553	0.375524	0.664704	0.873662	1.24047	2.6526	2.31307	1.93485	0.028011	0.195128	0.169012	0.277233	0.158575	0.026095	0.130714	0.151593	0.139185	0.271491	0.126256	0.17397	1.70916	1.01764	0.618396	0.203209	0.424261	0.20544	0.460688	0.185879	0.574925	0.293702	0.528003	0.535257	0.316205	0.247081	0.702885	1.37403	0.786745	0.827688	0.432548	0.913137	0.671017	0.615869
PRUPE_1G003500	0	0	0	0	0	0.013933	0	0	0	0	0	0	0	0	0.030477	0.213487	0	0.057178	0	0	0	0	0	0	0	0	0	0	0	0.016635	0	0	0	0	0	0	0	0	0	0.015142	0	0	0.017568	0.023506	0.051374	0.04336	0	0	0
PRUPE_1G003600	48.5969	51.5522	31.4213	19.9527	16.4236	33.2548	40.3367	22.643	23.7043	36.0065	36.5231	56.0537	15.3808	17.6388	20.7818	40.9421	46.2701	39.7621	21.4493	30.0821	29.2573	24.2799	25.7469	17.2695	30.7476	27.3203	30.6124	20.7627	17.668	12.3842	44.5302	39.3776	32.3183	21.5864	23.5355	17.9385	15.2252	19.4954	12.2598	19.4348	22.0836	20.0628	13.9268	17.9592	11.5632	30.8829	33.4109	43.2617	35.03
PRUPE_1G003700	0.580578	0.126135	0.153903	0.235144	0.441044	0.930467	1.07365	0.857621	0.509529	3.26634	3.54719	2.89714	6.52235	9.55569	4.75226	0	0.846397	0.279971	0.424088	0.282543	0.68224	0.352142	1.12905	1.42608	1.60174	2.68222	2.27304	3.36554	5.70667	4.55201	0.266482	0.529351	0.549612	0.310488	0.79348	0.755657	3.16858	1.72264	3.08287	5.08938	6.62073	4.393	11.0669	6.15569	10.9083	0.409182	0.294111	0	0.746089
PRUPE_1G003800	4.38019	2.99711	2.63823	11.7035	12.4108	8.51817	10.3212	10.3735	9.91043	15.266	10.1554	8.10989	7.52678	7.72743	11.3753	4.90552	7.49708	3.49362	7.11713	9.04125	8.85305	11.0711	16.1554	11.5019	9.02638	11.2502	11.5326	7.0503	8.2008	8.99391	3.15052	4.53942	4.92901	7.29278	8.83779	6.66478	7.33803	8.039	7.98545	10.0115	5.1315	12.9531	9.35943	7.4094	6.32592	3.63071	3.54597	3.75987	13.7696
PRUPE_1G003900	30.4317	21.5139	17.0802	45.5769	41.1708	38.3931	65.4368	52.1487	59.9493	75.3571	43.3623	45.0572	30.8712	33.236	37.1181	29.6062	47.6397	32.6928	27.6844	46.6258	48.9201	52.8487	66.0877	49.2155	37.5064	63.5195	75.2808	29.925	39.5983	43.022	27.7417	38.4815	29.6883	35.243	37.3979	27.1651	37.8712	36.0489	39.0293	51.4367	35.4483	49.33	38.0558	29.0229	23.2154	23.0316	22.1844	48.8931	64.6092
PRUPE_1G004000	2.82764	2.65041	0.904312	0.495399	0.281178	1.09715	0.415368	1.34109	0.567505	3.3149	2.55759	2.32015	1.8478	1.91282	1.46195	3.18897	1.58234	2.60933	1.34884	0.586464	0.416017	0.715704	0.996929	2.04399	4.15069	3.11404	3.52331	3.55475	2.53432	1.31251	1.74362	0.959564	0.843444	0.636483	0.701841	0.948525	1.03526	1.00526	0.571783	2.6217	2.60296	2.91548	2.92007	4.85806	5.81857	2.30296	1.70459	3.3108	0.574812
PRUPE_1G004100	0	0	0	0	0	0	0	0	0	0	0.025123	0	0	0	0	0	0	0	0	0	0	0	0	0	0	0	0	0	0	0	0	0	0	0	0	0	0	0	0	0	0	0	0	0	0	0	0	0	0
PRUPE_1G004200	0.325757	0.280249	0	0.143487	0.026518	0.174037	0	0	0.047468	1.3834	0.438249	0.295297	0.042155	0	0.227787	0.82997	0.657865	0.232372	0.043433	0.114246	0	0	0.040841	0	1.55883	0.062502	0	0	0	0	0.271862	0.047182	0.085881	0.255518	0	0	0.044895	0.085	0.085077	0.276457	0	0.207007	0	0	0	0.070839	0	0.126516	0.090445
PRUPE_1G004300	0	0	0	0	0	0	0.08082	0	0.022606	0	0	0	0	0	0.126776	0	0.08846	0	0	0	0	0	0	0	0	0	0	0	0	0	0	0	0	0	0	0	0	0	0	0	0	0	0	0	0	0.042651	0.086904	0	0
PRUPE_1G004400	7.39283	9.94072	7.50177	15.832	17.7359	13.0535	9.86837	13.7301	15.1996	11.7933	20.2713	18.0835	53.0307	34.5801	31.6706	6.29263	9.50483	8.28518	12.1645	12.7332	12.6539	15.7592	16.4035	16.2307	21.8843	17.9379	16.8457	39.4914	41.7764	17.3709	12.0187	9.28128	8.02231	10.5565	11.558	12.2235	11.1031	11.8899	9.09628	17.4411	24.8735	23.9697	28.5629	37.3666	32.6362	10.7981	12.3164	14.7453	12.6716
PRUPE_1G004500	60.4024	57.9602	66.3082	42.2482	54.6294	57.5861	58.1429	50.6959	42.5373	50.012	39.3745	48.1132	32.2959	40.6761	39.1353	67.419	59.7018	34.6153	53.5897	36.8275	47.0997	46.3805	45.9393	37.7024	28.2447	34.0371	35.2572	36.5498	46.7041	38.8627	54.4806	57.0936	61.6389	53.9062	46.7257	48.7039	36.446	42.5869	40.1863	53.7557	50.6201	51.5306	41.3784	31.7344	35.3739	33.5561	37.0658	25.289	48.7271
PRUPE_1G004600	2.38818	3.51963	4.19668	3.5463	6.23157	5.15154	2.76126	5.24634	2.10679	3.18968	2.1332	2.51174	1.77182	3.70896	3.77536	2.46398	3.02306	1.71916	4.36987	2.55113	3.02845	3.71507	4.16722	2.44878	2.41517	1.93418	0.55441	0.734391	4.08904	4.89824	4.62349	3.10059	4.09505	6.15296	5.78567	5.45413	1.41674	2.69734	2.23925	4.9352	2.11637	3.3157	3.00995	1.71417	1.22726	1.45248	2.98857	0.672573	3.66824
PRUPE_1G004700	28.3097	20.0156	16.609	15.3055	17.6425	40.16	25.2785	17.957	22.1507	10.0167	8.80372	8.38256	10.2657	12.1336	8.61513	33.035	32.91	12.9572	35.6837	23.9265	36.1523	23.3677	24.9613	17.1411	7.61054	7.41071	7.29389	7.80142	11.4212	9.4711	17.8709	16.0119	15.7219	22.5732	20.1056	10.8949	10.3823	13.6432	11.7726	17.2401	12.5441	17.3552	17.2269	13.1079	14.7851	12.1975	13.7704	11.5043	23.7185
PRUPE_1G004800	40.7816	37.229	31.2329	29.4816	24.979	36.3221	16.6818	27.8089	21.2174	27.6445	51.2067	54.5148	99.0101	76.1814	71.8471	95.9988	47.8165	37.0973	66.2538	38.0911	36.4249	33.2029	36.8491	36.7345	33.1753	40.2114	31.3962	126.21	104.585	87.4131	47.6247	54.1377	85.4348	27.9648	33.8849	48.8965	59.6713	59.9818	56.1099	37.4651	72.1736	54.9134	79.9781	87.363	72.417	47.3032	56.7318	38.3605	37.2798
PRUPE_1G004900	12.9169	7.94484	13.0392	10.5384	9.23045	21.6649	18.2374	9.72865	12.4924	9.48603	8.35265	11.2652	6.60858	9.02398	10.1136	14.9144	15.2962	14.9113	29.4444	15.1557	23.7142	11.0395	10.3424	7.18067	6.83635	6.58696	6.55703	4.90335	11.8952	19.2263	10.205	15.4311	23.45	24.9191	13.5165	7.34388	9.02543	8.2104	9.27239	9.6323	12.1097	9.77301	8.58219	4.46767	5.5912	9.05681	9.49016	4.49921	16.8218
PRUPE_1G005000	66.1541	57.8067	41.7143	52.9748	52.3625	55.9705	47.0796	54.073	44.7196	95.2088	105.18	112.153	103.668	109.043	98.5975	55.4159	68.0282	54.5582	50.4695	58.8275	46.971	58.8334	64.9432	65.1907	111.87	87.5953	78.559	104.976	93.386	79.3092	63.3765	51.4661	47.6798	38.2248	42.0659	48.5173	73.7068	79.0085	71.0672	75.0605	85.7238	95.513	114.377	101.901	104.209	58.8211	67.8424	87.7685	48.9181
PRUPE_1G005100	4.30849	3.78428	1.50145	0.9562	1.10969	1.52392	1.32167	1.34377	0.535191	2.79709	2.3889	3.2932	0.898735	1.32691	2.09238	2.01472	2.08946	0.945718	0.561589	0.547993	0.451482	0.901021	0.595792	0.79582	1.67494	1.42296	1.43241	0.689208	2.17939	1.48413	3.77651	6.08341	1.53845	1.11414	1.44258	2.31375	0.594338	1.4652	0.668438	1.3868	2.09266	2.56422	1.74359	1.48056	1.12567	2.66815	2.54556	0.592757	1.5544
PRUPE_1G005200	0.165439	0.145363	0	0.130445	0.574682	0.319291	0.301091	0.234077	0.155788	0.956288	0.423418	0.723604	0	0.530574	0.467205	0.191502	0	0	0	0	0	0	0.208394	0.184673	0.485729	0.457328	0.186637	0	0.456367	0.07911	0.800264	1.21509	0.263646	0.251671	0.099141	0.468269	0	0.079126	0	0.238436	0.253105	0.479694	0	0.133587	0	0.203669	0.545063	0.127194	0.327263
PRUPE_1G005300	0.628009	0.874314	0.523662	0.658257	1.28509	1.13396	0.556109	1.74462	1.00581	1.72812	1.0697	1.37853	0.589537	1.2168	0.630256	0.468436	1.42982	0.887197	1.09302	0.772261	0.729374	1.09328	1.14312	0.994596	1.78653	1.45186	1.25495	1.3837	0.842917	0.502293	0.955857	0.629579	0.308702	1.24552	0.623347	0.714038	0.978626	0.695485	0.495257	1.54831	1.28963	1.72215	1.03574	1.1367	1.46435	1.05716	1.23016	1.25807	0.589133
PRUPE_1G005400	6.45962	12.4962	21.0908	19.0065	18.9602	14.9838	13.0911	9.30323	15.4058	8.63431	9.98597	17.0157	2.55201	1.51906	2.76625	5.62361	6.9479	7.38176	13.7472	8.45452	8.67212	8.82035	8.74107	12.2045	5.89576	12.5319	12.8354	4.93418	4.22145	5.54368	5.25185	3.33534	6.05562	19.1019	8.70682	7.05475	15.3639	10.3121	9.02607	8.06285	13.0735	8.20067	8.48887	31.9677	2.70819	4.3559	6.06755	4.20436	8.31376
PRUPE_1G005500	0	0	0	0	0	0	0	0	0	0	0	0	0	0	0	0	0	0	0	0	0	0	0	0	0	0	0	0	0	0	0	0	0	0	0	0	0	0	0	0	0	0	0	0	0	0	0	0	0
PRUPE_1G005600	1.40903	1.66232	0.903527	0	0	0	0	0	0	0	0	0	0	0	0	0.142574	2.1002	0	0	0	0	0	0	0	0	0	0	0	0	0	1.36263	5.93816	0.375753	0	0	0	0	0	0	0	0	0	0	0	0	0	0.649344	0.458193	0
PRUPE_1G005700	6.8877	6.7586	3.70805	5.0923	5.63147	5.16155	3.9188	6.72462	4.29844	7.40713	15.7463	20.6777	28.4333	26.3155	19.1481	7.46016	6.4727	4.3707	3.0394	3.4421	2.89079	5.77415	5.21679	5.9837	12.7493	11.6003	8.93227	21.2015	20.2846	14.762	8.39662	8.27879	5.41793	4.31733	4.79223	9.73564	6.9237	7.96354	6.30519	8.01844	28.4846	17.174	18.3608	20.6914	18.0065	8.8672	7.60675	10.2841	5.67077
PRUPE_1G005800	5.51266	4.34733	3.88596	4.71688	4.9819	5.17323	3.81115	4.85769	4.07465	6.86717	5.20734	4.89795	3.54445	2.56048	3.15329	2.16084	1.98078	3.90751	3.86632	4.8688	2.66619	5.18661	4.48164	5.99389	6.07248	6.44169	8.4403	6.38219	4.47002	3.42206	3.77949	3.27704	2.89761	3.54528	3.99606	2.8917	3.07749	3.26841	3.09245	3.8452	4.3635	5.21401	6.2207	4.92145	7.77622	2.11573	3.78188	3.94403	2.12602
PRUPE_1G005900	0.65365	0.437649	0.551919	0.566513	0.549906	0.233462	0.190597	0.375638	0.181911	0.863316	0.531151	0.978839	0.091587	0.448634	0.217885	0.359895	0.295167	0.175004	0.393595	0.1286	0	0.281235	0.059435	0.300881	0.451276	0.962944	0.68889	1.06628	1.11733	0.735659	0.579819	0.802198	0.144473	0.088642	0.187447	0.234165	0.043013	0.195285	0.157063	0.559689	0.500781	0.827641	0.837946	0.479073	1.01176	0.52106	0.833991	1.2525	0.090276
PRUPE_1G006000	0.779311	0.853646	0.685445	0.756358	0.518731	0.68438	0.301879	0.859272	0.440443	1.08617	1.75636	1.90229	0.952658	0.431467	0.979857	1.15107	0.189249	0.651674	0.242118	0.23424	0.0847	0.435036	0.150611	0.875321	3.67005	1.94164	1.61595	2.45993	2.34209	0.652414	0.440008	0.453443	0.08173	0.535044	0.398229	0.660371	0.290104	0.651721	0.299111	1.3945	1.16725	3.45632	1.97348	2.24487	3.43804	0.711794	0.673186	0.490596	0.172148
PRUPE_1G006100	10.8069	9.70498	9.29217	10.408	9.33177	9.15315	5.41966	5.10684	6.2306	4.48009	6.7198	7.84824	10.9562	11.7101	11.454	10.6057	9.18588	12.5928	8.50941	8.71639	7.68885	6.1494	5.82715	6.3054	6.96958	6.51939	5.43491	11.4465	14.0461	16.8919	6.07697	4.20986	5.18025	6.97623	5.62865	6.02705	6.79124	6.80223	5.53377	7.71786	7.75038	10.1368	8.96496	9.09278	10.0961	6.42714	5.83839	6.44599	7.82815
PRUPE_1G006200	0.076376	0.064449	0.017317	0.032082	0.066749	0.054181	0.030308	0.011304	0.058114	0.00551	0.03207	0.024405	0.058871	0.063368	0.034442	0.073859	0.048952	0.041936	0.039395	0.02153	0.026736	0.023571	0.021835	0.057949	0.069399	0.043435	0.014381	0.001824	0.029734	0.027046	0.013898	0.033819	0.014545	0.059242	0.114146	0.063634	0.001916	0.033464	0.027141	0.015499	0.03122	0.018384	0.021751	0.04309	0.028066	0.017092	0.043221	0.038311	0.045177
PRUPE_1G006300	45.4496	52.582	30.2937	21.5778	18.1756	17.8945	12.2275	12.7714	11.9841	6.24179	7.18877	7.98157	7.46202	8.81825	9.64912	33.1813	40.0635	36.0359	22.6502	23.9522	16.2176	16.3935	12.6359	12.9524	10.9114	7.62198	8.23165	6.74057	11.2403	11.4468	41.8398	23.6782	23.1162	15.0845	12.2044	12.9332	5.58856	6.85769	3.99778	7.70047	7.68635	8.31804	5.46773	5.60096	6.33244	31.9788	32.637	33.8799	23.7313
PRUPE_1G006400	10.4442	11.5781	5.25553	6.38354	9.85916	8.48189	7.04796	8.63956	5.29174	17.321	14.801	17.2901	21.8986	25.7957	16.5335	8.63212	12.3679	9.64086	6.1916	6.45992	6.58358	7.00288	5.26174	10.1187	14.3005	13.4756	12.5914	18.695	27.1549	16.4134	13.0271	18.3589	9.35984	7.74524	8.05036	11.1988	6.81348	9.7353	7.834	10.9966	19.2609	19.0316	17.175	18.7563	16.4963	17.5356	13.7072	16.1547	12.3665
PRUPE_1G006500	37.4181	52.3139	50.7418	72.1152	72.9046	63.2323	58.7077	64.6233	61.9827	74.2375	63.4387	62.6701	56.0847	50.3259	56.4709	42.431	43.205	32.7141	52.841	53.2984	51.1172	62.3759	64.7489	60.7734	72.5397	65.0616	70.4414	62.918	57.3236	51.3663	60.9417	65.113	49.3379	55.3257	55.7417	52.208	66.2036	64.2733	60.6913	69.7985	65.151	67.235	60.8154	76.7512	70.7264	42.895	58.5229	52.0296	60.851
PRUPE_1G006600	0.324533	0.387915	0.356365	0	0	0	0	0	0	0	0	0	0	0	0	0.071153	0.254315	0.080097	0.150761	0	0	0	0	0	0	0	0	0	0	0	0.18494	0.904049	0.261309	0	0	0.025437	0	0	0	0	0	0	0	0	0	0	0.207433	0.028853	0
PRUPE_1G006700	174.83	175.207	104.803	265.348	233.544	264.421	184.81	316.071	216.172	443.877	338.802	277.51	171.39	138.797	219.834	178.31	194.655	174.025	148.671	197.376	119.119	283.609	254.191	314.059	466.176	454.745	459.478	181.11	190.179	113.768	198.116	145.378	100.122	155.255	188.08	160.176	196.961	264.812	179.667	360.556	181.424	318.748	196.931	282.991	281.624	206.587	237.053	267.752	170.324
PRUPE_1G006800	0	0	0	0.14501	0	0	0	0	0	0	0	0	0	0	0	0.10842	0	0	0	0	0	0	0	0	0	0	0	0	0	0	0	0	0	0	0	0	0	0	0	0.042827	0	0	0	0	0	0	0.036076	0	0
PRUPE_1G006900	2.05669	2.22179	0.953619	0.945268	0.717241	1.40637	0.474168	1.19061	0.311279	2.21615	1.80509	2.50866	0.515617	0.866398	1.04026	1.67805	1.2228	1.12516	0.731291	0.438586	0.125655	0.741941	1.03706	1.1094	4.42793	1.79097	2.16285	1.42593	2.01424	0.917104	0.807496	0.488543	0.161615	0.334404	0.242145	0.634861	1.05549	0.836317	1.04628	2.42408	1.30612	2.97655	1.79433	2.05161	1.95644	0.736764	1.09703	1.35799	0.649847
PRUPE_1G007000	3.93232	4.75211	6.78095	27.9512	21.1544	17.254	7.75253	17.5844	7.43607	13.0563	24.4773	27.5293	8.11252	9.13359	9.47158	2.96691	4.75579	4.07001	11.258	9.1715	5.11347	12.4649	10.437	18.7343	17.5971	29.0341	26.7954	10.4424	16.9361	8.55589	6.60363	6.56859	13.3603	14.7011	22.9312	33.7719	25.7396	27.5349	31.6575	54.1933	65.1711	64.4354	22.1126	30.4828	31.2981	9.23907	9.14036	10.7973	7.7018
PRUPE_1G007100	6.72573	10.0441	4.87064	4.49815	5.29902	7.92649	3.54357	4.4416	4.14939	4.39341	3.29273	4.03174	1.12556	1.12512	1.66459	5.2425	8.51933	4.59019	4.48787	4.76319	3.25679	5.11453	5.01232	5.48596	4.79828	3.80034	4.2808	1.55448	1.69839	1.28783	6.74144	6.92177	4.86495	4.78458	5.69656	5.42664	3.56184	4.73042	3.31881	4.95536	1.85489	4.53426	0.428358	1.46308	0.541468	5.28631	6.79277	6.47363	4.71514
PRUPE_1G007200	0.808006	1.59807	0.750905	0.977306	1.08431	0.789072	0.659864	0.814647	0.645185	1.23935	1.5462	3.43682	0.554239	1.95441	0.490316	1.6363	1.01553	0.555588	1.06926	0.725636	0.68237	0.814987	0.796938	0.669999	3.00927	1.48741	1.34523	0.419147	0.343354	0.386195	1.09432	1.48711	1.32093	1.2277	1.02547	1.09915	0.73031	0.766423	0.463533	1.30996	1.72556	1.15531	2.70882	7.03843	4.95288	1.25569	1.45527	1.80681	1.02266
PRUPE_1G007300	0	0	0	0	0	0	0.145927	0	0.591446	0.293822	0.456204	0.213789	0.803581	0.938697	0.725143	0	0	0	0	0	0	0.087702	0.167532	0.220071	0	0.333055	0.250639	0.618959	0.171073	0	3.28432	0.895339	0.981107	1.68917	2.24654	3.57945	5.77358	1.97822	5.16104	2.11716	2.70173	1.56924	12.3472	56.1917	20.8878	0.901038	1.82037	0.455968	0.562689
PRUPE_1G007400	0	0	0	0	0	0	0	0	0	0	0	0	0	0	0	0	0	0	0	0	0	0	0	0	0	0	0	0	0	0	0	0	0	0	0	0	0	0	0	0	0	0	0	0.026406	0	0	0.390771	0.030897	0
PRUPE_1G007500	0.327613	0.543823	0.249321	0.41049	0.357252	0.226951	0.056856	0.379935	0.22271	0.268732	0.165675	0.061454	0	0	0.021615	0.527696	0.323806	0.268179	0.019796	0.059752	0.060644	0.09841	0.036759	0.095481	0.174365	0.160732	0.402299	0	0	0	0.799275	0.746676	0.08481	0.081704	0.041841	0.346666	0.020122	0.227608	0.060632	0	0	0	0	0	0	0.752769	1.23828	0.866588	0.27018
PRUPE_1G007600	0	0	0	0	0	0	0	0	0	0	0	0	0	0	0	0	0	0	0	0	0	0	0	0	0	0	0	0	0	0	0	0	0	0	0	0	0	0	0	0	0	0	0	0	0	0	0	0	0
PRUPE_1G007700	0.877971	0.774441	0.70135	0.181102	0.27071	0.393252	0.059048	0.062912	0.044265	0.056785	0	0	0	0	0	0.536594	0.833803	0.392727	0.062094	0.171187	0.084471	0.041323	0.019936	0.059324	0.114131	0	0.091771	0	0	0	0.142915	0.090488	0	0	0.021324	0	0	0	0	0	0	0	0	0	0	0.486962	0.578923	0.458642	0.18903
PRUPE_1G007800	0	0	0	0	0	0	0	0	0	0	0	0	0	0	0	0	0	0	0	0	0	0	0	0	0	0	0	0	0	0	0	0	0	0	0	0	0	0	0	0	0	0	0	0	0	0	0	0	0
PRUPE_1G007900	0	0	0	0	0	0	0	0	0	0	0	0	0	0	0	0	0	0	0	0	0	0	0	0	0	0	0	0	0	0	0	0	0	0	0	0	0	0	0	0	0	0	0	0	0	0	0	0	0
PRUPE_1G008000	3.574	4.71657	3.9222	3.90399	4.47587	4.6058	3.09019	4.65101	3.70886	7.1386	6.19897	6.62429	8.102	6.90519	6.41921	2.96216	3.13063	4.49073	2.78639	3.55812	3.62132	3.84075	3.7444	3.90601	4.68919	6.6759	6.68794	6.91359	10.8617	7.24786	6.21327	7.70448	6.66776	3.99203	3.58519	5.74325	4.53018	3.72331	3.22247	4.91722	7.19514	5.82674	5.12612	8.01998	5.59162	3.92638	5.9711	3.96759	3.68835
PRUPE_1G008100	0	0	0.063775	0	0	0	0	0.016046	0	0	0	0	0	0	0	0	0.010755	0	0	0	0	0	0	0	0	0	0	0	0	0	0.030761	0.107026	0	0	0	0	0	0	0	0	0	0	0	0	0	0.040365	0	0	0
PRUPE_1G008200	1.23731	2.11142	2.29108	1.89696	1.96307	1.60996	1.76995	3.55438	2.10832	4.89716	7.95695	8.40037	2.82094	3.16332	2.98523	1.69275	2.37199	1.5608	1.37728	0.966193	0.818872	1.88265	1.89581	3.2256	2.44067	2.62993	4.89232	4.46573	5.60475	4.09247	3.08919	2.30878	1.71277	1.36515	2.34577	2.66104	1.66213	2.91281	3.47863	2.2572	4.73394	4.19585	3.93354	3.35407	4.49235	2.31267	3.75842	3.1372	1.09841
PRUPE_1G008300	0.134736	0.157495	0.07223	0.126334	0.128095	0.103248	0.047424	0.072456	0.225857	0.086101	0.218435	0.265536	0.147073	0.19355	0.140369	0.199178	0.205859	0.208963	0.047025	0.026172	0.021633	0.0877	0.048387	0.185673	0.164708	0.128751	0.147588	0.127991	0.327684	0.344356	0.239762	0.178954	0.104558	0.016493	0.099706	0.737072	0.09124	0.167548	0.166177	0.205357	0.119376	0.267699	0.427872	0.822974	0.25738	1.43872	0.317235	0.576555	0.053966
PRUPE_1G008400	0.706569	1.57924	2.06296	2.45318	1.54977	0.841643	3.78558	3.59585	3.95166	2.20716	2.07378	2.52018	2.50596	1.3699	2.02363	1.78031	1.47278	2.34583	2.09558	1.50577	1.54194	2.54415	3.40923	3.56045	1.67384	3.33236	3.15283	2.21358	2.82481	1.4762	1.52716	1.30002	2.50909	1.9911	1.15942	2.13323	2.38703	2.11201	1.59798	2.99999	3.89616	3.20318	0.637938	1.42269	0.444725	1.40614	2.04791	2.22044	3.71715
PRUPE_1G008500	141.294	143.943	146.955	217.557	193.65	138.844	315.841	404.625	251.287	283.5	259.088	219.538	144.54	167.845	216.463	176.066	165.532	168.481	205.493	203.796	197.9	425.327	414.033	478.957	213.564	262.721	290.61	159.03	257.082	289.726	164.206	187.229	202.748	224.163	287.705	317.292	217.683	299.888	336.614	260.867	145.524	268.14	171.269	88.3365	123.656	139.197	134.224	128.009	178.064
PRUPE_1G008600	0	0	0	0	0	0	0	0	0	0	0	0	0	0	0	0	0	0	0	0	0	0	0	0	0	0	0	0	0	0	0	0	0	0	0	0	0	0	0	0	0	0	0	0	0	0	0	0	0
PRUPE_1G008700	3.88388	3.92211	3.05356	7.92638	2.96417	8.60571	1.13857	1.18128	7.12059	1.41343	7.55811	1.06869	4.07947	3.57432	9.5547	3.57057	4.42907	2.80983	6.40252	6.19072	5.31203	8.35688	1.27268	7.32487	2.71976	8.4786	2.20085	7.4386	10.6812	9.26702	4.16348	5.77746	4.48601	0.81265	5.11882	1.01637	6.02738	8.05447	5.49979	3.39405	7.2443	8.23625	7.7264	7.49479	1.05538	4.10504	3.58515	6.03538	5.56518
PRUPE_1G008800	0	0.050029	0	0.590263	0.762481	0.34468	0.241286	0.432707	0.130201	0.333715	0.324818	0.631483	0	0	0.220737	0	0	0	0.252712	0.317454	0	0.418303	0	0.342194	0.227722	0.581425	0.472612	0.151065	0.110487	0	0.860908	0	0	0	0.632539	1.00318	0.359611	0.121257	0	0.233222	0.252338	0.29982	0	0.244981	0.123948	0.697641	0.961722	0.749143	0.358094
PRUPE_1G008900	0.021429	0.039595	0	0	0	0	0	0	0	0	0.059603	0	0	0.023486	0.033089	0	0	0.021763	0	0	0	0	0	0	0.018562	0.019104	0	0	0.047216	0	0	0.120725	0	0	0	0.035951	0	0	0	0.048139	0	0.048549	0	0.019651	0	0.083248	0.132782	0.126849	0
PRUPE_1G009000	5.4055	12.1568	4.61806	4.92128	4.70176	4.32259	2.01657	5.33956	1.76093	11.3239	32.2731	40.3879	37.556	34.316	24.4547	3.51134	4.46377	2.03514	1.76565	2.27559	1.39258	4.2113	3.88899	5.60144	19.3176	20.0228	18.1985	41.4215	37.5968	23.705	10.6085	14.6527	6.58655	2.30452	3.48648	22.0626	7.78569	10.7314	10.2059	14.991	45.4568	32.2309	28.1068	23.9613	30.6501	20.438	19.8433	11.661	6.55992
PRUPE_1G009100	0.086407	0.079821	0	0	0.082574	0.078888	0	0.060582	0.17362	0	0.264118	0.847669	0	0	0	0	0.044139	0	0	0.085565	0	0	0.155871	0.159175	0.074509	0.23817	0.081952	0	0.073543	0.096774	0	0	0	0	0.087395	0	0.083638	0	0	0.098037	0	0	0	0	0	0.084551	0	0	0.168497
PRUPE_1G009200	0.144129	0.075378	0.271845	0.07684	0.01945	0.087408	0.097067	0.048929	0.262533	0.064821	0.072417	0.108655	0.058281	0	0.055239	0.209833	0.062453	0.313611	0.019711	0.041269	0.045355	0.173271	0.310163	0.133327	0.147464	0.189923	0.189697	0.019638	0	0.069546	0.206545	0.064631	0.114787	0.041289	0.076833	0.139371	0.111864	0.009483	0.070434	0.094887	0.078663	0.159646	0.071645	0.134788	0.090389	0.019714	0.038106	0.045093	0.060544
PRUPE_1G009300	0.039321	0	0	0	0	0	0	0	0	0	0	0	0	0	0	0.163493	0	0.083337	0	0	0	0.039484	0	0	0	0	0	0	0	0	0.040465	0.021328	0.028745	0	0	0	0	0	0	0	0	0	0	0	0	0	0.022876	0.090261	0
PRUPE_1G009400	0.484315	0.721651	0.407455	1.2013	1.43078	1.36937	1.41152	1.80442	1.1701	1.82102	2.46545	2.11051	2.18173	2.1997	1.7366	0.560151	0.594593	0.50456	0.73784	0.842884	0.466164	1.62217	1.18762	1.89741	2.7166	1.63552	1.92877	1.65414	1.72172	0.876845	0.890538	1.01826	0.92381	0.576913	1.25213	1.57242	1.32622	1.86474	1.37145	2.59389	2.49832	3.46611	3.22803	3.44154	2.28404	2.09069	1.8964	1.37589	1.31551
PRUPE_1G009500	30.7498	21.4944	15.0182	16.7915	16.7606	17.734	13.0003	24.0446	14.9061	33.1412	28.3764	27.778	15.8248	16.218	19.8667	24.5462	22.0759	25.2331	11.1299	13.6563	7.92108	21.5366	21.9714	20.0897	38.3794	40.6033	42.0325	24.9222	23.2592	17.2997	26.6712	16.6484	14.0641	12.3444	13.1293	10.1944	12.5088	17.7755	12.0206	30.9841	20.9235	26.6676	16.5469	26.6791	27.6122	33.3161	24.8296	40.969	11.6788
PRUPE_1G009600	3.29278	3.09091	1.9811	2.42526	2.92618	2.92123	8.15666	5.22043	6.88279	2.99105	0.873244	1.31334	1.47429	2.04393	1.62198	0.349556	0.087819	0.168512	1.51905	0.640968	0.995773	2.91549	2.0932	2.44165	0.548347	0.698811	0.969548	0.840264	1.56868	4.03681	2.46728	2.74581	4.07029	5.75927	4.63024	2.51956	2.99375	2.55633	3.54753	4.74535	1.83759	3.33763	1.96638	1.01301	2.04507	1.16918	1.1373	0.981061	2.21541
PRUPE_1G009700	0.02803	0	0	0.051768	0	0	0	0	0	0	0	0	0	0	0	0.056661	0.203165	0	0.053208	0.02785	0	0	0	0	0	0	0	0	0	0	0	0	0	0	0	0	0	0	0	0	0	0	0	0	0	0	0	0	0.027148
PRUPE_1G009800	27.9885	32.1606	14.0211	24.2529	21.1814	39.8	21.9943	27.9409	20.9003	30.9623	17.281	16.8033	14.8326	26.332	24.6133	29.7193	44.3283	17.2209	32.0649	30.2538	45.9236	39.6138	28.1535	33.1583	19.7264	34.1308	33.2912	12.575	17.742	22.8908	26.3523	23.6125	24.7505	20.4757	23.6553	28.8673	24.9808	27.616	27.7305	25.633	17.2022	18.9852	31.8883	10.0037	28.6106	17.2829	18.5092	22.1921	26.3371
PRUPE_1G009900	0.335507	0.684586	0.188721	0.069374	0.080035	0.275105	0.344438	0.032366	0.438805	0.096113	0.062103	0.018433	0	0	0.034588	0.476821	0.623447	0.253957	0.26754	0.363168	0.129664	0.175493	0.22846	0.155672	0.10902	0.038475	0.105993	0.015807	0.051664	0.037695	0.241501	0.102125	0.077434	0.269165	0.199388	0.143213	0.192223	0.196057	0.096047	0.038445	0.015949	0.088117	0	0.062405	0.044966	0.227637	0.199623	0.420299	0.130228
PRUPE_1G010000	0	0	0.086089	0.171389	0.082492	0	0	0	0	0.148678	0.110656	0.121808	0	0.105312	0.083883	0	0.133028	0.175678	0.082758	0.086634	0.116901	0.041444	0	0	0.03876	0.099807	0.137219	0	0	0.048665	0.154675	0	0	0.180757	0.219743	0.125251	0.271703	0.258802	0.03788	0.251564	0.206039	0.041401	0	0.101296	0.193893	0.116925	0	0.236892	0.105915
PRUPE_1G010100	0	0	0	0	0	0	0	0	0	0	0	0	0	0	0	0	0	0	0	0	0	0	0	0	0	0	0	0	0	0	0	0	0	0	0	0	0	0	0	0	0	0	0	0	0	0	0	0	0
PRUPE_1G010200	2.08115	1.67291	1.29459	0.621057	1.07065	1.1865	1.5601	1.39114	1.60365	1.58298	0.995046	0.753819	0.662557	1.00558	0.628147	1.85638	2.56663	1.53646	1.57938	1.37292	1.18694	1.85644	1.95245	1.48987	1.7614	1.03294	0.934945	0.45671	0.72547	0.854738	1.87903	1.73024	1.03152	1.11228	1.48245	0.865038	0.343849	1.24412	0.946208	1.10365	0.618461	1.00074	0.487834	0.385529	0.595061	1.2428	1.34476	1.26502	2.04564
PRUPE_1G010300	18.3937	22.0109	16.2784	14.4269	14.4968	20.3559	14.1559	19.7063	8.02308	16.9534	16.4254	18.2882	13.6835	21.3392	23.2972	18.2271	16.526	7.68342	13.6853	8.99619	11.4434	15.5851	15.3151	14.6362	13.2328	12.8827	11.2689	16.9662	26.2783	19.3409	13.3167	15.199	13.7727	11.1374	12.7547	15.2288	9.04159	12.108	11.1208	17.4851	15.5294	25.0184	22.7566	13.5298	14.5119	12.4325	12.6958	7.75588	13.3555
PRUPE_1G010400	184.853	221.171	123.538	560.02	500.376	320.83	348.924	501.378	492.713	559.651	409.466	297.28	179.715	112.971	232.65	171.384	298.958	316.761	203.478	507.763	240.388	507.558	454.42	589.465	723.523	614.705	691.99	289.109	162.731	97.6832	319.927	281.615	172.288	182.139	323.225	244.019	364.171	342.212	242.55	298.18	171.398	234.411	114.046	379.842	193.819	477.946	556.771	727.974	394.559
PRUPE_1G010500	69.016	80.4384	62.9141	68.6856	71.9379	88.4437	80.9803	89.8194	65.8138	118.869	105.16	102.193	54.8072	74.303	93.7674	65.2797	85.0308	29.4645	57.4823	45.6587	51.4806	83.5856	78.5045	85.6274	84.2944	93.0874	114.839	45.5193	87.9338	62.0261	95.3155	89.5008	78.597	73.8423	80.621	84.694	68.5832	91.9988	81.8876	93.7999	78.9174	92.5642	86.4487	63.7125	65.4141	51.4967	55.7794	47.6972	71.395
PRUPE_1G010600	28.8121	19.1454	15.2623	8.3418	7.6557	8.59948	8.15968	9.27343	7.68065	7.7391	7.73435	8.10047	6.79065	8.25977	8.14685	18.4386	18.0247	16.7661	11.8291	9.93791	9.09644	8.61078	10.101	8.48362	7.85708	5.96874	7.24155	6.29258	10.3105	8.34098	13.0911	9.20621	11.2879	8.48888	7.17281	6.25579	5.50075	6.35338	5.83098	6.30465	7.23026	7.91919	5.5021	4.3602	6.17509	10.0215	8.71434	11.1149	6.50858
PRUPE_1G010700	2.61696	4.10158	3.7624	0.602357	1.24123	1.0264	1.99024	1.4118	1.83656	1.17436	2.35085	1.42327	0.612726	1.8733	2.57215	2.02331	2.01598	0.610634	1.539	0.434482	0.290562	0.777805	0.487975	0.99966	0.633304	0.979041	0.711657	0.37944	1.37705	2.47869	3.86745	9.23957	5.41543	1.73907	1.04456	1.60632	0.630737	0.981293	1.56601	1.66466	1.74526	1.92986	2.32267	0.726857	1.23002	2.89877	3.56846	0.535054	3.22764
PRUPE_1G010800	2.80664	4.44974	3.94285	1.07866	2.19333	1.63965	2.55925	2.13276	1.80668	1.98264	2.91103	3.20737	2.03358	3.18347	2.83917	1.78314	1.81383	0.524926	1.75326	0.814853	0.584476	1.15538	0.728409	2.06077	1.38933	1.61056	1.60318	1.35581	3.5969	3.40247	4.83224	8.45889	5.31044	2.04227	1.93664	2.84267	2.02103	2.1906	1.93271	2.94573	4.59617	3.36137	6.06058	2.60581	2.44502	5.46248	3.32337	1.03711	4.17187
PRUPE_1G010900	1.21174	3.24031	2.05863	0.936705	1.65387	1.12582	1.7059	1.90444	1.00465	2.19701	3.34382	2.96533	1.17501	2.46118	3.68638	0.971034	1.36425	0.393732	1.47217	0.659203	0.13942	1.1262	1.01962	1.63518	1.24192	1.07839	1.47765	0.92577	3.96085	2.95161	3.67034	6.90332	4.28466	1.28942	1.01077	3.04255	0.845214	1.57387	1.65687	2.68046	2.62465	3.64708	3.84702	1.66484	1.41	3.59414	2.29326	0.615017	2.77127
PRUPE_1G011000	0.043691	0.037685	0.105535	0	0.0114	0.020954	0.032591	0.008604	0.022815	0.027304	0.035594	0.034037	0	0	0.023179	0.033536	0.02644	0	0.029721	0	0	0	0	0.028747	0	0	0.009397	0	0	0.056771	0.052934	0.115024	0.045351	0.02176	0.018038	0.025694	0	0.012066	0.026009	0.020439	0.046353	0	0.042329	0.024946	0.007969	0	0	0	0
PRUPE_1G011100	0	0	0	0	0	0	0	0	0	0	0	0	0	0	0	0	0	0	0	0	0	0	0	0	0	0	0	0	0	0	0	0	0	0	0	0	0	0	0	0	0	0	0	0	0	0	0	0	0
PRUPE_1G011200	53.1122	89.2882	79.7019	105.363	125.776	79.4881	58.076	59.7055	79.0643	57.9274	49.3871	37.6237	29.3822	59.2989	55.13	82.4217	83.2128	70.6061	68.1004	51.5267	56.827	63.5297	65.3536	56.6685	53.9598	56.9808	57.0065	27.4801	31.8354	65.795	56.7627	50.1126	62.3988	60.7374	55.2089	53.6936	58.6435	57.403	48.3057	71.9743	51.9388	66.7296	74.0862	77.8457	86.4723	65.1273	65.7912	58.369	77.4263
PRUPE_1G011300	5.91085	9.78203	7.03819	20.0626	21.8293	17.5992	10.9013	17.2143	11.7536	10.2983	18.666	27.8249	27.3296	38.1092	30.3664	9.50577	10.0129	4.32049	16.6003	9.7617	9.23908	14.7234	14.1869	16.6019	12.8219	12.8842	9.09193	33.0315	26.289	31.4288	7.48488	10.8175	9.88047	13.2126	13.9926	20.5164	15.7879	15.9972	17.2715	26.6254	30.139	29.3408	42.5072	32.4489	39.897	20.6766	23.4767	12.6481	13.668
PRUPE_1G011400	21.5465	18.7009	39.5841	25.1065	26.1565	14.4313	32.2654	41.3056	39.1609	24.135	25.5439	19.8895	6.05878	4.77019	16.7786	14.5644	17.54	17.081	11.9774	24.727	16.8811	26.2655	28.6934	31.1477	20.5447	55.1093	47.6968	4.35012	4.87429	10.894	55.8235	84.3812	49.288	33.3852	39.4817	80.4131	32.6481	29.0958	36.2712	9.30451	12.4195	6.59454	1.79638	2.93421	0.738849	80.1458	63.1085	55.4358	67.384
PRUPE_1G011500	99.8727	82.9607	61.1863	36.2313	28.6989	59.8993	90.922	67.0974	82.6392	146.149	172.491	152.426	22.0552	21.4735	63.2186	56.0213	76.2623	76.6684	70.8498	65.2884	51.5179	59.1089	41.4779	78.9275	34.0254	149.121	160.668	6.32918	17.4168	61.3807	155.888	192.981	135.988	119.251	118.046	69.3406	46.0101	44.2529	39.4418	6.99141	6.44165	4.88617	0.50549	0.556778	0.241758	147.017	135.696	156.803	118.454
PRUPE_1G011600	23.9431	35.0132	40.1423	21.1095	23.4809	8.04351	46.8684	33.2473	44.3599	19.2323	9.88238	7.28704	3.79898	5.60971	7.12826	26.917	22.7936	26.0114	14.7958	12.9233	10.9015	24.59	10.0101	23.8321	12.0786	9.46041	10.2371	4.34637	2.74713	3.67979	35.4462	24.3878	15.3588	31.3914	34.2915	31.6992	14.4507	14.4665	16.9875	9.3656	5.65687	6.4986	2.18499	5.30284	5.49114	24.4354	22.5556	11.1948	14.9462
PRUPE_1G011700	10.2021	18.6456	0.968346	0.956808	0.696948	3.07945	2.80297	2.0002	4.82997	2.17188	1.32944	1.60639	1.92075	2.05843	2.81802	5.56078	10.6946	7.68407	4.94463	3.66123	2.24498	5.24489	2.30293	6.49506	2.01669	1.47599	0.72605	2.84546	3.30802	1.56242	3.65032	1.16087	0.481679	14.4591	10.1333	7.95742	0.351675	0.530199	0.530664	2.62172	2.88403	1.65067	1.92827	4.7851	1.96929	1.60528	2.88312	5.54928	1.08932
PRUPE_1G011800	13.8368	12.4909	11.6998	14.513	13.5094	17.7638	19.4667	20.4289	20.6548	24.2586	24.4325	21.6864	18.898	16.6668	25.322	15.7428	13.3621	13.4749	15.0215	17.2249	14.2003	18.2426	18.3736	21.7411	23.5671	30.8334	29.828	20.2855	23.2353	27.9134	15.8353	15.8742	8.75305	11.4906	14.922	18.1258	16.6108	16.2426	16.7073	21.6348	15.4958	20.6887	11.4376	12.4672	13.6352	18.0834	15.7257	16.0924	16.6977
PRUPE_1G011900	0	0	0	0	0	0.02308	0	0	0	0	0	0	0	0	0.022013	0.024993	0	0	0	0	0	0	0	0.066706	0.043749	0	0	0	0	0	0	0	0.079384	0	0.049522	0	0	0	0	0	0	0	0.029101	0	0.043828	0	0	0.026756	0
PRUPE_1G012000	0	0	0	0	0	0	0	0	0	0	0	0	0	0	0	0	0	0	0	0	0	0	0	0	0	0	0	0	0	0	0	0	0	0	0	0	0	0	0	0	0	0	0	0	0	0	0.020764	0	0
PRUPE_1G012100	0.203334	0.247468	0.10224	0.293967	0.327085	0.103474	0.100563	0.353765	0.100071	0.11489	0.261864	0.357864	0	0	0.019425	0.087845	0.053463	0.247123	0.106243	0.199172	0.164125	0.279865	0.293793	0.201153	0.086277	0.359432	0.527075	0	0.024304	0	1.11827	1.45943	0.334622	0.331923	0.533918	0.64307	0.209896	0.131895	0.127478	0.014867	0.228563	0.142509	0	0.106067	0	0.26425	1.33616	0.785073	0.400223
PRUPE_1G012200	35.2633	60.9597	25.7888	16.1582	14.9152	7.96662	4.74308	6.36944	6.49587	6.25399	5.30007	4.34954	11.5547	8.31126	23.2294	10.8443	17.683	32.5278	10.0683	51.0564	10.0369	5.81571	6.33153	5.81272	6.49149	7.46615	7.88408	12.8251	21.5665	8.72198	0.176797	6.81125	2.58502	5.40676	5.34729	5.62633	3.40308	3.72434	2.81244	5.03125	2.10168	5.48212	3.66979	5.83425	2.13091	3.17878	3.82973	23.0368	18.8126
PRUPE_1G012300	0.030413	0.116659	0.030276	0.028002	0.026451	0.165456	0.200411	0.050337	0.050767	0.234219	0.175107	0.12035	0.037958	0.231937	0.093968	0.099345	0.062933	0	0.237308	0.08334	0.090123	0.309224	0.12428	0.16347	0.074761	0.163054	0.055127	0.069577	0.136335	0.14786	0.427061	0.721907	0.423653	0.163977	0.691425	0.699221	0.121415	0.177477	0.112038	0.606479	0.959714	0.426262	1.17082	0.443454	0.400007	0.465058	0.303534	0.311672	0.706499
PRUPE_1G012400	0	0	0	0	0.05421	0.054303	0	0	0	0.030765	0.088961	0.231143	0	0.312956	0.12018	0	0.059141	0.117022	0	0	0	0	0	0	0	0	0	0	0	0.042873	0	0	0	0	0	0	0	0	0	0	0.116399	0	0.258536	0.407553	0.051731	0	0	0	0
PRUPE_1G012500	0.090229	0	0.086487	0.618724	0.086082	0.71282	0.356696	0.558053	0.412468	0.211298	1.8653	0.266837	0	0	0.230955	0.660062	0.669457	1.1112	1.15255	0.558811	0.918495	3.0894	2.34274	2.29371	1.46091	3.12391	3.17915	0.574638	1.192	1.9217	0	0	0	0.06727	0	0	0.195274	0.164531	0.215518	0	0.404757	0	0.159193	0.167715	0.178006	2.26209	1.60628	2.40623	1.24624
PRUPE_1G012600	0	0	0	0	0	0	0	0	0	0	0	0	0	0	0	0	0	0	0	0	0	0	0	0	0	0	0	0	0	0	0	0	0	0	0	0	0	0	0	0	0	0	0	0	0	0	0	0	0
PRUPE_1G012700	0	0	0	0	0	0	0	0	0	0	0	0	0	0	0	0	0.151372	0	0.351639	0.246594	0.131283	0.257394	0.197447	1.11501	0.600545	0.531532	0.508706	0.212773	0.575036	0.305259	0.571091	0.717961	0.284424	0.46755	0.560314	1.06672	0.580845	0.572326	0.123438	0.366312	0.700621	0.392029	0.275509	0.691434	0.03324	2.16353	3.0708	0.850157	1.52727
PRUPE_1G012800	0.316526	0.60776	0.670548	0.522253	0.534744	0.509206	0.273678	0.257847	0.371935	0.21316	0.119899	0.350317	0	0	0	0.736175	0.693795	0.686964	0.469411	0.341022	0.31806	0.155755	0.477966	0.332904	0.253464	0.676906	0.684085	0.019489	0	0.022928	0.455818	0.701529	0.537703	0.54515	0.815414	1.23985	0.292589	0.315322	0.17533	0.241556	0.233758	0.08639	0	0.038373	0	1.00742	0.726146	0.823789	0.695791
PRUPE_1G012900	0.161639	0.22317	0.07838	0.36665	0.191252	0.876143	0.148852	0.078503	0.245678	0	0	0.260167	0	0	0.166857	0.082925	0.151071	0	0.228178	0.2377	0.231607	0.263964	0	0.50939	0	0	0.085743	0.148461	0	0	0.897009	1.8801	0.352515	0.392796	0.674231	1.52594	0.302926	0	0.158209	0	0	0	0	0	0	0.345705	2.63676	0.78254	0.39009
PRUPE_1G013000	10.515	13.8541	6.2197	12.6661	11.5708	18.4666	5.02822	7.2376	8.41803	25.8872	15.2752	24.1374	8.46839	8.74916	10.5992	7.63821	11.4735	7.95257	13.17	6.97955	7.08209	7.60216	5.67764	9.79949	26.237	13.6637	12.2203	16.8445	19.199	10.5654	10.4007	8.96671	8.40482	7.16903	6.7029	12.7772	10.2009	12.8392	9.5459	61.9213	29.4024	33.5398	6.83527	19.0846	8.20157	14.0356	17.7556	17.8072	5.30238
PRUPE_1G013100	9.01992	20.7832	8.09571	43.3219	34.5069	77.0648	7.49237	10.5569	9.3806	42.4216	17.2082	19.3128	21.9664	17.7504	30.2949	16.7159	17.9615	12.7607	40.2738	30.2346	20.3726	13.2715	13.784	12.6433	45.8887	15.7818	15.8149	33.7889	54.5289	43.8502	23.0254	14.3286	7.52504	13.2731	11.813	8.33532	6.54436	18.281	4.7846	71.0931	9.01312	32.6206	4.5769	5.8256	3.22532	11.9035	17.4597	20.3314	21.4439
PRUPE_1G013200	10.802	17.514	18.9862	18.2249	20.8907	19.6019	16.143	20.6524	19.375	20.2574	15.2596	11.3329	17.5475	29.4709	19.7319	16.5625	12.6465	10.9019	17.0318	16.1861	15.0262	21.9891	22.5616	21.4256	27.1481	19.4035	22.1804	14.7426	21.2739	32.17	21.5569	17.1958	16.4904	14.4755	12.0233	15.0051	15.076	13.5831	12.6566	14.3548	15.0066	17.8596	19.9339	20.434	17.2226	13.5585	18.5108	23.2267	18.9126
PRUPE_1G013300	16.1298	18.2916	14.6736	11.1497	12.2466	14.2701	14.4148	14.2939	15.0659	28.8599	25.7158	28.0224	24.6604	24.7802	20.7754	16.2615	15.596	14.2685	10.1907	12.7716	13.1081	16.6453	16.6506	16.7076	24.3893	27.7737	24.8435	24.8413	22.9909	18.4185	22.2015	16.4878	16.5249	10.667	11.3971	12.8257	13.6917	16.1262	16.054	15.987	24.6537	14.9573	14.9653	16.0662	15.9949	18.0399	17.5538	24.4486	9.33619
PRUPE_1G013400	3.84567	3.64285	2.42033	0.546989	0.600825	1.23564	1.35807	1.78757	0.728225	3.34755	2.2741	1.99373	0.528405	0.781572	1.44636	2.60071	3.04626	1.46195	0.789211	0.626131	0.708768	1.14976	0.606646	1.12135	2.13193	2.3487	2.07786	0.414942	1.12102	1.38709	3.85782	4.52931	3.03614	1.48857	1.0218	0.417973	0.818194	0.954693	0.802575	1.00115	0.979657	1.35336	0.457985	0.344145	0.233104	3.39252	2.62077	2.96721	2.02487
PRUPE_1G013500	108.053	105.864	71.0017	147.446	126.01	134.473	123.421	183.37	141.637	302.227	232.854	180.728	119.781	102.742	161.711	100.755	105.012	117.321	81.3124	100.596	69.7538	182.253	189.203	212.729	335.837	341.104	361.973	142.591	140.006	153.622	129.853	102.906	72.4866	69.6563	109.713	89.7071	151.42	179.105	139.329	240.855	147.491	192.08	132.279	159.003	202.134	173.636	161.61	204.838	119.205
PRUPE_1G013600	13.2186	15.0417	12.7112	9.02183	10.068	11.0055	7.79765	11.3954	9.60098	8.31462	11.6861	12.6843	9.94987	11.2903	13.0063	12.754	11.9023	11.8367	9.90384	7.92865	9.40592	12.5636	11.8942	11.9024	7.11705	13.9836	12.4809	11.0704	13.3137	15.4367	14.5057	15.396	13.9827	9.90443	8.87575	12.9028	11.4179	10.1687	9.65551	10.0464	13.5755	15.4437	18.4089	13.4638	12.5665	8.01633	8.68528	9.03413	7.82024
PRUPE_1G013700	195.497	247.292	337.081	632.605	531.259	376.543	392.319	375.779	486.508	166.113	166.414	152.225	137.799	114.145	162.168	235.28	229.741	372.423	369.724	433.955	359.214	401.725	377.052	387.569	166.518	229.295	269.753	144.504	156.227	186.065	357.732	365.051	413.147	355.828	368.211	317.885	331.304	222.996	239.079	146.712	135.343	124.024	125.38	150.701	98.6675	289.513	349.133	304.594	329.777
PRUPE_1G013800	0.806526	1.14876	0.812436	0.655216	0.782259	0.991692	0.903774	0.514013	1.05831	1.15237	0.849593	1.08872	1.36339	1.97191	1.61285	2.91953	1.537	2.71675	3.23012	2.17961	7.31151	0.684351	0.59923	0.497867	2.97077	1.67503	1.0811	2.60586	2.04813	2.79356	0.543974	0.354683	0.258883	0.535648	0.491488	0.405497	0.969587	0.896532	0.853288	1.27248	0.706062	1.68439	1.11038	1.70682	1.60639	1.4769	1.55474	0.896677	0.983769
PRUPE_1G013900	26.0363	23.074	15.3577	13.404	11.655	28.1918	26.7718	42.0856	28.3567	108.839	82.7843	67.2338	20.1975	17.0881	42.8762	17.0073	35.7525	25.3551	40.985	39.8739	56.7445	59.349	64.8885	56.1446	55.7957	101.255	121.216	13.8639	22.6846	39.7024	37.7991	42.6902	30.6391	49.3759	56.4381	19.7539	21.4667	35.3644	24.6456	58.0427	21.1202	40.1928	10.8455	11.4733	7.92108	25.6123	30.1555	28.8777	43.913
PRUPE_1G014000	10.5642	7.87797	15.9868	47.3725	48.5451	33.4587	118.432	111.78	89.5377	122.829	132.885	116.506	44.6768	50.8156	78.6244	17.8052	11.6391	15.2446	52.2307	35.8096	40.5859	97.7627	83.152	100.896	55.735	96.0779	100.406	64.5026	60.0791	58.009	29.1791	67.1207	79.3149	76.0347	66.7853	64.0472	91.2141	76.9722	97.3414	64.7926	55.7418	60.7274	50.6595	44.3002	41.3631	41.4132	47.5927	16.4558	52.7867
PRUPE_1G014100	34.5963	41.1496	61.3991	19.9891	68.767	88.7758	69.27	70.8739	42.116	93.2872	65.0479	45.2209	19.5228	70.5344	70.8427	66.0637	48.0615	8.45331	88.2201	21.3857	86.0385	73.1713	70.2256	65.3712	59.769	46.3072	58.1547	10.626	80.4499	81.5829	60.3652	56.1779	73.0133	71.2713	65.4185	54.0521	38.9472	51.0634	53.8134	103.306	35.7419	71.3093	62.6352	45.7819	35.4322	11.5568	14.997	11.6225	68.1282
PRUPE_1G014200	0.019934	0.037331	0	0	0	0.074799	0	0	0.020333	0.007752	0	0	0.036359	0.105019	0.101499	0.069657	0	0.035076	0	0	0.03864	0	0.036447	0	0	0.073017	0	0.0377	0.134402	0.111629	0.071467	0.07596	0.065728	0	0	0.096065	0	0.072093	0	0.068005	0.037784	0.045044	0.046999	0.018527	0.175654	0.048343	0.03621	0	0.019371
PRUPE_1G014300	0.192225	0.141111	0.122198	4.54043	0.448323	0.289565	2.1201	0.431122	0.108469	0.757849	0.66012	0.829466	0.332927	0.366788	0.459001	5.05758	5.42104	4.6426	0.339693	0.28348	0.127883	0.262082	0.255398	0.319681	0.271688	0.691713	0.279311	0.223177	0.440184	0.171006	0.764014	0.281097	0.501032	0.258496	0.096194	0.280827	0.127909	0.271317	0.179668	1.04512	0.443872	0.658291	0.308915	0.170126	0.271941	0.185557	0.448506	8.93553	0.178006
PRUPE_1G014400	34.4021	18.2496	18.3231	7.90231	8.67139	8.39719	11.0277	9.71812	12.1296	25.2238	19.0373	29.0282	16.7138	12.5536	13.144	18.2226	19.6066	18.5682	8.94645	8.41226	10.4621	10.9007	11.4036	10.1007	18.5192	21.3078	21.1697	11.4465	13.4938	8.60977	21.5925	17.3136	20.5902	10.5175	6.22602	6.33269	15.7999	14.4855	14.3572	16.524	34.6506	17.2205	13.8297	12.9676	15.4633	9.33612	11.0959	18.1074	5.34304
PRUPE_1G014500	0	0	0	0	0	0	0	0	0	0	0	0	0	0	0	0	0	0	0	0	0	0	0	0	0	0	0	0	0	0	0	0	0	0	0	0	0	0	0	0	0	0	0	0	0	0	0	0	0
PRUPE_1G014600	0	0	0	0	0.017999	0	0	0	0.144867	0	0	0	0	0	0	0	0.077491	0	0.036236	0	0	0	0.067246	0	0	0	0	0	0	0	0.04114	0	0	0	0	0	0	0.090256	0.07399	0	0	0	0.090315	0.412784	0.034004	0	0	0	0
PRUPE_1G014700	0.061298	0.057012	0	0	0.058578	0.114619	0.055884	0.234798	0.125048	0.319015	0.124632	0.222903	0.281195	0.472461	0.298555	0.435237	0.249036	0.162404	0.23194	0	0.059408	0.057688	0.056037	0.166938	0.163309	0.111702	0.051934	0.05719	0.201238	0.137074	0	0.127174	0.281484	0	0	0.058766	0.354614	0.363875	0.530017	0.612174	0.058093	0.188436	0.399969	0.226927	0.271157	0	0.213282	0.065992	0
PRUPE_1G014800	0	0	0	0	0	0	0	0	0	0	0	0	0	0	0	0	0	0	0	0	0	0	0	0	0	0	0	0	0	0	0	0	0	0	0	0	0	0	0	0	0	0	0	0	0	0.092482	0	0	0
PRUPE_1G014900	22.0066	16.3917	12.8509	36.7789	30.5426	25.066	25.9279	25.8097	26.1633	20.9502	21.5446	19.8979	16.4575	13.3682	13.7818	21.4117	25.8355	23.5149	24.9135	30.1369	23.5684	28.2323	27.2552	28.5233	14.9309	31.0331	35.5121	18.3786	17.3215	16.5596	30.3066	40.0466	31.2788	34.7067	43.3561	24.4147	24.849	22.3922	24.0592	22.7585	21.6805	24.7247	19.0645	17.5712	21.4582	35.4265	27.8971	35.0711	22.263
PRUPE_1G015000	1.61667	1.13993	1.39284	2.06241	3.9085	5.30452	3.13054	2.46893	1.94407	1.55396	0.29111	2.0323	0.702689	1.45688	0.961656	1.44303	2.91721	0.631697	3.77641	3.87127	2.69012	2.2598	2.67147	3.02212	0.975612	1.02443	0.52811	1.12211	1.92006	0.957225	2.34308	3.82385	2.48147	3.49446	3.54563	1.20512	0.849353	1.6635	1.93008	2.28735	1.32931	3.25016	0.758328	0.572859	0.349711	1.30781	1.58597	0.235393	2.94962
PRUPE_1G015100	1.34396	1.5925	0.992627	0.667273	0.355247	0.540411	0.338574	0.670178	0.280955	0.897089	1.34954	0.885899	2.72476	2.6083	2.51444	1.92807	1.16686	1.93871	0.608578	0.679883	0.760104	0.322891	0.561041	0.557479	2.61534	1.46431	1.36857	2.63773	3.09008	3.30729	0.414338	0.273924	0.367633	0.341103	0.396791	0.360144	0.275428	0.706869	0.47193	1.87987	0.779278	1.68572	1.56182	2.49076	2.09868	1.24605	0.935462	1.26025	0.511056
PRUPE_1G015200	0	0	0	0	0	0	0	0	0	0	0	0	0	0	0	0	0	0	0	0	0	0	0	0	0	0	0	0	0	0.047699	0	0.089166	0	0	0	0	0	0	0	0	0	0	0	0	0	0.027722	0.053581	0	0
PRUPE_1G015300	13.4458	16.1995	15.8479	12.8972	16.2288	17.0132	9.83963	14.1285	10.3859	17.0042	15.0538	14.5907	10.3328	10.0262	12.7024	12.6089	9.00952	9.23418	11.4846	8.11183	9.85749	12.8814	14.3974	10.7162	8.07082	11.3309	11.6292	9.74514	10.1037	8.63443	13.356	13.9296	20.6336	16.7717	11.9112	14.8258	10.3138	12.247	11.8934	14.4271	13.0478	17.621	19.0411	11.248	13.6048	11.2154	13.2561	9.32492	10.0393
PRUPE_1G015400	9.40343	8.48122	7.81803	21.8904	16.5617	15.5802	9.6348	10.7878	11.9028	8.90828	12.7264	18.5358	12.1108	12.6917	13.1054	9.57543	7.67491	13.4903	15.3896	14.2242	11.0198	9.60173	9.63212	13.6761	12.6778	12.6088	11.695	12.9337	13.8369	16.6021	12.2774	11.461	10.4298	10.9124	10.7417	12.5258	15.9011	15.066	11.7729	16.9309	12.3207	14.3823	10.3785	13.7355	12.6376	15.1625	14.5401	15.2309	9.85425
PRUPE_1G015500	17.3884	17.1088	10.3663	16.3552	13.0962	14.3994	9.08439	12.9878	9.8612	15.161	16.8753	17.3734	10.2168	8.71168	12.4417	12.0404	15.5616	11.0276	14.0615	10.8006	8.86037	12.43	14.0737	12.1985	15.9008	10.1403	11.9176	6.662	10.3978	7.40712	18.9278	17.4812	14.4379	12.8987	12.2598	18.1216	15.1969	16.7629	17.6515	9.64891	14.7215	13.8958	5.89647	7.02444	2.40303	21.9555	18.5664	24.4857	13.33
PRUPE_1G015600	0.847627	1.09035	0.380708	0.299918	0.132729	0.208477	0.53702	0.562222	0.300902	1.03237	1.44124	2.47529	2.98891	3.29771	2.00062	0.98135	0.724649	1.06435	0.174816	0.391119	0.396481	0.285496	0.521678	0.314773	2.54836	2.01052	1.39593	2.03401	1.84037	2.3917	0.434621	0.604805	0.273716	0.205029	0.123896	0.294016	0.570452	0.588051	0.583214	1.18997	2.77673	1.34828	1.01396	1.04864	1.52962	0.822253	0.836894	0.908606	0.322187
PRUPE_1G015700	0.236501	0.276146	0.162069	0.526653	0.306446	0.062549	0.152394	0.420815	0.150425	0.14103	0.270944	0.291668	0.062155	0.144345	0.034728	0.050744	0.135802	0.127309	0.064256	0.067041	0.032479	0.031857	0.185673	0.503822	0.179102	0.261412	0.373309	0.16666	0.121198	0.48893	0.270931	0	0	0.318547	0.203488	1.45592	0.480264	0.463197	0.718333	0.069468	0.380155	0.149772	0.075137	0.327651	0.199387	0.6849	1.05244	1.26236	0.098683
PRUPE_1G015800	2.8356	1.30525	7.47638	52.6429	30.021	12.7934	83.1491	101.356	44.3463	31.8562	86.3962	104.934	51.5603	49.7958	80.9995	1.73998	1.81646	4.32187	9.7859	11.8045	18.5755	49.4101	50.4111	60.4309	22.0937	49.1867	54.3418	89.0157	49.0827	104.346	4.8201	15.2811	23.6855	26.6999	35.962	120.809	228.656	141.793	283.769	107.784	163.549	109.666	129.035	33.7491	64.7353	47.7982	21.0299	7.70327	24.9402
PRUPE_1G015900	8.33455	10.1656	6.40365	6.87393	7.59111	6.39782	6.26017	9.84669	5.93335	5.28483	7.20249	8.31659	7.59172	6.01152	8.65507	4.94317	5.53515	3.22105	5.76242	3.75663	3.52276	7.32123	7.62894	8.85863	5.95215	6.48136	5.98735	6.90269	7.08356	6.37543	11.1426	13.59	11.8358	8.82859	8.27751	10.2992	9.80813	10.7647	12.934	8.57883	9.16983	8.92739	10.3683	7.32751	7.8747	12.4048	10.6694	6.46838	6.20392
PRUPE_1G016000	54.8476	90.9963	42.839	299.636	327.227	157.047	85.4434	148.099	92.6125	142.11	246.865	230.51	236.785	212.805	327.884	73.8772	97.3238	107.848	194.881	203.749	146.372	103.082	101.261	125.471	208.502	230.821	156.155	191.075	240.143	150.807	64.2334	123.911	85.996	205.824	233.265	268.089	310.785	257.396	304.697	213.861	282.215	283.607	231.289	223.286	267.401	157.831	197.189	97.0988	192.058
PRUPE_1G016100	5.01969	6.80452	2.83915	62.3682	51.2438	38.5874	42.6826	60.7406	62.6727	99.781	87.7316	60.6754	3.7097	3.98706	19.7729	3.10189	6.72187	6.33345	29.2156	57.0654	35.0055	58.185	74.5434	77.3638	64.9155	131.915	138.556	3.20394	3.38769	6.27907	26.243	52.5261	10.6862	55.3841	74.7654	62.4461	108.245	123.689	90.828	136.331	67.5218	83.6231	13.7899	10.3129	11.8273	54.3568	71.7143	79.8413	58.0983
PRUPE_1G016200	1.50252	1.61919	1.22255	1.71152	1.49602	1.81716	2.39325	2.35336	1.4435	3.9776	2.32639	1.95344	0.551078	1.08987	1.60146	1.25021	1.52398	0.840091	1.31195	1.63506	1.15986	2.59909	2.17696	2.15117	1.13192	1.91138	1.88116	0.449579	0.820762	1.05265	2.05148	4.23294	2.56486	1.93752	2.12786	2.24648	1.52606	2.4004	2.86842	2.06053	2.22387	2.1334	1.98395	0.687404	1.20484	1.5484	1.45471	1.68507	2.06824
PRUPE_1G016300	0	0	0	0	0	0	0	0	0	0	0	0	0	0	0	0	0	0	0	0	0	0	0	0	0	0	0	0	0	0	0	0	0	0	0	0	0	0	0	0	0	0	0	0.059869	0	0	0	0	0
PRUPE_1G016400	1.31028	0.456588	3.40135	0.61909	0.239604	0.131056	4.92378	4.40048	3.01177	0	0	0	0	0.128003	0.548809	1.01895	1.65434	1.42373	0.848643	0.662769	0.079797	2.69689	2.49818	1.31946	0	0	0.058694	0.052843	0.122924	0.302715	1.86713	4.51396	2.47512	0.110547	0.704736	0.481821	0.725115	0.969854	1.0395	0	0	0.062927	0.446381	0.515908	0.223979	8.07813	3.99757	6.55429	4.35678
PRUPE_1G016500	0	0	0.216028	0	0	0	0.520713	0.265644	0.103847	0.194411	0.102467	0.110398	0.186318	0.215322	0	0.425738	0.212862	0	0.084069	0	0	0.096782	0.082525	0.185989	0	0.642666	0	0.38509	0	0	0.299797	0.438997	0.724926	0	0.096473	0	0	0	0	0.172498	0	0	0.503756	1.04209	0.836662	2.0007	0.777213	1.16619	0.178413
PRUPE_1G016600	0.488787	1.61564	1.57535	0.126404	0.114131	0.14435	0.373655	0.295949	0.453656	0.57267	0.252108	0.710664	0.376803	0.293157	0.586202	2.78403	1.2356	1.49398	0.875224	0.237778	0.066332	0.972128	2.89379	2.08227	1.67921	0.512357	0.680629	0.903475	0.061074	0.382241	1.4764	1.56195	0.88193	0.033791	0.172484	0.229434	0.098711	0.498791	0.160714	1.17655	0.032432	4.02646	3.74672	9.41822	7.17928	13.4985	5.83348	14.2485	4.61772
PRUPE_1G016700	0.198786	0.957501	3.57106	0.149831	0	0	0.231281	0.091763	0.503511	0.173161	0.289109	0	0.138621	0	0	5.25065	0.2003	1.04138	1.81662	0.076085	0	0.231301	0.177936	1.2495	0.535201	0	0.608587	0.093662	0.106845	0.065471	0.246116	0.562771	0.148949	0	0.085588	0.337133	0	0.088004	0.162221	0.290361	0	0.201471	0.080455	1.84098	1.2633	10.3511	1.9373	7.63007	4.36388
PRUPE_1G016800	49.0298	43.6611	37.8021	27.4151	24.5902	19.6798	23.3017	23.6043	31.1261	29.2601	16.3219	13.7786	16.9042	11.4447	10.6698	41.439	45.405	41.3051	22.6473	24.9172	22.0604	33.4895	37.024	27.5195	30.8518	27.3184	32.3908	15.1154	15.7141	11.3452	52.4382	23.6567	27.8405	25.4703	23.9947	14.624	14.0389	13.0133	14.1727	14.4751	12.5321	11.0244	10.4667	12.8101	10.3441	18.4653	19.1724	34.4782	21.3818
PRUPE_1G016900	0	0	0	0.053047	0	0	0	0	0	0	0	0	0	0	0	0	0	0	0	0	0	0	0	0	0	0	0	0	0.065003	0	0.09809	0.692122	0.061612	0	0.032687	0	0	0.080527	0	0	0	0	0	0.306636	0	0.309597	0.175899	0.035143	0
PRUPE_1G017000	0	0	0	0	0	0	0	0	0	0	0	0	0	0	0	0	0.027702	0	0	0	0	0	0	0	0	0	0	0	0	0	0.038235	0.754052	0	0	0	0	0	0	0	0.042531	0	0	0.040483	2.16666	0	0.27486	0.138484	0	0.033382
PRUPE_1G017100	0	0	0	0	0	0	0	0	0	0	0	0	0	0	0	0	0	0	0	0	0	0	0	0	0	0	0	0	0	0	0	0	0	0	0	0	0	0	0	0	0	0	0	0	0	0.037473	0	0	0
PRUPE_1G017200	0	0.061413	0	0	0	0	0	0	0	0.069957	0.149826	0.028676	0	0.027826	0.066851	0.069816	0.03328	0.024906	0.031022	0	0	0	0	0	0.164944	0	0	0.029664	0	0	0	0.076407	0	0	0	0	0	0.086684	0	0.195665	0.061952	0.281687	0.038659	0.241586	0.130999	0	0	0	0
PRUPE_1G017300	3.29739	7.02941	1.88477	4.05334	2.0668	2.42825	2.49546	2.94114	2.08402	27.4243	19.9487	38.0697	5.08677	3.39803	5.9679	3.53522	3.6532	2.45398	1.91495	1.76556	0.960753	1.26975	1.79982	1.53577	29.584	23.2381	21.4293	2.58927	3.96875	3.07881	7.74689	5.80662	0.727819	1.98879	2.78029	3.47618	3.39727	3.78173	1.87654	6.08365	14.6619	5.83463	3.22465	6.35058	2.05112	7.72529	7.59855	18.2599	4.25535
PRUPE_1G017400	83.2317	72.0983	48.7232	48.7665	39.5438	56.1992	49.2688	49.9051	55.6261	96.5984	67.2625	84.4504	71.2826	56.7908	57.1207	63.5668	77.0192	89.5953	46.9633	63.4669	56.5437	45.643	56.2566	47.525	94.5216	75.7625	77.7932	76.2504	57.9191	45.2777	57.7489	45.18	48.1765	36.5088	40.7599	34.2243	50.9258	41.8579	32.2336	59.1957	79.7129	63.4176	54.7349	77.5337	75.7255	51.4273	52.5619	86.3708	36.8972
PRUPE_1G017500	0	0	0	0	0	0	0	0	0	0	0	0	0	0	0	0	0	0	0	0	0	0	0	0	0	0	0	0	0	0	0	0.168593	0	0	0	0	0	0	0	0	0	0	0	0	0	0	0	0	0
PRUPE_1G017600	0	0	0	0	0	0	0	0	0	0	0	0	0	0	0	0	0	0	0	0	0	0	0	0	0	0	0	0	0	0	0	0	0	0	0	0	0	0	0	0	0	0	0	0	0	0	0	0	0
PRUPE_1G017700	0	0	0	0	0	0	0	0	0	0	0	0	0	0	0	0	0	0	0	0	0	0	0	0	0	0	0	0	0	0	0	0	0	0	0	0	0	0	0	0	0	0	0	0	0	0	0	0	0
PRUPE_1G017800	0.20238	0.63386	0.062113	0.194709	0.081484	0.030343	0	0.06221	0	0.711122	1.19938	1.13654	0.596599	0.699832	0.564203	0.064116	0.161627	0.032585	0.030701	0.136248	0.062385	0.137259	0.204924	0.153803	0.819241	0.734371	0.842679	1.62392	1.12897	1.06199	0.693197	0.390349	0.113255	0.423703	0.268239	1.05112	0.489628	0.568447	0.339295	0.651632	2.02039	2.05559	0.394743	0.764837	0.28497	0.639835	0.434551	1.69715	0.343463
PRUPE_1G017900	0	0	0	0	0	0	0	0	0	0	0	0	0	0	0	0	0	0	0	0	0	0	0	0	0	0	0	0	0	0	0	0	0	0	0	0	0	0	0	0	0	0	0	0	0	0	0	0	0
PRUPE_1G018000	0	0	0	0	0	0	0	0	0	0	0	0	0	0	0	0	0	0	0	0	0	0	0	0	0	0	0	0	0	0	0	0	0	0	0	0	0	0	0	0	0	0	0	0	0	0	0	0	0
PRUPE_1G018100	0.043609	0	0	0	0.048809	0	0	0	0	0	0	0	0	0	0	0	0	0	0	0	0	0	0	0	0	0	0	0	0	0.111364	0	0	0	0	0	0	0	0	0	0	0	0	0	0	0	0	0	0	0
PRUPE_1G018200	0.72903	0.366288	0.275499	0.747344	1.06136	0.991428	1.40879	2.10053	1.15195	2.47605	0.748424	1.03696	0.179542	0.318164	0.649628	0.596089	0.587542	0.415143	0.60767	0.759009	0.479177	1.30271	2.13972	1.58971	2.92547	1.52421	2.19297	0.119229	0.337582	0.392543	1.87085	2.95274	1.15882	1.11962	1.1439	1.62044	1.12662	0.734285	0.964185	0.587153	0.544736	0.403834	0.078883	0.336178	0	1.3696	1.97455	1.11716	1.15781
PRUPE_1G018300	1.29546	2.38964	1.00094	0.638683	1.13586	1.27599	0.746849	0.97259	0.745204	1.45128	1.63595	1.9915	1.04144	2.22654	1.49	1.04112	1.64894	0.58593	1.31817	0.876244	0.657243	0.551678	0.854197	1.21429	1.8707	1.14816	0.727357	1.03567	1.78153	1.27664	1.76906	3.04466	1.28017	1.06549	1.17038	1.91563	0.906925	1.23958	1.05009	1.84627	2.39071	1.70921	0.759801	0.835905	0.723741	2.3633	2.10842	1.44099	1.78582
PRUPE_1G018400	5.4312	6.35483	3.67366	8.12111	6.00799	6.07141	5.23674	8.79254	7.34136	10.1227	8.25806	7.63901	4.66674	4.75312	7.14018	5.01241	7.24902	8.72064	8.4438	10.3332	7.5346	9.69523	9.15921	11.2409	10.087	10.9346	9.99252	6.54642	5.07205	7.91114	4.62077	5.8654	4.81611	8.49542	8.71543	8.47371	8.3549	8.53346	7.03823	10.7307	6.45229	10.4411	7.00324	6.25535	7.75694	6.13888	6.50128	5.15449	6.33655
PRUPE_1G018500	16.0186	14.1164	10.7831	21.7024	22.0822	16.1939	19.3149	14.6815	20.1713	13.754	14.0511	13.338	14.9638	10.9055	16.9363	14.1383	18.1855	13.7933	14.7111	20.8724	18.6781	15.1829	18.8414	15.7308	17.111	10.658	11.7856	11.4277	13.9802	8.6187	12.9437	11.5746	10.4226	13.4855	17.8646	18.8036	17.8219	20.104	16.7833	15.0449	9.09783	15.9269	12.3491	9.17355	10.0637	12.4879	15.0929	16.171	21.9993
PRUPE_1G018600	0.024544	0.105051	0	0.034864	0.035659	0.030938	0.115202	0.088201	0.038446	0.144347	0.23022	0.285202	0	0.370324	0.198904	0.145196	0.056867	0.112771	0	0	0.03653	0.096405	0	0	0.196555	0.32498	0.039588	0.106686	0.097801	0.125796	0.076632	0.027257	0.104105	0.07481	0	0	0.036362	0.087365	0.073045	0.523923	0.348725	0.480079	0.444715	0.310075	0.870255	0.104351	0	0.137933	0.057031
PRUPE_1G018700	0	0.027419	0.032583	0.160195	0	0	0	0.145247	0.034616	0.168719	0.116823	0.30743	0.002389	0.574906	0.175789	0	0.022394	0	0.056188	0.033718	0	0	0	0.159193	0.188811	0.101042	0.052872	0.096053	0.085548	0.24003	0.042699	0.033561	0	0	0	0	0.025325	0.125	0.058561	0.350721	0.261718	0.781973	0.321967	0.357894	0.788868	0	0.086296	0.073274	0.197193
PRUPE_1G018800	0.271423	0.124135	0.162153	0.126371	0.240039	0.254974	0.171182	0.462571	0.372608	0.266301	0.824741	0	1.78431	1.55617	1.1985	0.058353	0.256824	0.136908	0.275639	0.213307	0.094451	0.239038	0.382184	0.232558	1.03833	0.786735	0.488899	1.17654	0.826122	0.637385	0.081478	0.335789	0.123538	0.038738	0.156936	0.261456	0.657494	0.59206	0.264514	1.15671	1.91003	2.75814	1.33821	1.894	3.09344	0.227209	0.373797	0.182395	0.333177
PRUPE_1G018900	4.73079	6.85644	20.452	91.3166	112.619	106.682	160.776	278.46	220.158	75.7818	337.801	325.249	425.823	164.722	744.347	7.9519	8.07153	10.8492	136.434	80.2463	143.377	282.883	259.124	387.884	40.726	131.283	140.978	441.21	266.272	450.576	9.24212	16.2162	67.6207	126.853	151.246	361.353	392.941	471.216	351.694	685.932	413.305	828.821	799.944	339.554	546.522	139.685	81.0957	11.0004	111.747
PRUPE_1G019000	5.31356	21.7206	8.55328	10.8783	9.72764	7.2244	3.79865	7.58	5.96019	3.65145	5.90989	7.67221	19.4352	23.5705	19.0778	4.74826	5.75556	6.95856	11.9027	9.42943	5.92096	14.0287	12.8354	16.0396	14.3307	9.134	10.4604	35.4583	42.6861	41.8787	6.6055	5.66376	6.51969	8.74328	8.1315	12.0072	9.92887	10.187	7.86267	6.28831	5.57236	9.41422	9.81949	10.1579	12.5533	11.575	12.2969	10.8298	9.16861
PRUPE_1G019100	6.16958	17.8497	7.96424	2.75284	1.99591	2.29433	0.789232	1.23801	1.1965	12.5175	2.83961	3.55699	0	0.109312	0.143919	4.59485	5.50329	2.60384	0.88045	1.11737	1.05378	1.46685	1.03026	1.19818	4.88544	1.99463	3.13188	0.098699	0.112369	0.057083	16.907	10.4928	1.0186	3.2586	3.50542	4.13129	1.21373	1.58187	1.11158	3.03091	0.753221	1.19132	0	0.160472	0	6.00973	9.87928	13.0662	3.3608
PRUPE_1G019200	0	0.019488	0	0	0	0	0	0.01024	0	0	0	0.013481	0	0	0	0.084285	0.22375	0.041794	0.118129	0	0.03793	0.078876	0.075854	0.095213	0.073769	0.037991	0.043574	0	0.045096	0.116006	0.077461	0.062833	0.076562	0	0.041822	0.039774	0.199985	0.113034	0.080401	0	0.156749	0.093433	0.210185	0	0.110853	0.160223	0.158355	0.180311	0.176985
PRUPE_1G019300	0	0	0	0	0	0	0	0.081864	0.181196	0	0	0.080847	0	0.084535	0	0	0.121756	0.177963	0.073327	0	0.051507	0.026663	0	0.12513	0	0	0.076492	0.137268	0	0.085974	0.224606	0	0	0.146748	0	0	0	0	0	0	0.3022	0	0.147253	0.108388	0.913814	0.119016	0	0	0.580998
PRUPE_1G019400	1.55754	5.23591	3.65221	12.4328	8.90563	10.4787	3.0198	2.45856	1.95493	39.4445	33.7688	26.2048	11.3272	18.9054	15.9073	1.5112	1.33365	0.910393	4.39173	1.33384	1.93498	2.1196	1.87576	2.21283	19.6415	18.5057	22.0404	4.67578	11.01	9.59037	9.52372	6.37234	3.07074	9.21797	4.96206	8.16818	4.5319	6.90246	5.31435	7.32191	18.324	11.1851	4.95204	5.63185	1.69626	2.11835	4.3469	2.7283	3.95506
PRUPE_1G019500	100.433	126.108	62.1246	154.482	141.312	140.973	114.794	187.808	126.051	356.338	212.045	172.183	124.698	106.49	160.236	107.556	132.773	105.892	82.4709	130.029	68.944	149.167	150.241	196.063	365.297	316.167	357.279	137.105	148.245	89.5508	102.92	93.9375	53.9885	64.8818	88.988	80.3855	108.086	129.067	86.2835	183.249	117.564	158.634	104.245	212.782	198.099	184.607	196.667	202.296	113.775
PRUPE_1G019600	0	0	0	0	0	0	0	0	0	0	0	0	0	0	0	0	0	0	0	0	0	0	0	0	0	0	0	0	0	0	0	0	0	0	0	0	0	0	0	0	0	0	0	0	0	0	0	0	0
PRUPE_1G019700	19.6914	29.2612	57.8278	58.6435	49.1284	50.9774	54.6403	62.4317	53.9002	59.5948	47.5118	45.0483	53.6079	62.6517	63.4968	40.0039	22.1028	33.7681	72.4876	60.8495	61.326	71.2802	72.6704	75.6559	55.908	42.0304	42.1923	58.3198	64.2338	82.8104	20.5166	20.4123	44.2892	58.2775	58.7936	54.5279	61.6314	80.7006	70.4852	94.4508	32.547	67.7931	44.0643	47.5736	35.3519	41.7461	44.6124	28.3424	52.4127
PRUPE_1G019800	23.3478	21.4619	12.9546	15.6325	16.6679	18.9402	7.64505	14.4597	9.57044	27.5701	21.2816	16.1834	17.1044	15.9158	16.8448	20.0424	26.3021	17.1942	20.53	22.1204	19.5507	20.1608	19.9798	18.2127	33.2377	26.0575	24.5722	19.4701	21.899	9.78891	17.5571	12.6378	14.4549	11.2419	12.946	10.8937	11.1066	11.8367	6.95416	18.2778	12.322	19.1944	14.5639	16.7453	17.8394	15.7282	14.9418	19.3271	14.0514
PRUPE_1G019900	0.830249	0.726372	0.330077	7.69853	7.24729	4.5989	1.3689	0.896857	1.61915	2.41197	5.25117	8.16596	0.430852	0.242445	4.60085	5.19789	1.6842	2.75205	6.80869	3.74607	4.40699	1.37213	1.02158	1.07695	3.3248	5.0748	4.77559	0.019366	0.175757	0.022784	1.02208	8.60556	1.48475	2.9258	5.75655	12.7314	0.283649	1.48274	0.136184	7.15776	4.72945	4.49783	0.024223	0.284743	0	3.02849	4.53408	8.10872	18.4469
PRUPE_1G020000	0.079276	0.294076	0.069266	0.720917	0.328314	0.405221	0.065625	0.298455	0.170965	0.587438	1.13712	1.8621	0.253452	0.122827	0.271383	0.367386	0.625534	0.470535	0.348118	0.388736	0.289852	0.337412	0.301765	0.361672	1.07176	0.637283	0.666623	0.204352	0.184689	0.053865	0.685953	1.25102	0.120596	0.796744	0.751725	0.886287	0.405135	0.373421	0.186414	0.274678	0.348388	0.321425	0	0.200623	0	0.837093	1.08582	0.948741	0.732211
PRUPE_1G020100	0.043172	0.080714	0.165526	0.139768	0.041257	0.166252	0.195879	0.17653	0.042421	0.448337	0.851704	0.935006	0	0	0	0	0	0.1499	0.244626	0.102518	0	0.204379	0	0.195518	0.038127	0.138368	0.143644	0.130192	0.047561	0.192117	0.29507	0.042844	0.315039	0.166656	0.277369	0.080709	0.166458	0.157579	0.062192	0.147116	1.11314	0.310073	0	0	0	0.523069	0.333812	0.234269	0.50136
PRUPE_1G020200	5.87616	5.61946	3.80405	0.940914	1.44285	2.17799	3.16895	3.50853	3.50611	2.30146	5.0197	4.95077	3.95232	6.08074	5.2004	3.95838	4.38871	2.24526	4.52603	2.74572	3.0681	4.67578	3.02983	3.31585	4.97321	2.15932	2.35043	4.5941	4.64736	6.0533	4.80971	6.80441	5.21691	3.26498	3.23128	2.60312	3.11008	5.0125	4.02374	3.29291	5.40086	6.34429	6.11062	4.11526	4.91512	9.33025	9.43047	10.0915	5.60705
PRUPE_1G020300	3.00016	5.69532	3.0712	9.22828	9.32925	7.15824	7.24161	8.57178	10.3289	12.8272	5.29633	6.62735	0.972322	1.75232	3.18518	2.05514	3.38613	3.14538	3.42369	6.39411	3.82484	13.0782	13.6204	14.378	19.6879	11.9174	16.8593	1.66058	3.0944	3.62092	12.2578	11.3907	4.14278	7.90761	10.1874	15.1664	5.89744	9.57382	5.25211	3.9044	2.95937	2.43827	0.129273	1.35564	0.286446	16.8591	21.5337	13.1769	17.4002
PRUPE_1G020400	0	0	0	0.102914	0	0	0	0	0	0.077256	0	0.027259	0	0	0	0	0	0	0	0	0	0	0	0	0	0.033961	0	0	0	0.040982	0.050519	0	0	0	0	0	0	0	0.035218	0	0	0	0	0	0	0.054253	0.032317	0.040061	0
PRUPE_1G020500	0	0	0	0	0	0	0	0	0	0.029088	0	0.030589	0	0	0	0	0.056777	0	0	0	0	0	0	0	0	0	0.027376	0	0	0	0	0	0	0	0	0	0	0	0	0	0.026467	0.041301	0	0	0	0.013618	0	0	0
PRUPE_1G020600	4.7762	6.01245	3.63707	3.08858	2.00533	2.84835	5.06659	2.21779	2.50708	11.1964	6.43782	13.7043	4.90852	16.9273	5.739	2.39164	5.50535	3.60279	3.15076	2.61408	2.12738	3.92697	2.55416	2.69424	3.91344	4.1308	3.55189	4.92879	18.8572	35.8502	5.9025	9.87775	6.8146	5.10476	4.68412	2.93924	1.00857	0.745814	0.999503	1.66485	1.9796	1.29371	0.704874	1.10811	0.137141	6.5832	7.61637	2.36575	7.46868
PRUPE_1G020700	1.50095	2.1576	0.715492	2.10205	1.61973	1.63737	1.48485	1.83982	1.46657	3.714	3.69239	3.1288	3.83408	3.3637	2.77746	1.09334	1.76226	0.843989	0.830317	2.72979	0.738259	2.106	1.60497	3.16859	3.39069	3.96494	3.32685	2.8419	4.44378	2.33315	2.15712	3.00501	1.58993	1.79147	2.44423	4.23057	2.80787	2.98006	2.25631	3.71293	4.04673	5.69278	2.80345	1.97608	3.54987	4.21865	4.18646	3.45413	2.6551
PRUPE_1G020800	0.065933	0.145669	0.034782	0	0	0.033983	0	0	0	0.036098	0.036706	0.072614	0	0	0.076085	0	0	0	0	0	0	0	0	0	0	0.066348	0	0.03026	0	0	0.291672	0.661032	0.060676	0	0	0	0	0	0	0	0	0	0	0	0	0.03533	0.099595	0	0
PRUPE_1G020900	4.5761	5.13231	3.26375	2.9935	4.6479	4.51502	3.23767	2.78635	2.04598	5.90958	6.52417	8.5325	8.83735	10.7896	13.8382	3.43225	5.27475	1.14785	2.69966	3.03818	2.60232	3.04328	3.24404	2.93599	6.98561	4.94147	5.10072	5.73343	12.7669	3.44619	4.20891	4.78326	2.44698	2.87485	2.96256	4.5242	1.76771	5.19477	5.02869	10.3438	8.60722	13.8882	11.4327	5.27668	8.31335	3.68679	2.46792	1.68766	4.15103
PRUPE_1G021000	45.2395	44.2328	34.6972	45.819	36.8074	60.8118	51.7971	46.7533	45.6709	84.554	71.8932	56.1382	66.3001	70.0331	74.4643	51.5207	60.183	60.3306	78.9919	79.1856	105.798	60.3002	72.8764	60.475	53.0699	68.2246	72.7756	68.126	85.9667	79.1979	36.859	31.9229	31.6692	42.3118	39.3131	30.7569	35.3454	41.618	37.8637	76.6377	43.0061	58.6192	49.1022	38.4312	42.2198	29.4924	26.5717	44.4979	36.0185
PRUPE_1G021100	383.312	431.521	756.105	824.521	798.838	1172.99	871.003	1001.87	1050.95	816.262	753.964	672.168	579.451	384.441	469.978	889.008	571.281	1132.21	2172.33	1490.65	2129.46	945.64	652.782	1077.63	399.963	533.552	749.969	896.864	865.097	928.964	328.522	451.523	826.518	1094	934.851	656.325	773.112	678.686	723.789	872.185	593.439	571.55	605.329	560.929	399.3	355.155	405.542	318.843	484.429
PRUPE_1G021200	0.716833	2.50801	1.0047	0.238898	0.234719	0.311301	0.118442	0.174685	0.237184	1.0902	0.372258	0.298446	0.521972	0.901466	0.681868	0.851494	1.51337	1.10105	0.246695	0.455009	0.313392	0.34537	0.261382	0.613577	1.39966	0.325631	0.822896	0.342977	0.403498	0.496007	2.03468	1.5639	0.933581	0.257771	0.282021	0.137097	0	0.071236	0.025194	0.148493	0.240478	0.204291	0.141396	0.119453	0	1.30876	1.54353	1.31259	0.277845
PRUPE_1G021300	28.9381	33.1898	27.4461	6.41296	8.55831	8.05672	14.0996	8.73649	11.9271	20.4707	23.4549	25.7784	5.82006	7.94081	6.51162	26.9189	23.8103	24.4785	8.18455	8.59587	8.35076	9.73046	9.07643	7.82682	18.427	19.7063	16.6844	5.71161	4.08629	7.56706	17.1832	14.4661	10.1566	6.88962	7.34922	6.54332	12.109	16.9122	11.8129	17.9755	16.8765	16.0941	12.622	9.26214	9.76784	14.1202	12.2179	21.9278	10.064
PRUPE_1G021400	0.272704	0.345037	0.109774	2.13558	2.96701	1.25304	4.88074	4.70113	3.84459	0.067678	1.42149	17.6907	100.62	135.522	18.839	1.04559	1.97453	1.37728	3.87079	0.331547	0.940104	2.03013	2.2419	8.00623	0	0.20483	0.052363	44.5048	117.283	109.781	0.250024	2.63203	4.59116	8.20078	4.73064	4.8828	16.9753	8.24189	18.3658	6.92723	103.971	20.4562	128.236	101.684	93.4487	10.7444	13.3926	1.0523	12.6687
PRUPE_1G021500	0	0	0	0.054926	0.05561	0.053103	0	0.171303	0	0	0	0	0	0	0	0	0	0	0	0	0	0	0.054103	0.103207	0	0	0	0	0	0	0	0	0	0	0	0	0.057285	0	0	0	0	0	0.046192	0	0	0	0.054476	0	0
PRUPE_1G021600	0	0	0	0	0	0	0	0	0	0	0	0	0	0	0	0	0	0	0	0	0	0	0	0	0	0	0	0	0	0	0	0	0	0	0	0	0	0	0	0	0	0	0	0	0	0	0	0	0
PRUPE_1G021700	0	0	0	0	0	0	0	0	0.068016	0	0	0	0	0	0	0	0	0	0	0	0	0	0	0	0	0	0	0	0	0	0	0	0.061529	0	0	0	0	0	0	0	0	0	0	0	0	0	0	0	0
PRUPE_1G021800	12.4445	5.40612	4.04381	0	0	0.084666	0.203221	0.048487	0.051431	0.568421	0.733532	0.876463	4.65095	7.49382	4.28922	22.9583	64.7344	45.8721	3.6266	0.099528	0.047482	0	0.048244	0	0.206807	0.104504	0.169645	1.90495	10.01	79.1146	1.4388	1.25951	3.54604	0.069671	0	0	0.233164	0.263705	0.118889	0.402389	2.08571	1.20634	2.07443	0.63107	0.374842	1.85813	4.69654	0.403744	0.146995
PRUPE_1G021900	4.3506	4.43575	1.67979	1.38388	1.64517	2.18927	5.1172	7.33108	4.07768	22.2546	16.1813	19.8386	14.3861	16.6746	13.2657	3.43583	3.93861	1.62435	1.37402	2.56025	1.08099	5.26551	4.43495	4.85038	11.385	16.0835	16.5946	11.0001	12.6906	11.6474	4.50328	4.61265	1.74311	2.18501	3.33601	2.91688	6.57077	7.2356	8.52254	13.699	22.5129	12.2203	6.73279	6.99106	3.34234	5.24537	4.55248	7.46499	3.48276
PRUPE_1G022000	1.93853	1.49741	1.21518	0	0.111252	0.400814	0.136276	0.180053	0.058642	0.439025	0.631843	0.409196	0.405155	0.804713	0.371894	0.911955	1.05994	0.23124	0.123539	0.078828	0.044575	0.275064	0.155496	0.12711	0.344492	0.207917	0.375548	0.434731	0.578716	0.398866	0.618414	0.234499	0.166148	0.054864	0.148983	0.094864	0.224882	0.264233	0.193662	0.402739	0.463043	0.600659	0.36682	0.212145	0.20094	0.071955	0.278316	0.25983	0.022049
PRUPE_1G022100	0.52477	1.0194	0.490274	0.587663	0.714161	0.421985	0.804435	0.375053	0.496564	5.47119	6.21215	9.22421	38.5629	37.6317	23.288	0.5306	1.3769	0.574093	0.930177	0.44522	0.548656	0.56833	0.606994	0.907581	5.74981	4.46797	4.11908	38.1251	36.4808	12.0347	1.18453	1.21487	0.650091	0.59421	0.420293	0.648338	3.05959	1.80438	2.28266	5.76875	15.277	12.28	34.764	26.2532	37.07	0.624788	0.982398	0.564242	0.493113
PRUPE_1G022200	0	0	0	0	0	0	0	0	0	0	0	0	0	0	0	0	0	0	0	0	0	0	0	0	0	0	0	0	0	0	0	0	0	0	0	0	0	0	0	0	0	0	0	0	0	0	0	0	0
PRUPE_1G022300	93.1621	72.5059	65.2656	60.949	54.9242	70.0702	64.2508	74.7241	61.7337	84.4364	70.1712	79.3711	62.2397	64.0025	64.3682	93.6622	104.149	89.7941	73.945	73.3969	77.4903	78.9067	85.2477	66.5182	57.9675	64.1439	67.971	64.6023	57.2011	58.4855	74.9614	66.3984	77.6873	66.7875	61.027	56.0413	61.7165	68.5222	65.4607	69.6587	65.5299	74.2298	83.9728	67.5327	77.6698	65.942	75.6189	83.3419	51.9546
PRUPE_1G022400	160.985	103.227	109.341	71.1759	58.2166	91.2118	80.4242	72.5032	83.886	101.761	92.1276	114.167	119.421	113.816	96.2092	101.526	153.901	153.654	95.5996	119.247	127.725	69.9821	74.1471	73.8091	94.5643	91.9436	77.8424	134.379	114.656	68.565	99.2392	62.6427	83.314	69.576	70.1593	37.1057	99.4227	92.2141	91.7258	46.1696	108.197	64.139	116.042	137.996	105.296	81.7254	85.8183	141.652	65.118
PRUPE_1G022500	0.513553	0.804371	0.54109	0.12077	0.124319	0.271418	0.208501	0.050362	0.049789	4.56758	1.85445	1.24081	0.739797	0.387426	0.721039	1.49981	1.28226	1.16368	0.13795	0.320999	0.109861	0.079513	0.065791	0.075039	1.88421	0.228082	0.868534	0.334114	0.736796	0.10761	0.120935	0.392073	0.171405	0.184749	0.095764	0.123834	0.216984	0.253443	0.240983	1.44421	0.574848	0.424024	0.118813	1.05485	0.175753	0.676282	0.87369	2.29704	0.170983
PRUPE_1G022600	13.4298	21.5779	17.1805	29.3115	35.4747	31.4355	18.5457	30.943	18.8629	28.2818	28.3419	21.0452	23.3634	35.2972	26.4058	17.7599	16.2478	9.51008	22.2996	20.7626	17.4997	31.147	28.6607	28.1766	37.4211	28.4878	29.5441	26.3152	37.7908	35.5155	25.0908	21.4659	18.0207	19.2461	20.0917	26.766	20.1654	26.9712	20.343	33.6905	18.281	30.3459	23.7772	25.1906	26.254	20.108	23.7428	19.8175	27.6247
PRUPE_1G022700	0.103247	0.164616	0.102956	0.311827	0.029105	0.24087	0.23329	0.236414	0.435776	1.01938	0.805717	1.17638	0.364921	0.642315	0.593169	0.067229	0.498561	0.045026	0	0	0.158	0.057973	0	0.177755	0.314778	0.320326	0.574291	0.227667	0.473298	0.352068	0	0.208661	0	0	0.063419	0.162836	0	0.207296	0.313149	0.767388	0.475488	0.767118	0.220635	0.208835	0.326119	0.041327	0.161616	0	0
PRUPE_1G022800	0	0	0.018254	0	0	0	0	0	0	0	0	0	0	0	0	0.140638	0	0.007423	0.048185	0.018743	0	0	0	0	0	0	0	0	0	0	0	0.09173	0.083836	0.021829	0	0	0	0	0	0	0	0	0.003486	0	0	0	0	0	0
PRUPE_1G022900	20.343	24.3712	16.045	17.341	28.4285	23.8528	9.91318	10.4713	9.87018	10.4691	4.88319	5.06178	2.22515	4.07841	4.71043	18.1813	17.9938	10.0396	27.1086	14.5543	22.0763	12.1228	11.4179	9.71893	12.0426	9.38732	7.58854	2.88935	4.35943	4.20301	23.7158	24.8754	21.026	28.9014	24.0411	12.1781	4.19693	5.79119	3.94309	10.5404	2.55634	3.71475	1.91624	2.56593	1.76581	13.0255	15.7224	10.5505	29.1539
PRUPE_1G023000	12.7672	22.6975	17.9077	68.6685	73.9582	29.0434	20.1814	37.0652	34.1646	16.3277	13.9926	25.4578	14.1223	58.7097	35.2389	65.7106	58.0357	57.8206	85.3773	18.6131	25.0819	27.1861	27.0734	133.764	17.1349	24.2112	16.6277	62.7313	96.8321	212.856	25.2816	38.3437	77.5673	22.9684	105.872	97.986	71.1819	77.9199	56.7995	11.2855	40.372	26.4081	91.3769	94.3334	95.1288	251.368	198.098	139.53	152.643
PRUPE_1G023100	0.083943	0.258455	0.066144	0.064259	0.040497	0.155209	0.031668	0.050103	0	0	0	0.015789	0	0.101442	0.008999	9.23431	3.68493	8.15628	0.065222	0.049179	0.016832	0.016455	0	0.069832	0	0.015745	0	0	0.019133	0.019451	0.015007	0	0	0.017264	0.013656	0.083196	0.016755	0.035053	0.050263	0.019838	0	0	0	0	0.077034	1.10553	0.74333	0.489475	0.099013
PRUPE_1G023200	0.444336	0.438049	0.548065	0.297779	0.477627	0.366579	0.121743	0.348532	0.408346	0.148507	0.104792	0.480771	0.01579	1.70126	0.087869	0.661904	0.529328	0.47027	0.18204	0.292022	0.170671	0.276866	0.477763	0.253608	0.307219	0.192319	0.200779	0.281485	0.375537	0.090672	0.470873	0.314543	0.221386	0.358579	0.316018	0.505755	0.152244	0.214874	0.079662	2.43771	0.065181	0.257952	2.32947	7.62825	27.7679	0.955895	1.82049	1.43294	1.10442
PRUPE_1G023300	0.139169	0.148871	0.187523	0.038111	0.016381	0.112812	0.001947	0.014793	0.005848	0.040306	0.017485	0.082113	0.027633	0.169814	0.020675	0.2099	0.168026	0.240939	0.049353	0.042636	0	0.046787	0.043631	0.062365	0.058598	0.027439	0.07993	0.034153	0.043232	0.033613	0.077469	0.043563	0.061205	0.058148	0.018022	0.048363	0.006895	0.007854	0	0.165288	0	0.046739	0.153683	1.63782	1.79202	0.217313	0.303169	0.182852	0.189695
PRUPE_1G023400	0.244398	0.229339	0.202818	0.066287	0.012327	0.081799	0.04691	0.129316	0.125258	0.008957	0.172342	0.080313	0.051265	0.452835	0.10082	1.90748	0.785109	1.05542	1.25012	1.10227	0.956534	3.08951	2.24269	1.67646	0.411265	1.08987	1.65581	2.28007	3.04948	1.12456	0.095652	0.098871	0.183245	0.044604	0.034791	0.181214	0.080012	0.050996	0.033331	0.588087	0.056361	0.077161	0.414385	2.87737	4.16161	8.62403	7.73716	6.18281	8.44589
PRUPE_1G023500	0.214795	0.20935	0.748223	0.392345	0.433304	0.569293	0	0.183972	0.113457	0.082203	0.11925	0.063896	0.029331	0.036589	0.048171	0.176053	0.192998	0.177065	0.347747	0.134693	0.251154	0.105788	0.080268	0.359535	0.014107	0.087571	0.082959	0	0.035196	0	0.173102	0.313897	0.242169	0.370298	0.274818	0.166924	0.030256	0.102118	0.030957	0	0.037241	0	0	0	0	0.108551	0.257267	0.220841	0.186118
PRUPE_1G023600	1.79389	2.32829	1.79734	0	0.074948	0.03611	0	0	0	0.040912	0.045455	0	0	0	0.045829	0.63735	0.444109	0.315502	0.491737	0	0	0	0.035909	0.33136	1.00436	0.107068	0	0.037143	0.043273	0.103697	1.70928	2.83469	0.939929	0	0	0.037657	0.037894	0.164592	0.037554	0	0	0.128269	0.592345	1.16593	0.851177	1.30949	2.4795	0.916189	0
PRUPE_1G023700	18.7073	17.9318	9.70338	22.3433	18.0325	13.3875	14.4027	17.405	12.4724	63.3593	81.3275	78.7301	70.0075	57.4014	76.8644	10.8748	20.6798	9.51514	8.31371	14.1932	8.28248	15.0127	22.064	15.3802	61.9269	72.7938	78.9663	55.4929	75.5236	40.6254	37.6619	35.3111	14.4806	14.7915	21.6545	40.8694	30.1144	38.2439	28.83	77.6138	66.5798	84.9792	52.2433	48.0908	49.183	24.332	32.4536	44.0349	31.9022
PRUPE_1G023800	18.6824	25.8716	26.0339	49.2918	46.9378	33.5052	44.612	48.3365	51.3509	66.1671	85.2431	69.8345	60.854	34.6421	66.8253	17.6566	24.8959	28.6605	18.486	40.0937	40.0443	45.67	50.7045	54.1235	69.8095	85.3873	104.95	42.9215	48.1044	41.9842	61.7658	86.6627	28.046	25.7993	53.3875	84.3689	103.975	102.236	92.9302	116.412	91.3767	94.0344	26.221	31.0442	17.8126	51.7556	73.9843	79.7085	98.7959
PRUPE_1G023900	0	0	0	0	0	0	0	0.085604	0	0	0	0	0.071885	0	0.258115	0	0	0	0	0	0	0	0	0.08172	0	0	0	0	0	0	0	0	0	0	0	0	0.075617	0	0	0	0	0	0	0	0	0.086817	0	0.076425	0
PRUPE_1G024000	49.7336	49.8054	46.1908	24.9497	19.9495	26.9812	20.1025	18.6455	12.4883	24.4377	41.3283	38.5165	42.7869	36.3119	52.5691	49.5855	47.4187	65.4665	32.527	35.1974	57.0343	12.2306	12.9538	15.5327	86.1217	28.3949	30.5728	36.1445	32.7419	28.9765	26.6222	27.9882	19.7013	25.405	29.4209	15.0075	32.6996	33.8945	31.5305	21.6336	29.219	30.4271	33.1122	26.4233	26.703	19.8611	14.8385	39.1499	17.0934
PRUPE_1G024100	27.1409	21.3478	19.4796	48.2269	24.3379	34.3656	30.9748	20.7729	35.2743	19.9985	12.3647	12.2239	25.0235	28.3839	13.3913	19.8861	28.1019	21.5409	34.3524	44.465	37.6157	31.4707	31.8769	27.5974	20.3549	13.1058	16.0889	11.8675	12.5797	23.8255	31.8818	25.6794	22.1053	28.0283	29.2274	18.9148	33.4406	19.0759	18.5807	22.9543	15.4784	31.064	20.1552	17.0311	15.4634	34.8926	24.8792	31.3827	30.2849
PRUPE_1G024200	21.2631	24.6133	21.4135	34.9619	33.159	27.88	21.1658	27.4871	29.3471	39.5011	33.9611	31.5181	54.8625	28.2333	34.8396	18.1984	21.2474	28.8079	22.5289	34.9745	27.6833	30.522	34.2748	28.725	53.6565	52.882	54.8007	50.8289	35.4931	31.3378	42.947	28.7077	26.621	26.0264	25.4739	21.766	23.1643	20.1722	17.339	23.6724	47.91	26.4187	23.1085	41.0738	23.91	25.5562	28.8716	42.3126	24.337
PRUPE_1G024300	0	0	0	0	0	0	0	0	0	0	0	0	0	0	0	0	0	0	0	0	0	0	0	0	0	0	0	0	0	0	0	0	0	0	0	0	0	0	0	0.134898	0	0	0	0	0	0	0	0	0
PRUPE_1G024400	0	0	0	0	0	0	0	0	0	0	0	0	0	0	0	0	0.041712	0	0	0	0	0	0	0	0	0	0	0	0	0	0	0	0	0	0	0	0	0	0	0	0	0	0	0	0	0	0	0	0
PRUPE_1G024500	0	0	0.052334	0	0	0	0	0	0	0	0.055413	0.029851	0.075064	0	0.045754	0	0	0	0	0	0	0	0	0	0.02423	0	0.057059	0	0.029224	0	0	0	0	0	0	0	0	0.02489	0	0	0	0	0.058454	0.101317	0	0.026579	0	0	0
PRUPE_1G024600	0	0	0	0	0	0	0	0	0	0	0	0	0	0	0	0	0	0	0	0	0	0	0	0	0	0	0	0	0	0	0	0	0	0	0	0	0	0	0	0	0	0	0	0	0	0	0	0	0
PRUPE_1G024700	0	0	0	0	0	0	0	0	0	0	0	0	0	0	0	0	0	0	0	0	0	0	0	0	0	0	0	0	0	0	0	0	0	0	0	0	0	0	0	0	0	0	0	0	0	0	0	0	0
PRUPE_1G024800	0	0	0	0	0	0	0	0	0	0	0	0	0	0	0	0	0	0	0	0	0	0	0	0	0	0	0	0	0	0	0	0	0	0	0	0	0	0	0	0	0	0	0	0	0	0	0	0	0
PRUPE_1G024900	88.5247	104.632	29.2321	10.5288	10.8901	8.79523	9.10453	3.21133	9.23569	3.78033	2.47959	2.59741	0.282831	0.768341	0.858303	100.327	89.7122	117.513	22.7714	29.1888	23.892	5.98787	7.17316	3.76931	9.05869	4.40639	4.72447	0.33357	0.618389	0.622426	15.4302	9.92219	5.85674	14.8839	12.0347	4.48077	2.98114	3.15457	1.96532	2.4201	1.93925	1.76162	0.070367	0.837601	0.108149	22.8211	14.0643	22.172	19.9853
PRUPE_1G025000	6.61685	12.703	7.22736	2.26154	3.05955	3.66136	1.7522	2.94135	3.05138	4.34859	3.10141	2.52682	3.02762	2.84599	4.34457	9.93872	7.58728	11.151	2.54783	5.82117	3.99329	2.89032	4.25866	4.49666	9.88702	4.11257	3.68851	1.78457	2.54346	4.01292	4.33924	4.66018	3.83352	2.57952	3.07711	1.28826	2.36599	2.89464	2.4446	4.32859	5.39606	5.35639	1.89736	7.09775	6.23195	8.16383	6.92738	12.741	3.15878
PRUPE_1G025100	8.91833	10.0592	8.48558	9.62936	10.6808	16.1681	11.5461	8.25103	12.6474	6.97301	9.70033	8.76509	9.27062	9.20906	8.0713	9.33161	7.30748	11.154	9.02639	10.1895	12.8114	7.95908	7.13879	7.38732	7.29597	7.34884	8.70363	10.7489	9.42226	10.2161	9.05095	8.56527	9.63088	10.3398	10.1707	4.52129	8.50411	15.3121	8.13027	15.1791	15.0481	13.4207	11.9503	10.9502	14.4886	1.47084	1.38878	0.810198	3.92894
PRUPE_1G025200	8.03026	7.66911	6.82218	3.10078	4.40992	7.12956	6.99225	3.69022	4.25706	5.19345	4.57596	7.70086	4.26469	8.86588	12.0713	6.41489	7.78442	3.86204	5.81672	3.85865	6.65892	4.23731	4.15805	3.92082	3.83198	2.70591	3.36085	3.31663	7.53265	12.9078	4.12963	7.32447	6.70185	4.59435	4.52317	3.75774	2.29505	3.81986	4.19358	4.64783	7.02536	7.04516	6.64263	3.07411	3.12107	5.40652	5.0649	1.72623	7.3957
PRUPE_1G025300	0.057704	0	0	0	0	0	0	0	0	0	0	0	0	0	0	0.113713	0.058756	0.114129	0	0	0.015845	0	0	0	0	0	0	0	0	0	0	0	0.053067	0	0	0	0	0	0	0	0	0	0	0	0	0	0.052761	0	0
PRUPE_1G025400	0	0	0	0	0.055945	0	0	0	0	0	0	0	0	0	0	0.05559	0.118201	0	0	0	0	0.091446	0	0	0	0	0	0	0	0	0	0	0	0	0	0	0	0	0	0	0	0	0	0	0	0	0	0	0
PRUPE_1G025500	28.3534	31.9153	27.9898	50.0403	49.1264	42.5348	47.6195	55.8307	44.2263	45.1131	36.9982	35.3562	25.4888	23.6287	28.5494	20.8775	31.5705	25.1534	35.7167	40.3109	36.3111	54.6817	51.7175	48.4698	38.724	43.6456	49.3559	33.0997	27.5923	28.2855	44.2944	46.6286	39.569	37.9322	41.6935	38.3128	41.2271	41.3663	43.0485	38.7208	28.4511	29.9824	21.6364	21.212	20.1985	38.7336	45.4093	41.3537	39.1302
PRUPE_1G025600	3.4265	18.2226	13.0961	0	0	0	0	0	0	0	0	0.089585	0	0.025973	0.088722	0.968757	8.9575	1.93452	2.0116	0	0.044577	0	0	0	0	0	0	0	0	2.0235	9.40942	12.5444	8.38885	0.051607	0	0	0	0	0	0.0619	0	0	0.032211	0.149489	0.024336	1.90468	23.3277	2.91846	0.026552
PRUPE_1G025700	1.64514	2.49359	2.09539	0.714166	0.83595	0.730922	1.03167	1.55842	0.978381	1.16513	1.04183	0.899692	0.15997	0.611515	0.824282	2.58322	1.51172	1.71889	0.896245	0.74585	0.385848	1.81176	1.42716	1.74102	1.79751	1.55307	1.06892	0.377036	0.350576	0.562144	3.1974	3.90249	3.98559	1.3075	1.46309	1.44951	1.41967	1.29205	1.18573	0.802543	0.668269	1.00354	0.676794	2.59488	1.65046	1.39215	1.92366	1.71772	0.346089
PRUPE_1G025800	146.585	95.1686	92.4755	112.687	99.8443	135.119	112.024	103.277	87.8171	164.363	162.818	141.936	100.129	91.4595	107.06	102.948	154.151	122.739	105.683	148.278	161.289	138.213	150.169	134.553	103.224	135.534	157.814	97.2995	112.34	121.69	167.455	147.133	123.621	138.685	164.467	126.658	105.935	135.773	110.316	157.399	104.945	122.868	94.8495	77.3178	82.3716	106.214	125.752	162.935	159.156
PRUPE_1G025900	2.82145	1.03237	33.054	0.909793	5.81025	3.05253	9.33261	5.59216	13.0544	3.31911	0.882083	0.655256	0	0.070609	1.16196	3.27601	2.96894	9.71712	5.91739	5.91289	3.33838	8.03734	4.42294	8.85826	0.697587	3.51596	2.36096	0.087449	0.135163	0.344328	21.548	29.4122	69.7678	22.0748	11.7619	13.1692	8.01647	7.85686	5.1704	1.07159	6.60842	4.90601	0	0.171707	0.109458	4.67469	0.98255	0.366959	2.43763
PRUPE_1G026000	0	0	0	0	0	0	0	0	0	0	0	0	0	0	0	0	0	0	0	0	0	0	0	0	0	0	0	0	0	0	0	0	0	0	0	0	0	0	0	0	0	0	0	0	0	0	0	0	0
PRUPE_1G026100	0.062304	0.115896	1.38342	1.29418	5.69353	1.56906	3.4217	3.94525	5.71825	1.57886	0.947762	0.066422	0.0858	0.142709	1.04466	0.051896	0	0.112975	0.236536	0.185709	0.030192	0.827396	0.853216	1.19785	0.110783	1.56173	0.841531	0	0.137276	0.139556	0.747786	0.748206	6.5164	0.866038	0.997148	1.45982	3.76703	2.72586	2.3072	0.667055	7.47744	3.62852	0.282731	0.809692	0.608187	3.12882	0.458799	0.237133	3.03912
PRUPE_1G026200	0.934719	0.749939	3.1751	0.300991	0.430384	0.261067	0.145647	0.30828	0.407791	0.62796	0.244024	0.08793	0.087461	0.091941	0.083193	1.25229	2.30761	2.07654	0.400279	0.533881	0.116707	0.190787	0.290381	0.662285	0.107059	0.130609	0.155426	0.075913	0.088441	0.410591	4.95533	1.58949	3.02279	0.593732	0.817899	0.460501	0.077447	0.146632	0.423177	1.88745	0.683221	0.583675	0	0.148226	0.093906	2.74311	1.02913	1.32376	1.01364
PRUPE_1G026300	12.4844	12.2399	8.36289	6.64412	8.46423	11.826	15.4155	15.8599	12.5975	20.2821	8.3055	5.70757	3.33451	4.74708	3.94426	9.1626	9.93051	6.11522	7.26634	9.21264	8.61778	14.6868	16.815	12.9152	8.53732	10.3518	13.6553	3.6555	2.47053	5.35289	13.7032	11.4333	11.3733	11.407	13.7522	6.05968	7.45406	9.19085	10.2349	8.99882	5.6593	4.47605	6.70929	5.01402	4.11646	9.96392	6.109	10.646	10.6276
PRUPE_1G026400	18.5948	20.3214	23.2593	32.5427	37.4804	28.8278	32.8665	19.7075	41.4234	25.525	18.9578	14.5331	2.63855	3.14367	5.61521	28.1727	25.2343	42.2355	32.515	38.3572	32.4208	22.2555	20.1189	25.8296	56.4071	38.5462	37.3246	6.36983	2.50282	5.60621	23.9698	28.3952	22.5042	19.9784	22.1303	21.2325	21.6015	13.0326	14.7811	22.3333	9.67741	8.93076	4.92652	16.4705	9.51688	37.7864	29.3639	44.5992	17.0139
PRUPE_1G026500	2.55708	2.83232	1.55941	2.21257	2.06236	2.56464	1.89557	2.20047	1.85854	3.50219	3.40085	3.30293	5.61092	5.4711	5.2172	3.60508	2.64737	3.61518	2.50105	2.3451	1.92785	1.54749	2.26191	1.69512	4.9577	3.94766	3.43595	4.58164	4.95254	6.39004	1.67264	1.44005	1.07743	1.37396	1.17524	2.1881	1.5852	1.83669	1.0234	3.28116	2.26946	3.94087	2.24252	4.04082	3.59224	2.66311	2.5749	3.4672	2.41867
PRUPE_1G026600	0	0	0	0	0	0	0	0	0	0	0	0	0	0	0	0	0	0	0	0	0	0	0	0	0	0	0	0	0	0	0	0	0	0	0	0	0	0	0	0	0	0	0	0	0	0	0	0	0
PRUPE_1G026700	0.443969	0.5029	0.655992	0.482486	0.428631	0.465889	0.363965	0.331172	0.324049	0.528548	1.14075	0.697757	0.447624	0.558025	0.45357	0.692932	0.229337	1.10811	0.50667	0.452416	0.382667	0.095421	0.210082	0.575619	1.06749	1.10821	0.962847	0.788968	0.728173	0.688823	0.250751	0.339179	0.188349	0.132606	0.386089	0.372728	1.0507	0.675257	0.64347	0.702926	0.418658	0.688772	0.644596	0.752324	0.855949	0.736334	0.647746	0.771041	0.395411
PRUPE_1G026800	7.42448	10.3787	7.72627	8.21286	10.4344	8.3017	5.59793	10.839	5.47669	21.1992	30.8217	35.0399	31.3658	25.2278	30.0456	3.47155	5.65727	4.29876	4.96869	7.03028	4.28952	8.89336	7.20741	10.5448	25.8442	26.4779	24.8305	30.0529	26.4881	17.34	12.3584	12.3509	8.19816	4.98066	7.28491	11.7299	12.8256	17.0264	13.1465	20.3764	33.9103	26.8366	32.366	36.9936	24.2174	13.7508	16.8449	17.7915	9.79105
PRUPE_1G026900	5.60129	3.38295	4.33227	1.12967	2.64201	3.4583	4.43337	1.68317	2.20933	3.41946	1.90738	3.57279	1.0407	0.929398	1.09768	4.43125	8.15158	8.97454	5.27511	4.71303	3.83903	2.1725	1.95609	2.32718	1.49834	2.95153	2.86872	0.914387	2.36158	4.63446	3.08721	8.00932	9.63977	1.65325	1.88969	1.21632	3.52059	2.30379	3.15208	1.40366	1.61726	1.68472	0.163106	0.285345	0.114003	5.0762	5.80341	3.16273	3.9278
PRUPE_1G027000	40.6809	36.4654	22.401	36.9828	39.5385	84.6694	31.8726	40.4879	30.3424	25.4075	8.92659	7.23117	2.25763	2.10185	3.0018	13.6916	38.2523	63.4796	29.7595	36.4554	24.3161	22.7668	27.0887	23.7777	16.4948	17.4334	21.1276	13.8576	6.02159	6.97892	20.5222	26.4509	15.0866	20.6574	64.6426	23.3426	22.1332	11.3334	20.9587	20.0608	1.75968	8.64256	15.2165	40.9162	19.3529	47.6237	18.2436	25.8298	40.3761
PRUPE_1G027100	0.504834	1.29925	0.490002	0.124078	0.21246	0.152027	0	0.083301	0	1.24542	2.55467	3.95114	2.79379	4.06081	2.12243	0.386563	0.450255	0.076941	0.052544	0.013485	0.049605	0.030243	0.014889	0.015662	1.65004	0.964989	0.695551	1.36787	1.90467	1.13665	0.903657	1.71732	0.847321	0.029197	0.093147	1.61728	0.154771	0.336501	0.307199	1.43217	6.78458	1.72782	0.43834	0.394979	0.52212	0.586439	0.441906	1.12196	0.128192
PRUPE_1G027200	16.5702	16.9489	14.632	28.4738	27.6302	26.2994	19.3148	23.0004	20.4083	19.29	16.8947	19.3895	20.6326	19.1068	22.1493	15.6963	18.3141	12.1247	20.7831	20.7004	19.1217	25.8177	25.6862	24.8672	26.1601	16.7366	19.03	22.582	24.0538	18.7041	25.2665	18.2199	17.5185	19.7133	20.9719	18.8122	16.1214	17.8294	15.992	22.6632	16.9543	22.2945	19.0144	20.8518	15.4443	24.9264	25.5585	23.9064	18.0061
PRUPE_1G027300	17.1025	15.0896	11.7525	5.74258	8.46757	10.3729	11.5957	10.8988	7.40403	11.4148	9.33995	10.6699	4.60598	6.73004	7.4414	11.4295	11.0718	5.58436	7.11424	4.5567	6.36123	8.38032	8.642	6.89716	7.59939	7.97375	7.79223	4.30401	6.58411	6.96849	14.2591	15.6436	12.8761	11.1274	9.85319	8.16839	5.1546	8.4933	7.60057	9.00174	9.75572	9.51049	7.51572	4.65974	4.75591	11.0704	7.99859	4.81	9.50238
PRUPE_1G027400	1.01075	1.40836	0.98252	1.68129	1.52544	1.623	1.43647	1.8255	2.3415	2.84822	2.1876	1.69165	2.05714	2.09444	1.94027	0.993253	1.27122	1.36667	1.61456	2.4253	1.82513	1.29796	1.82854	1.78785	3.6427	2.80149	3.36253	2.83417	2.46563	2.20378	1.08308	0.801779	0.415778	0.878995	1.00588	1.17167	1.32296	1.81783	1.37007	1.91948	1.61891	2.30733	1.69201	1.80165	2.2936	1.24135	1.91481	2.38588	1.18497
PRUPE_1G027500	0.072149	0.387598	0.03535	0.65946	0.07108	0.401318	0.101378	0.106932	0.037808	0.11595	0.165339	0.080926	0.661596	2.09302	0.516696	0.199164	0.059595	0.186951	0.104095	0.810954	0.46749	0.13729	0.134749	0.170021	0.049596	0.122945	0.077862	1.92213	1.27626	19.0954	0.624816	0	0	0.441415	0.05611	0.656279	0	0.060683	0	0.068637	0	0	0	0	0.053466	0.721529	0.817264	0.060387	0.575351
PRUPE_1G027600	0	0	0	0	0	0	0.076802	0.122812	0	0	0	0	0.155547	0.086515	0	0	0	0	0	0	0	0	0	0.038732	0	0	0	0.260876	0.9697	0.359416	0	0	0	0	0	0	0	0	0	0	0	0	0	0	0	0	0.137304	0	0
PRUPE_1G027700	1.91254	3.06002	1.43127	0.589085	0.574897	1.32987	0.705013	0.887334	0.34786	2.02937	3.05847	3.44873	0.761929	2.25949	2.04273	1.55236	1.33536	0.881522	0.334967	0.57441	0.253706	0.560074	0.486327	0.674909	2.50265	1.69267	2.13458	0.995169	1.81142	1.26939	2.7355	2.47286	1.08254	0.22916	0.645658	2.48004	0.572834	1.91061	1.2429	2.54295	3.47829	4.0071	2.2667	1.78191	1.39706	2.1559	2.28739	1.85267	1.27513
PRUPE_1G027800	2.0731	4.13595	3.01987	2.04041	2.14723	2.97082	1.32764	2.98973	1.74267	4.30461	2.17604	4.93137	18.758	26.4876	7.17209	2.38579	1.2586	1.50427	2.81944	0.817407	4.10975	2.17729	1.93158	2.34378	1.91889	1.52224	1.33567	22.0582	21.9924	17.6186	1.90882	2.80297	2.60221	3.46206	2.17509	2.28704	1.07021	2.15349	1.98488	6.20448	4.48446	5.8312	30.0311	19.9423	19.1744	2.08004	3.13523	1.63286	1.89914
PRUPE_1G027900	1.25843	2.27006	1.3347	10.5545	11.0115	7.39903	1.9982	5.31872	3.46312	3.65835	10.2436	9.06264	25.9342	23.4236	16.37	1.47631	1.44273	2.15056	5.83992	5.58052	4.42784	6.32394	4.51336	6.9052	11.8927	9.44441	8.59148	35.9337	26.5497	16.6064	3.43081	4.76867	2.94086	2.69057	4.31502	7.3362	5.51982	6.23993	4.64488	10.0994	15.4213	17.1077	19.2653	26.4084	19.5712	8.055	8.20046	6.87816	5.40487
PRUPE_1G028000	6.21171	1.74614	13.1147	0.518444	0.96002	1.86559	5.50809	1.27357	3.85894	1.73498	0.044618	0	0.036759	0.053304	0.249888	4.72957	2.48818	6.94658	6.75453	2.64696	10.9185	2.48042	2.54319	1.00874	0.405197	0.376681	0.143267	0	0.048878	0.063736	2.10756	0.265861	1.90653	17.4709	4.88379	1.42186	0.390645	0.194646	0.619285	0.766336	0	0	0	0	0	0.218391	0.119747	0.368899	0.689702
PRUPE_1G028100	4.36844	3.27219	2.55606	2.80644	3.2056	2.59063	2.03316	2.03929	2.25013	2.48358	3.22485	2.76328	3.42329	2.73455	3.24573	2.36338	3.00096	3.14249	2.10671	2.34842	1.88705	2.20038	1.91624	2.31747	3.10547	2.34754	2.5947	2.91534	3.32857	2.72349	4.63177	4.42821	3.51726	1.87671	2.91333	2.3415	2.48528	2.30822	2.53441	2.23034	2.91426	3.24462	4.99313	4.98386	3.78938	3.70479	4.304	5.78085	2.28975
PRUPE_1G028200	0	0	0	0	0	0	0	0	0	0	0	0	0	0	0	0	0	0	0	0	0	0	0	0	0	0	0	0	0	0	0	0	0	0	0	0	0	0	0	0	0	0	0	0	0	0	0	0	0
PRUPE_1G028300	0	0	0	0	0	0	0	0	0	0	0	0	0	0	0	0	0	0	0	0	0	0	0	0	0	0	0	0	0	0	0	0	0	0	0	0	0	0	0	0	0	0	0	0	0	0	0	0	0
PRUPE_1G028400	1.59753	4.30798	0.074457	0.215539	0.240287	0.393998	0	0.021347	0.022643	0	0	0	0	0	0	1.42507	2.48953	0.469238	0	0.097738	0	0	0	0	0	0	0	0	0	0	4.71798	0.091576	0	0.022067	0.022378	0.063847	0	0	0	0	0	0	0	0	0	1.60627	1.38401	5.04282	0.42762
PRUPE_1G028500	0	0.039623	0	0	0	0	0	0	0	0	0	0	0	0	0	0	0	0	0	0	0	0	0	0	0	0	0	0	0	0	0.021473	0.021912	0	0	0	0	0	0	0	0	0	0	0	0	0	0	0.029165	0	0
PRUPE_1G028600	0	0	0	0	0	0	0	0	0	0	0	0	0	0	0	0	0	0	0	0	0	0	0	0	0	0	0	0	0	0	0	0	0	0	0	0	0	0	0	0	0	0	0	0	0	0	0	0	0
PRUPE_1G028700	0	0	0	0	0	0	0	0	0	0	0	0	0	0	0	0	0	0	0	0	0	0	0	0	0	0	0	0	0	0	0	0	0	0	0	0	0	0	0	0	0	0	0	0	0	0	0	0	0
PRUPE_1G028800	31.3839	53.0332	15.6899	18.0043	17.6752	30.5608	2.40198	11.05	6.17382	4.91239	5.59314	6.18021	2.29312	0.649471	6.51729	20.205	42.0757	28.7153	5.43494	22.3721	10.4676	3.60666	5.17099	3.6393	6.6143	8.70343	13.5662	0.304111	0.685124	0.544063	170.286	370.386	262.274	171.589	117.505	955.943	21.0483	19.2845	21.3655	2.20581	0.95726	2.32765	0	0.018534	0.017761	435.253	174.26	116.409	128.806
PRUPE_1G028900	0	0	0	0	0	0	0	0	0	0	0	0	0	0	0	0	0	0	0	0	0	0	0	0	0	0	0	0	0	0	0	0	0	0	0	0	0	0	0	0	0	0	0	0	0	0	0	0	0
PRUPE_1G029000	0	0	0	0	0	0	0	0	0	0	0	0	0	0	0	0	0	0	0	0	0	0	0	0	0	0	0	0	0	0	0	0	0	0	0	0	0	0	0	0	0	0	0	0	0	0	0	0	0
PRUPE_1G029100	0	0	0	0	0	0	0	0	0	0	0	0	0	0	0	0	0	0	0	0	0	0	0	0	0	0	0	0	0	0	0	0	0	0	0	0	0	0	0	0	0	0	0	0	0	0	0	0	0
PRUPE_1G029200	0	0	0	0	0	0	0	0	0	0	0	0	0	0	0	0	0	0	0	0	0	0	0	0	0	0	0	0	0	0	0	0	0	0	0	0	0	0	0	0	0	0	0	0	0	0	0	0	0
PRUPE_1G029300	0	0	0	0	0	0	0	0.025101	0	0	0	0	0	0	0	0	0	0	0	0	0	0	0	0	0	0	0	0	0	0	0	0	0	0	0	0	0	0	0	0	0	0	0	0	0	0	0	0	0
PRUPE_1G029400	0	0	0	0	0	0	0	0	0	0	0	0	0	0	0	0	0	0	0	0	0	0	0	0	0	0	0	0	0	0	0	0	0	0	0	0	0	0	0	0	0	0	0	0	0	0	0	0	0
PRUPE_1G029500	0	0	0	0	0	0	0	0.020115	0	0.017678	0	0	0.020062	0	0	0	0	0	0	0	0	0	0	0.039055	0	0.019944	0	0	0	0	0	0	0	0	0	0	0	0	0.021175	0	0	0	0	0	0	0	0	0	0
PRUPE_1G029600	0	0	0	0	0	0	0	0	0	0	0	0	0	0	0	0	0	0	0	0	0	0	0	0	0	0	0	0	0	0	0	0	0	0	0	0	0	0	0	0	0	0	0	0	0	0	0	0	0
PRUPE_1G029700	0	0	0	0	0	0	0	0	0	0	0	0	0	0	0	0	0	0	0	0	0	0	0	0	0	0	0	0	0	0	0	0	0	0	0	0	0	0	0	0	0	0	0	0	0	0	0	0	0
PRUPE_1G029800	0	0	0	0	0	0	0	0	0	0	0	0	0	0	0	0	0.039293	0	0	0	0	0	0	0	0	0	0	0	0	0	0	0	0	0	0	0	0	0	0	0	0.018409	0	0.158373	0	0.034486	0	0	0	0
PRUPE_1G029900	0.087447	0.068162	0	0	0.034667	0	0.063059	0.209306	0.125399	0.471549	0.336133	0.354597	0.099915	0.679697	0.492721	0.215323	0.07326	0.146178	0.068862	0.018022	0.052737	0.137595	0.066216	0.066493	0.41895	0.48057	0.45582	0.187638	0.812348	0.280025	0.018439	0.092949	0	0	0	0.034662	0.087025	0.230142	0.086121	0.308285	0.20628	0.181915	0.128722	0.134747	0.387505	0.158142	0.133346	0.196719	0.08813
PRUPE_1G030000	45.8556	38.6614	23.4014	63.0977	48.409	34.9081	30.1802	47.7889	36.3462	60.1047	56.9312	45.1826	16.7031	18.7588	21.2244	36.417	58.199	57.536	32.3227	58.3804	37.322	45.7815	47.685	51.6583	42.9195	85.1098	99.4525	20.7587	20.7429	34.6273	62.873	60.7994	50.3358	47.149	51.5239	54.2393	48.7151	40.3879	37.3506	46.5542	25.1187	25.6791	17.7849	17.2421	14.842	49.091	51.2539	73.5214	37.708
PRUPE_1G030100	0	0	0	0	0	0	0	0	0	0	0	0	0	0	0	0	0	0	0	0	0	0	0	0	0	0	0	0	0	0	0	0	0	0	0	0	0	0	0	0	0	0	0	0	0	0	0	0	0
PRUPE_1G030200	20.4702	24.1298	17.6658	3.17981	2.40406	2.9234	5.9198	6.03195	6.97369	3.3746	2.59781	5.07563	1.72309	4.20765	4.5806	15.6847	15.9171	14.1819	6.57075	4.22569	3.92534	6.95976	8.70743	5.22377	2.04197	2.59122	3.26461	2.26219	3.75923	8.77684	9.41156	6.18189	8.42558	5.03077	4.4271	4.22126	5.31999	6.34796	6.22512	1.97918	4.80207	2.82463	4.27749	3.54208	2.69514	7.41137	5.41646	5.29644	6.91813
PRUPE_1G030300	11.3933	12.8718	8.98046	9.51872	12.3779	15.5617	7.07132	9.56913	5.12478	12.3901	12.2771	12.9848	7.29687	9.14975	10.0998	7.55322	8.40452	3.78038	9.81251	6.03909	5.15409	7.17243	6.75896	7.23257	16.08	10.9853	11.1379	6.94507	12.0525	11.5526	11.8758	9.25906	8.97029	8.52454	9.74014	8.34461	5.51729	8.86977	6.33206	20.0713	10.3656	21.9295	11.4927	6.59368	8.14615	9.00109	9.68164	10.2473	12.5603
PRUPE_1G030400	0	0	0	0	0	0	0	0	0	0	0	0	0	0	0	0	0	0	0	0	0	0	0	0	0	0	0	0	0	0	0	0	0	0	0	0	0	0	0	0	0	0	0	0	0	0	0	0	0
PRUPE_1G030500	0	0.043952	0	0	0	0	0	0	0.109593	0	0	0	0	0	0	0	0	0	0.388668	0.035847	0	0	0	0.462257	0	0	0	0	0	0	0	0	0.033291	0	0	0	0	0	0	0	0	0	0	0	0	0.340019	0.254062	1.80153	0.070121
PRUPE_1G030600	85.1153	80.5609	60.5331	96.2256	86.8329	120.735	73.4006	112.665	79.2897	208.942	115.787	99.4116	82.3499	74.3428	107.795	92.9418	91.8077	78.4598	81.8239	97.8189	72.6221	102.97	107.098	115.328	233.055	147.243	155.742	111.308	107.951	62.8205	79.2723	60.0255	56.2752	67.2187	73.0039	51.7458	59.4343	84.4878	57.6647	131.954	61.7129	115.823	91.8222	127.223	130.364	85.437	91.3536	109.333	81.8045
PRUPE_1G030700	5.31248	7.32765	8.53142	10.0867	9.71458	6.57927	6.37915	5.86761	6.74448	9.44	14.9248	13.9777	2.06822	3.31422	4.91352	4.05394	4.14133	3.40399	5.82003	4.16713	5.22415	5.70703	6.99913	5.94249	6.58192	6.30434	5.7572	2.39781	3.28639	6.89809	9.50337	10.6279	20.0744	18.7563	10.947	20.0332	8.0827	13.0526	9.77007	8.5581	10.1207	10.429	1.88086	1.33531	1.60508	11.4477	9.91437	6.93518	14.293
PRUPE_1G030800	20.3527	19.5634	30.9948	5.723	8.54623	10.6115	17.9535	8.89563	13.5258	16.0006	6.35618	6.07247	11.8425	17.5616	18.6251	18.2144	19.2147	13.5693	15.3861	10.7271	15.3088	11.4202	10.9256	8.91793	8.99557	10.7182	8.13232	9.94656	29.0106	30.7029	13.6304	16.9132	25.5639	15.8253	12.7992	8.65418	9.13023	7.3243	10.5515	17.1926	6.60028	11.7129	14.6161	7.93418	9.29489	7.29322	12.6845	6.37798	22.3736
PRUPE_1G030900	54.46	50.8693	48.05	37.9027	42.4976	44.2864	54.4868	37.8479	57.7885	88.6318	67.687	63.9727	32.3248	20.3862	29.8642	35.4026	43.9068	43.3095	36.3306	47.8937	41.1474	51.31	58.6484	54.6835	73.074	83.2845	93.6035	35.8725	20.2515	28.7863	60.4242	46.3794	43.7832	35.9016	36.3556	25.5895	64.0022	59.159	55.5586	57.0472	48.1032	55.8232	41.0576	42.745	36.0257	61.464	53.2884	92.5093	39.5954
PRUPE_1G031000	0	0	0	0	0	0	0	0	0	0	0	0	0	0	0	0	0.038189	0	0	0	0	0	0	0	0	0	0	0	0	0	0	0	0	0.032809	0	0	0	0.02626	0	0.042697	0	0	0	0	0	0	0	0.020393	0
PRUPE_1G031100	38.0933	27.8799	9.07366	5.93274	7.79436	13.8284	8.26246	5.19003	9.23096	65.4779	36.4143	54.1657	11.7311	13.9354	14.6646	19.0381	36.9212	18.8698	10.1499	22.7906	8.76063	5.50723	10.3088	5.50312	62.126	30.2821	30.3637	7.67673	8.85301	4.3563	27.6103	13.9102	5.63492	17.9361	18.1807	8.77474	10.8313	22.1334	10.8549	31.6639	22.4154	16.8152	9.20675	17.5441	7.95915	16.4719	24.579	52.5344	14.3617
PRUPE_1G031200	0	0	0	0	0.1037	0	1.73149	0.919663	1.01308	6.10574	1.11068	0.654231	0.169122	0.591072	0.506674	0	0	0	0	0.26005	0.153241	0.731245	0.707153	0.682201	0.276795	2.35894	1.96719	0.182901	0.202433	0.855332	0	0	0	0.275134	0.514224	0.10714	1.17209	1.85	1.06326	2.12955	2.01816	1.79428	1.07725	0.497631	0.84879	0	0	0	0.22048
PRUPE_1G031300	0.467694	0.159808	0	0.18971	0.406873	0.054193	0.887631	0.407723	0.74693	10.8253	4.08186	3.0228	0.438973	0.513065	0.705698	0.749762	1.88744	0.529985	0.034246	0.443823	0.216858	0.462155	0.81508	0.460042	7.03275	4.04442	4.83126	0.297	0.558487	0.971054	0.143746	0.213267	0.148432	0.089917	0.28618	0.126118	0.72379	1.75912	0.631096	4.6245	4.3092	3.2679	1.08505	3.09027	0.427016	0.288792	0.460277	0.691868	0.091737
PRUPE_1G031400	46.7382	42.3556	31.0694	62.6832	50.9583	42.0782	101.309	94.3352	85.4023	141.605	289.631	259.864	218.16	226.232	219.214	36.1599	59.2133	37.9196	47.4999	52.7749	47.3749	71.614	79.5495	90.8935	119.313	172.023	155.769	199.845	201.072	201.824	56.5101	61.6884	60.0311	94.5306	95.887	156.205	209.383	190.444	244.805	178.478	370.695	235.117	231.366	185.435	151.754	70.9747	60.6649	60.7603	88.2087
PRUPE_1G031500	39.7515	37.6391	31.7739	19.0421	16.5536	24.7984	24.7219	20.4931	22.885	17.7649	13.5601	15.305	7.432	7.96156	11.0564	30.8653	32.2314	38.1479	27.026	27.6586	31.8838	20.6109	22.3147	17.4663	19.3807	13.1467	16.1837	9.61325	13.9324	11.3472	22.5386	23.6093	25.5717	20.5762	17.577	13.3761	16.3573	15.5559	12.1053	18.7193	11.9392	17.6967	13.0206	9.6144	10.5596	13.4306	13.6809	18.1968	17.7557
PRUPE_1G031600	0	0	0	0	0	0	0.117438	0	0	0	0	0	0	0.106682	0	0	0	0	0	0	0.068221	0	0.031961	0	0	0.030725	0.036966	0	0.038774	0.115363	0	0	0.063436	0	0	0	0.067908	0	0	0.045562	0	0	0.14237	0.03271	0.058724	0	0.056189	0.061802	0.068175
PRUPE_1G031700	19.4778	20.953	25.8318	9.25753	11.7034	13.9383	16.1053	16.7391	13.0035	13.7172	11.7346	11.2766	6.4797	12.2035	10.754	18.9425	16.7972	10.88	11.681	9.21617	9.8939	11.5221	13.6386	9.76695	10.6438	10.4021	10.4487	5.84225	10.5956	11.1228	17.9288	15.4649	15.6742	13.5948	9.81976	9.73032	10.1175	11.2306	12.5681	12.8775	9.49741	13.7168	12.0113	10.5137	13.6354	8.52793	8.39293	10.0864	11.3593
PRUPE_1G031800	0	0	0	0	0	0	0	0	0	0	0	0	0	0	0	0	0	0	0	0	0	0.009078	0	0	0	0	0	0	0	0	0	0	0	0	0	0	0	0	0	0	0	0	0	0.026003	0	0	0	0	0
PRUPE_1G031900	0	0	0	0	0	0	0	0	0	0	0	0	0	0	0	0	0	0	0	0	0	0	0	0	0	0	0	0	0	0	0	0	0	0	0	0	0	0	0	0	0	0	0	0	0	0	0	0	0
PRUPE_1G032000	0	0	0	0	0	0	0	0	0	0	0	0	0	0	0	0	0	0	0	0	0	0	0	0	0	0	0	0	0	0	0	0	0	0	0	0	0	0	0	0	0	0	0	0	0	0	0	0	0
PRUPE_1G032100	0	0	0	0	0	0	0	0	0	0	0	0	0	0	0	0	0	0	0	0	0	0	0	0.104344	0	0	0	0	0	0	0	0	0	0	0	0	0	0	0	0	0	0	0	0	0	0	0	0	0
PRUPE_1G032200	0	0	0	0	0	0	0.07103	0	0	0	0	0.051504	0.052658	0.068199	0.043864	0	0	0	0	0	0	0.028478	0	0	0	0	0	0.040052	0	0	0	0	0	0	0	0	0.057208	0	0.068933	0.244562	0	0.31302	0.224184	0	0.072839	0	0	0	0
PRUPE_1G032300	0.281779	0.046808	0.094823	0.046086	0.031742	0.078104	0	0.031941	0.218527	0.151186	0.159158	0.018191	0.03019	0.075067	0.033044	0.05061	0.108453	0.049634	0.135035	0.033002	0.032084	0.030102	0.015183	0.104587	0.073728	0.060427	0.10466	0.246036	0.215653	0.036828	0.050649	0.033652	0.015018	0.158488	0.065404	0.015922	0.063981	0.015167	0.048278	0.066648	0.01574	0.037278	0.063383	0.015435	0.191506	0.047727	0.076437	0.053699	0.048416
PRUPE_1G032400	0	0	0	0	0	0	0	0	0	0	0	0	0	0	0	0	0	0	0	0	0	0	0	0	0	0	0	0	0	0	0.220512	0	0.200156	0	0	0	0	0	0	0	0	0	0	0	0	0	0	0	0
PRUPE_1G032500	0	0.351428	0.034087	0	0	0	0	0	0	0	0	0	0	0	0	0	0	0	0	0	0	0	0	0	0	0	0	0	0	0	3.01029	0.659033	1.99598	0	0.164927	0	0	0	0	0	0	0.059425	0	0	0	0.453153	0.891634	0.158611	0
PRUPE_1G032600	3.44566	2.67335	2.36176	2.31043	1.79958	1.38211	1.8978	1.83275	1.76051	2.39318	1.76184	1.28274	1.77622	1.28328	1.42565	2.2261	2.45999	3.55161	1.24351	1.88776	2.11899	1.62035	1.98197	1.79964	2.14972	2.86831	2.16035	2.15177	2.58977	2.86138	2.4436	2.13829	2.55712	1.78458	1.71631	1.35345	2.02429	1.52055	1.13242	1.50224	1.43359	1.19401	1.24088	1.19511	1.62532	1.6821	1.85386	3.41371	1.23728
PRUPE_1G032700	0	0	0	0	0	0	0	0	0	0.257861	0	0	0	0.262111	0	0	0	0	0	0	0	0	0	0.227269	0	0	0	0.156069	0.175766	0.904827	0	0	0.151531	0	0	0	0	0	0	0	0.078209	0	0.192937	1.24861	0.073255	0	0	0	0
PRUPE_1G032800	0.037404	0.138093	0.151992	0.017667	0.084295	0	0.034826	0.391334	0.077798	0	0	0	0	0	0	0.39042	0	0.009268	0.117787	0	0	0.194002	0.156942	2.84858	0	0	0	0	0	0	0.107857	0.096011	0.956238	0.01424	0.313129	0.196049	0	0.047881	0.009254	0	0	0.010754	0.066869	0	0	0.398044	1.41087	2.06832	0.113682
PRUPE_1G032900	0.248341	0.231952	0.942624	0	0.625541	0.116481	0.16924	0.179108	0.126655	0	0	0	0	0	0	0.377133	0.189019	0.309176	0.17678	0.242837	0.180515	0.236076	0.113515	0.161104	0	0	0	0	0.136567	0	0	0	0	0	0	0	0	0	0	0	0	0	0	0	0	0	0	0	0.060332
PRUPE_1G033000	0	0	0	0	0	0	0	0	0	0	0	0	0	0	0	0	0	0	0	0	0	0	0	0	0	0	0	0	0	0	0	0	0	0	0	0	0	0	0	0	0	0	0	0	0	0	0	0	0
PRUPE_1G033100	0	0.14685	0.464123	0.317013	0	0.325841	0.011084	0	0	0	0	0.342412	0.462936	0.315598	0.17938	0.872687	0	0.317261	0.477488	0.266316	0.138586	0.437512	0	0.145086	0	0	0	0.369516	0.520428	1.20014	0.060028	0	0.100427	0.368885	0.165739	0.64881	0	0	0	0	0.164597	0	0.43481	3.44077	0.278952	0.018067	0.435905	0	0.224467
PRUPE_1G033200	40.7278	29.2585	64.6641	45.7538	90.9699	80.0075	79.2095	77.396	66.5434	46.6506	59.166	45.3564	34.5816	37.6037	45.9919	56.9369	46.2371	37.3278	77.8386	64.3964	67.115	77.1199	49.7591	36.5646	55.5488	62.2198	66.5942	20.9631	42.7853	45.3765	79.7948	71.7091	75.905	93.6295	86.1501	61.3558	62.1038	68.76	72.0903	83.2788	24.5986	62.2373	47.9049	48.6863	41.1123	40.0707	53.2681	44.5564	90.4144
PRUPE_1G033300	0	0.184816	0	0	0.102268	0	0.194406	0.081584	0	0	0.151058	0	0.186364	0.116824	0.265059	0.303839	0.317459	0.256214	0.210419	0.124903	0	0	0.469294	0	0	0.093409	0.063108	0.096457	0.097045	0.342349	0	0	0	0.217082	0	0.395626	0.078726	0.147169	0.081363	0.057761	0.187463	0.200843	0.292197	0	0.395821	0.409367	0.054407	0	0.158333
PRUPE_1G033400	0	0	0	0	0	0	0	0	0	0	0	0	0	0	0	0	0	0	0	0	0	0	0	0	0	0	0	0	0	0	0	0	0	0	0	0	0	0	0	0	0	0	0	0	0	0	0	0	0
PRUPE_1G033500	7.91479	7.53171	6.12508	2.59253	5.06955	6.74949	5.37574	6.45371	6.26367	4.67332	4.38117	3.43047	2.34852	3.01703	3.99458	5.75348	6.74009	3.10435	7.27563	4.24204	3.25213	5.80762	5.9815	5.68482	3.05461	3.17898	3.15632	1.98603	3.34353	2.2744	6.43294	7.65686	6.54449	5.74596	8.45647	3.44988	2.79047	3.20393	3.5802	4.48942	3.3471	5.12327	4.96589	2.53697	3.20616	6.63781	3.02161	3.39852	3.64279
PRUPE_1G033600	1.12627	1.20137	0.507924	0.335672	0.355514	0.19559	0.330304	0.291677	0.323545	1.78631	0.537751	0.211885	0.187614	0.260919	0.400325	0.619371	1.22729	0.436685	0.386058	0.126958	0.455152	0.390509	0.481075	0.424051	2.63949	0.194132	0.363658	0.149412	0.448432	0.377177	1.01411	0.53144	0.367554	0.585442	0.484533	0.306201	0.205207	0.366978	0.197615	0.455195	0.355717	0.489083	0.199226	0.7305	0.28315	0.329289	0.477356	0.856546	0.337833
PRUPE_1G033700	0.047184	0.547835	15.4886	7.97617	1.70034	2.18996	0.919944	1.01418	1.82147	0	0.363134	0.168017	0.070122	0.148748	0.173429	1.8911	0.322779	0.381637	4.65584	0.377847	0.464563	1.82193	2.93005	6.18841	0.084489	0.094858	0.37098	0.505508	2.13148	2.29396	0.038724	0.037457	1.31436	0.963193	0.651355	0.366552	3.10677	2.79416	3.61571	0.309822	0.086984	0.879122	5.36562	26.3589	11.5546	0.825837	0.479748	0.132205	2.55897
PRUPE_1G033800	0.047857	0.044886	0.133786	0	0	0	0	0	0	0	0	0	0	0	0	0	0	0	0	0	0	0.016757	0	0	0	0	0	0	0	0	0.012081	0.069502	0	0	0	0.022252	0	0	0	0	0	0	0.095567	0.088881	0.04234	0.023336	0	0	0
PRUPE_1G033900	0	0.040359	0.536639	0.506118	0.125552	0.060649	0.660271	0.206826	0.483835	0	0	0.023605	0	0	0	1.49447	0.060893	0.346425	0.684785	0.155218	0	1.36399	0.600638	1.09168	0.093459	0.019735	0.023353	0.020311	0	0.138544	0.352809	0	11.7159	0.173527	2.74591	0.04205	0.145134	0.039364	0.056733	0	0	0	0.434532	1.73753	0.191627	0.125266	2.00486	0.023436	0.228786
PRUPE_1G034000	0	0	0	0	0	0	0	0	0	0	0	0	0	0	0	0	0.022455	0	0.046002	0	0	0	0	0	0	0	0	0	0	0	0	0.222564	0.067009	0	0	0	0	0	0	0	0	0	0	0	0	0	0.197418	0	0
PRUPE_1G034100	3.30101	3.05259	1.83659	1.69424	0.579947	0.621926	0	0	0	0.081745	0	0	0	0	0.035659	0.65513	3.71569	1.87363	0.294891	1.22824	0.033687	0.032821	0	0	0	0	0.036507	0	0	0	1.67395	1.4472	0.205273	0.239097	0.057463	0.033323	0	0	0	0	0	0	0	0	0	0.367487	1.24588	3.20385	0.105428
PRUPE_1G034200	0	0	0	0	0	0	0	0	0	0	0	0	0	0	0	0	0	0	0	0	0	0	0	0	0	0	0	0	0	0	0	0	0	0	0	0	0	0	0	0	0	0	0	0	0	0	0	0	0
PRUPE_1G034300	40.3156	42.821	78.391	51.805	61.8126	34.0438	58.8441	72.8523	60.7788	33.8598	34.7541	28.2396	59.8807	20.4516	122.795	29.6336	36.1417	28.9448	45.7114	59.1932	42.054	64.3025	69.5047	75.9039	95.8385	63.1305	72.8862	44.2343	19.9564	25.0663	68.606	106.442	59.3696	47.2411	61.9356	46.2986	159.45	128.737	141.25	11.9545	17.4866	24.2706	116.108	232.404	149.492	84.2022	91.7782	155.647	50.4901
PRUPE_1G034400	0	0	0	0	0	0	0	0	0	0	0	0	0	0	0	0	0	0	0	0	0	0	0	0	0	0	0	0	0	0	0	0	0	0	0	0	0	0	0	0	0	0	0	0	0	0	0	0	0
PRUPE_1G034500	0.491063	0.440102	0.293106	0.132019	0.178483	0	0.249477	0.491791	0.159879	0.51589	0.912027	1.8898	1.66511	1.51661	1.33609	0.354833	0.433683	0.389663	0.219141	0	0.323695	0.413444	0.211074	0.503459	0.523201	0.786262	0.78232	1.29516	1.2468	0.534154	0.691897	0.352815	0.210218	0.06092	0.131558	0.106763	0.509021	0.372024	0.484395	0.468342	1.78795	1.01272	2.08654	1.11753	1.73806	0.576218	0.968817	0.330229	0.151527
PRUPE_1G034600	2.17552	2.60579	4.48029	9.90782	7.06656	5.44576	4.39677	4.79223	4.32441	7.52822	12.6479	9.65986	24.9958	18.3433	17.9903	1.60647	1.52076	3.04107	4.27066	4.13437	4.86818	3.15377	3.36832	4.48345	8.60014	10.1333	9.764	23.7472	28.2827	32.8948	4.92306	6.51052	7.81431	5.92547	4.08191	10.1158	7.31726	5.39002	5.58139	3.94469	10.6766	8.47673	12.0213	14.459	9.93564	3.83966	6.67269	3.60764	3.2482
PRUPE_1G034700	20.6375	14.3773	25.9025	23.4457	23.2915	11.3674	8.15773	9.29639	9.72335	13.6454	39.0853	29.2614	101.093	50.3668	55.2312	13.1771	13.7777	24.4677	12.7129	16.5644	19.5026	4.67796	7.37618	5.90172	25.6148	26.3738	22.7612	61.2704	78.0967	47.1626	11.323	10.3395	23.756	22.9488	12.61	13.9055	55.7545	25.7005	48.3262	8.69703	50.6584	23.132	49.564	64.1283	91.0994	6.82982	15.4654	16.3578	11.9787
PRUPE_1G034800	0.209913	0.165092	0.100982	0.310927	0.261542	0.267428	0	0.197935	0.232187	1.09378	1.27029	1.834	1.08538	1.25931	0.951056	0.539582	0.314165	0.156323	0.203801	0.103279	0.075282	0.18412	0.238852	0.04135	4.88167	0.485255	0.646194	0.688304	1.81506	1.08556	0.1709	0.313194	0.928274	0.246947	0.088073	0.438638	0.692361	0.231761	0.856137	0.528786	2.01601	1.46244	0.515737	1.42316	0.321873	1.07	1.24416	0.638286	0.177262
PRUPE_1G034900	27.6307	28.4947	20.9918	17.6027	19.0783	19.4365	27.7698	12.1717	33.7436	6.48116	5.06368	6.25612	10.4491	8.02705	5.66449	32.2339	30.3	60.7545	28.0037	32.9676	35.7193	19.3418	16.6786	18.3526	8.14669	8.33881	8.62942	12.4285	11.0608	16.4904	28.8111	19.8399	27.8849	38.5939	36.7416	10.441	24.7653	20.5824	19.2328	16.4807	10.3078	12.8662	15.1571	21.0934	13.9799	44.6986	23.8529	30.6912	37.2346
PRUPE_1G035000	11.4648	13.7405	10.135	7.56241	11.5937	10.1641	7.87649	9.28828	6.4003	13.1884	14.1067	15.7783	11.0568	15.3953	12.4542	10.2789	13.0202	9.30731	8.31707	7.48212	5.99996	7.78126	7.79843	8.58991	16.9154	13.9859	12.9457	10.9203	9.87628	12.2991	11.3342	12.2759	10.9036	7.40223	7.7993	10.8121	9.61482	9.62929	9.82701	15.3293	16.4587	16.9778	11.9911	11.6598	13.4523	12.8394	11.623	12.9074	9.24727
PRUPE_1G035100	39.9466	37.3921	15.9291	30.8825	29.6241	32.7932	24.3601	36.1495	25.7121	58.0077	70.7642	93.0371	109.118	89.846	79.1933	35.9382	53.2496	28.818	29.6831	33.1907	21.7195	37.9894	34.6898	32.288	108.443	57.7708	49.1894	118.147	77.663	32.4363	35.6871	34.382	21.4722	19.3665	24.7953	32.7529	25.5843	31.8449	23.8419	56.6561	95.1418	76.5373	57.9086	73.9204	76.4123	32.5113	47.1432	57.7546	36.3965
PRUPE_1G035200	24.3062	27.6514	8.90958	14.8603	12.8306	16.9085	7.3468	15.1932	9.89866	65.4463	22.3151	25.9847	26.3676	26.6595	19.825	17.0151	26.4765	16.1926	12.3377	17.1377	8.86863	17.5918	19.8847	16.9411	71.6752	23.6607	28.711	31.2288	20.5068	10.2474	32.8092	21.022	11.595	13.6031	14.4207	13.0704	8.26963	12.4915	9.11092	18.6129	15.0592	15.7212	18.3515	22.9174	26.6508	20.1273	25.0895	34.1703	16.1266
PRUPE_1G035300	0	0	0	0	0	0	0	0	0	0	0	0	0	0	0	0	0	0	0	0	0	0	0	0	0	0	0	0	0	0	0	0	0	0	0	0	0	0	0	0	0	0	0	0	0	0	0	0	0
PRUPE_1G035400	1.48161	2.38509	2.54303	1.22979	1.51899	0.968639	1.23716	1.89702	1.30242	4.34321	4.59948	5.12717	3.54693	3.66763	3.47819	1.39462	1.38698	0.525199	0.515082	0.761974	0.542207	1.12601	1.2541	1.56107	4.82233	5.52781	5.15304	3.05236	4.12365	2.98136	2.90222	3.97357	1.91407	1.20377	1.5258	2.43522	2.49937	2.94006	2.51686	3.67977	6.72187	5.21324	5.02031	6.17187	5.2854	3.44842	2.71755	3.82058	1.64367
PRUPE_1G035500	0.404898	0.436437	0.912175	1.07829	1.33657	0.246798	3.45818	1.96585	4.29665	7.07172	9.44525	8.98803	8.25562	12.5664	15.4604	1.16998	0.406296	0.880896	2.92251	1.17905	0.549449	1.50092	1.53543	3.23958	5.76675	11.9111	8.22723	36.2617	9.66536	81.6429	1.35464	2.18457	7.77308	1.76015	2.29194	3.0875	6.46591	5.5218	7.0912	19.0375	17.0473	28.7987	19.0107	13.3325	13.5643	6.13622	7.40345	1.37384	2.6812
PRUPE_1G035600	0	0	0	0	0	0	0	0	0	0	0	0	0	0	0	0	0	0	0	0.058736	0	0	0	0	0	0	0	0	0	0	0	0	0	0	0	0	0	0	0	0	0	0	0	0	0	0	0	0	0
PRUPE_1G035700	0	0	0	0	0	0	0	0	0	0	0	0	0	0	0	0	0	0	0	0	0	0	0	0	0	0	0	0	0	0	0	0	0	0	0	0	0	0	0	0	0	0	0	0.036	0	0.075554	0.071311	0	0
PRUPE_1G035800	0.23611	0.123235	0.11576	1.2433	0.930494	0.910209	0.431299	0.713186	0.399312	5.28362	6.14546	4.82315	5.61126	4.66945	4.82749	0.217169	0.712597	0.484124	2.47858	1.26834	1.34753	2.10047	1.76745	2.03501	11.2492	10.8891	8.0034	13.3279	7.22817	6.38918	0.049739	0.241756	0.081582	0.205483	0.60175	1.44799	1.10718	1.8844	1.20419	1.56787	4.77693	1.80746	4.72802	6.22436	3.39465	1.41261	2.33685	1.61016	2.11714
PRUPE_1G035900	0	0	0	0.01478	0	0	0	0	0	0	0	0	0	0	0	0	0	0	0	0	0	0	0	0	0	0	0	0	0	0	0	0	0	0	0	0	0	0	0	0	0	0	0	0	0	0	0	0	0
PRUPE_1G036000	1.07307	0.716342	0.825543	0.948466	0.921411	0.867109	1.51798	1.2253	1.63152	9.5135	8.99328	4.24362	5.09525	3.35388	6.55587	1.08096	1.26019	1.01293	1.91949	2.05301	1.91186	2.20885	2.07803	2.25806	12.1242	15.4363	11.367	6.50091	4.47358	6.47246	0.626114	0.831178	0.562329	0.502944	0.575711	2.03318	1.38515	2.12264	1.55587	1.78886	4.65751	1.8702	2.53381	3.06396	2.19516	10.8573	15.4418	5.68827	6.54809
PRUPE_1G036100	0	0	0	0.014518	0	0	0	0	0	0	0	0	0	0	0	0	0.020438	0	0	0	0	0	0	0	0	0	0	0	0	0	0	0	0	0	0	0	0	0	0	0	0	0	0	0	0	0.109003	0	0	0
PRUPE_1G036200	0	0	0	0	0	0	0.11294	0.119127	0.099824	0	0	0	0	0	0	0	0	0	0	0	0	0	0	0	0	0	0	0	0	0	0	0	0	0	0	0.118765	0	0	0.047616	0	0	0	0	0	0	0.127661	0.114031	0	0
PRUPE_1G036300	0	0	0	0	0	0	0	0	0	0	0	0	0	0	0	0	0	0	0	0	0	0	0	0	0	0	0	0	0	0	0	0	0	0	0	0	0	0	0	0	0	0	0	0	0	0	0	0	0
PRUPE_1G036400	0	0	0	0	0	0	0	0	0	0	0	0.026743	0	0	0	0	0	0	0.05662	0	0	0	0	0.079703	0	0	0	0	0	0	0	0	0	0	0	0	0	0	0	0	0	0	0	0	0	0	0	0	0
PRUPE_1G036500	0	0	0	0	0	0	0	0	0	0	0	0	0	0	0	0	0	0	0.34876	0	0	0	0	0	0	0	0	0	0	0	0	0	0	0	0.073736	0	0	0	0	0	0	0	0	0.136991	0	0	0	0	0
PRUPE_1G036600	0	0.032449	0.173321	0	0	0	0	0	0	0	0	0	0	0	0	0.089485	0	0	0.274137	0	0	0	0.033006	2.30391	0	0	0	0.03323	0	0	0.036702	0	0	0	0	0	0	0	0	0	0	0	0	0	0	0	0	0	0
PRUPE_1G036700	1.37584	0.848544	0.634435	8.02093	7.30984	7.02078	7.27588	12.6613	7.88521	8.01689	6.27205	1.5397	1.56362	1.97354	3.26913	1.6341	1.94474	2.21328	3.8759	8.71548	4.22481	13.1566	9.78167	7.42395	7.50348	7.58418	10.2281	3.96224	2.24395	5.00732	4.07901	3.87942	3.8475	7.42724	11.2426	6.71543	4.36466	4.49972	4.00775	3.71733	2.47494	3.30959	1.14054	1.76216	1.33592	5.87275	7.81192	7.52566	13.0201
PRUPE_1G036800	1.68084	1.31839	1.67497	0.620104	0.456469	0.474256	19.2795	3.78811	10.7826	9.29609	3.6635	3.58222	2.74141	6.71811	7.376	8.61032	3.81359	5.57929	6.04158	1.90495	0.68771	3.48376	4.25619	4.25285	5.17562	5.53052	4.96177	3.77648	9.89245	16.4778	3.08764	4.53114	5.28625	5.44576	4.30824	1.60203	3.0029	3.04037	4.07536	11.1016	4.71986	10.9841	3.05245	4.94233	1.74504	4.55174	3.77473	2.44496	6.71192
PRUPE_1G036900	16.1797	11.4371	9.60783	4.15878	7.66979	5.30629	12.4769	19.3968	13.8616	17.3813	17.426	13.3304	6.14639	7.13991	9.9969	12.7219	28.6867	26.1512	6.74968	10.3369	5.73123	10.4841	12.9889	10.3212	9.00821	18.8895	17.8089	9.13155	8.40988	11.1633	13.7926	9.03898	8.41137	12.8923	9.77229	5.6011	22.967	12.4036	24.5479	8.29073	26.7434	7.07596	6.02832	13.3702	9.72346	24.0703	16.8894	25.9693	6.32618
PRUPE_1G037000	3.29426	1.48123	1.04216	3.86369	1.39924	4.3519	2.94184	5.35338	2.52896	6.18596	10.4329	9.91987	4.38254	10.4472	3.9106	2.67582	3.56054	3.30328	1.02269	6.38597	2.62872	3.34645	7.93341	2.16005	4.98154	10.2743	10.5908	10.101	2.48772	12.9899	6.10022	4.48535	4.53584	3.69079	3.12578	3.81012	6.27328	4.06394	4.82502	3.33092	14.3221	3.42141	7.14064	7.64667	6.69699	1.795	5.54679	7.23543	1.97567
PRUPE_1G037100	1.91969	1.55056	1.20702	2.80381	2.95843	2.18332	8.43228	4.96627	6.78116	3.78051	4.00274	3.59848	4.29591	3.49212	3.68282	3.27495	3.22745	3.39141	3.47765	5.17934	6.07117	7.51627	8.49611	6.32903	5.61563	3.40151	3.72824	4.16063	3.32049	3.04205	3.60402	3.90083	3.28952	2.93682	4.15947	2.60319	3.05939	3.48492	2.86492	1.94651	3.02598	2.58733	3.8596	4.32102	3.99346	5.09147	4.55941	6.29373	5.42287
PRUPE_1G037200	0	0	0	0	0.060787	0	0.343756	0.182931	0.441533	0.383721	0.094567	0.31699	0	0.043867	0	0	0	0	0.194754	0.050968	0.024859	0.121912	0.351173	0.420372	0.11827	0.885244	0.777293	0.024254	0.028257	0.186529	0	0.079821	0.094668	0.172698	0.111884	0.07377	0.256978	0.59451	0.304583	1.03537	1.33266	0.696736	0.059765	0.591975	0.317541	0.161342	0.051927	0.069731	0.172895
PRUPE_1G037300	0	0	0	0	0	0.051372	0	0	0	0	0	0	0	0	0	0	0	0	0	0	0	0	0	0	0	0	0	0	0	0	0	0	0.010968	0	0	0.069363	0	0	0	0	0	0.042068	0	0	0	0	0	0	0
PRUPE_1G037400	37.9272	25.4751	14.1799	32.5819	27.8452	24.7827	18.9391	26.6175	18.2471	37.9717	54.063	54.2212	53.4755	57.5795	68.9914	24.0308	37.6058	23.3188	20.6571	24.9124	20.7739	26.2133	25.5486	29.3567	35.7561	39.5055	39.979	55.569	70.1036	59.9252	41.1652	44.2077	33.7529	21.8056	29.3906	40.162	32.2239	36.1846	33.619	32.8662	50.6352	47.6922	44.3033	43.12	32.1882	38.6146	42.6841	62.0719	34.8717
PRUPE_1G037500	26.9045	19.527	23.8105	20.0313	15.6813	17.8742	33.5637	22.3517	33.6414	43.2648	46.2412	54.2806	30.7147	26.3854	29.9712	44.5534	24.0312	31.1049	22.6488	17.4597	17.3846	24.5407	25.8301	27.7987	21.7457	49.3087	47.5992	30.5147	34.4769	49.9706	18.8355	22.4032	39.9443	36.1919	24.5206	25.3505	37.4047	33.6723	40.9675	26.8587	54.843	32.9998	42.4568	41.3358	24.4553	21.591	15.8407	14.6647	21.9067
PRUPE_1G037600	0.123468	0.245289	0.022959	0.378432	0.742604	0.146799	0.14089	0.57347	0.192807	0.498644	0.113613	0.50299	0.268526	0.055705	0.38486	0.15417	0.112137	0.041624	0.091094	0.280259	0.13732	0.234586	0.189162	0.542377	0.526577	0.490534	0.312153	0.046147	0.105018	0	1.07191	0.725783	0.178621	0.144403	0.390117	0.909368	0.04708	0.464554	0.087956	0.009105	0.364144	0.226773	0.39501	2.21018	0.136193	0.756107	1.5125	1.50417	0.813788
PRUPE_1G037700	0	0	0	0	0	0.064494	0.188039	0.725262	0.651015	0.133432	0.139089	0	0	0.077427	0.284988	0	0	0	0.130508	0.068309	0	1.55656	0.842631	5.26349	0.243884	0.314577	0.144421	0	0.22268	0	0.091091	0	0.253755	0	0.069306	0.131605	0.53061	1.59168	0.729485	0.180358	0	0	0	0.446638	0	12.4067	7.83175	9.02304	7.84552
PRUPE_1G037800	0	0	0.094917	0	0	0	0	0	0	0	0	0	0	0	0	0.40258	0	0	0	0	0	0	0	0	0	0	0	0	0	0	0	0	0	0	0	0	0	0	0	0.075785	0	0	0	0	0	0	0	0	0
PRUPE_1G037900	0.097076	0.027721	0.36471	0	0.083649	0.153625	1.10713	0.473926	0.966688	0	0	0	0.030212	0.188312	0.806501	0.195101	0.585927	0.622342	0.938863	0.553207	0.47786	2.03134	2.1685	3.15318	0.232879	0.149765	0.257952	0.02842	0.143319	0.579114	0	0	0.091093	0	0.549335	0.173409	0.28561	0.17621	0.285704	0.112763	0	0	0.038922	1.14922	0.029016	2.76115	2.96596	2.46451	3.86591
PRUPE_1G038000	1.79473	11.8481	10.8983	6.98759	3.10104	5.4771	11.7936	22.5527	38.6533	55.9861	87.5993	329.346	1.80132	0.805789	32.2902	25.9406	6.59948	48.5578	115.768	22.0563	34.5184	66.928	189.011	142.986	87.7449	159.524	218.146	3.63925	7.56478	1.41963	2.19163	9.11407	17.704	21.9492	10.1664	21.0343	27.8509	53.847	23.141	4.92065	7.81748	11.5181	1.63535	36.1123	0.246853	27.2672	18.8939	5.2632	40.3844
PRUPE_1G038100	22.4336	35.846	7.46035	11.9035	8.81731	72.8036	4.4647	11.5654	19.0513	13.3584	36.6232	62.0633	1.89008	1.46006	9.08256	5.226	31.9216	17.6975	8.55487	6.54357	1.46563	10.9544	59.2295	19.8383	21.0248	51.0162	46.5175	2.9096	10.9844	10.9795	306.408	534.804	48.9563	7.87915	3.65244	4.22423	37.6019	52.7242	10.435	16.1102	17.3991	39.8681	7.15763	39.3967	1.81453	236.942	561.703	57.7618	10.9441
PRUPE_1G038200	8.01771	8.95771	28.1586	619.494	446.039	134.486	537.949	1049.89	835.33	12.9247	230.37	485.732	231.354	234.542	365.358	8.70554	11.7919	13.0543	78.5481	63.6924	49.6856	927.961	921.499	1242.53	0.074761	57.0679	57.4545	282.962	346.853	232.925	107.296	142.66	363.999	362.891	303.476	743.735	1460.15	1197.19	1166.16	143.347	779.733	745.991	499.046	989.347	130.343	114.991	178.425	84.9141	660.518
PRUPE_1G038300	0.266553	0.411808	0.417015	1.28483	1.46611	1.42936	3.06366	3.91303	4.32812	1.22704	1.63964	1.30149	0.408358	0.617791	2.15025	0.312769	0.111341	0.123272	0.748332	0.916951	1.05831	2.44689	3.20267	3.29348	0.420573	1.19326	1.50848	0.151169	0.13473	0	0.954268	0.833128	0.648979	3.64334	2.53285	2.62158	3.41445	3.73009	1.90153	4.15516	1.66887	2.08348	0.112783	0.737101	0	0.931252	0.821085	0.686864	2.59083
PRUPE_1G038400	0	0.05141	0.091035	11.0295	10.7452	7.96216	3.20187	2.54897	6.26521	0.504753	2.63154	1.18712	0.345072	0.271692	1.41363	0.04662	0.055847	0.374129	1.3144	3.75591	2.39883	4.17287	5.61913	7.44086	0.35899	1.66533	1.85016	0.258007	0.771128	0.218031	0.097477	1.65167	1.11211	4.13943	4.73944	9.4734	3.06174	7.80623	2.46328	1.18902	0.758068	1.81768	0.12967	0.148294	0.200792	1.04871	0.988602	0.241591	6.23713
PRUPE_1G038500	85.5511	101.038	102.157	80.5529	83.0586	121.572	99.9347	80.658	101.356	78.4492	60.8474	58.988	44.2915	48.5551	58.696	103.409	88.6295	117.366	153.764	103.52	125.109	102.142	87.9795	108.162	54.4205	62.2597	63.1542	49.5243	56.2239	54.3226	73.3714	62.8549	107.157	124.386	97.673	63.5665	85.8588	81.7515	79.9628	59.3922	54.5148	61.9867	46.4681	50.7786	42.8362	59.1205	73.2777	56.2016	95.0145
PRUPE_1G038600	1.9416	2.96661	0.255465	2.96837	4.29081	0.974707	1.01308	1.06034	0.840429	2.06681	3.87709	0.96024	0	0	0.195707	2.63814	0.290288	1.46065	7.4061	0.677492	0.183167	0.609946	0.107223	0.890921	1.34064	0.192508	0.04416	0	0.138882	0.2361	1.8421	0.359693	5.06176	2.6608	16.4586	3.1772	0.361332	0.422918	0.325901	0.603277	0.815996	0.590669	0.214421	0.409127	0.046685	1.91436	10.4402	2.5402	1.61183
PRUPE_1G038700	0	0.076934	0.150578	1.27793	0.66104	0.140513	1.02	1.10337	1.41175	0.382855	1.29974	2.81837	4.0696	2.83395	5.06243	0.020687	0.02907	0	1.3908	0.495174	0.407572	0.880317	1.12441	3.14204	0.710826	2.35588	2.09421	13.6006	7.74955	9.46071	0.014511	0.119549	0.602912	0.172503	0.356964	0.490935	2.30847	0.728963	1.2554	0.132398	0.951865	0.804885	1.64248	8.78892	2.72902	0.493192	1.82555	0.433975	1.44608
PRUPE_1G038800	0.555517	0.528605	0.66852	12.7869	10.1937	6.51839	0.30515	0.402466	0.890199	2.74366	4.54986	2.98422	0.173045	0	0.409937	2.77298	1.88031	1.60839	1.06886	3.97164	2.24173	1.58052	1.75686	0.404118	16.3434	2.39281	1.8493	0.079258	0.363498	0.047015	3.3091	2.80802	0.382699	0.845993	3.95425	15.3556	0.395393	1.52506	0.242841	0.777739	0.079568	0.067596	0	0.13642	0	6.27456	9.51301	10.0898	2.78822
PRUPE_1G038900	58.2933	67.4577	48.9182	108.145	136.568	143.06	99.9457	114.904	104.045	61.8977	56.4264	65.0778	61.1434	63.7159	83.2066	56.7551	70.1389	37.1383	125.499	119.068	106.776	120.324	110.373	87.094	74.8285	49.6497	54.5551	42.8868	56.1326	63.6621	91.6042	86.648	79.733	131.406	136.929	99.06	65.3001	90.5049	65.2842	67.4851	38.6833	65.5307	26.0178	32.7212	12.9951	69.6299	88.233	47.133	163.125
PRUPE_1G039000	177.813	142.48	143.66	128.665	108.62	149.305	142.326	143.527	141.987	228.63	171.726	170.882	154.27	183.699	163.086	144.631	159.369	181.149	157.113	160.477	184.743	156.758	166.016	163.343	233.16	195.532	201.758	213.48	154.568	162.822	156.439	110.909	159.948	124.296	128.967	108.501	118.369	117.503	113.104	109.928	93.4416	96.9383	99.3351	113.271	77.5253	96.804	107.788	138.19	115.769
PRUPE_1G039100	116.855	123.164	135.55	471.174	369.308	227.751	378.442	535.427	524.753	351.307	425.652	294.297	150.205	85.4481	199.884	98.1096	126.307	177.336	167.903	299.166	211.487	442.905	429.462	550.17	359.553	629.7	664.67	153.32	144.707	152.308	165.257	160.539	107.599	185.811	230.214	268.01	268.754	234.454	206.724	161.894	97.8954	133.871	65.6265	134.669	106.859	190.349	205.984	224.776	231.261
PRUPE_1G039200	0.155213	0.188497	0.058815	0	0	0	0	0	0	0.028776	0.069323	0	0	0	0	0.031533	0.063217	0.030334	0.261242	0	0	0.02951	0.056757	0.056994	0.439829	0.028427	0	0	0	0	0.176537	0.286061	0.209291	0	0	0.133328	0.059895	0	0	0	0	0	0	0	0	0.141741	0.156969	0.46889	0.119117
PRUPE_1G039300	267.369	223.478	124.665	245.249	285.62	268.3	153.276	217.708	175.983	367.243	418.132	348.884	455.329	310.31	342.508	196.582	342.247	245.682	165.437	296.562	176.457	205.19	223.834	208.298	408.286	339.301	334.674	481.385	393.219	179.042	320.396	213.208	208.783	250.76	349.482	172.859	207.255	253.307	182.795	310.675	358.358	304.404	371.547	540.853	374.468	201.311	263.018	418.965	245.499
PRUPE_1G039400	1.55741	1.8535	1.07503	1.64602	1.54846	1.65228	0.758819	0.8533	0.786788	0.413336	0.788808	0.574503	0.29054	1.42796	1.59162	3.18199	4.16188	1.51068	1.46755	1.23371	0.813464	1.35262	1.07446	0.970005	0.7265	0.284746	0.270516	0.104243	0.88317	0.884931	0.688347	0.799855	1.12236	2.26325	1.2216	1.3293	0.649962	1.2938	0.770855	1.31149	0.429216	0.834079	0.429257	0.140253	0	1.81575	1.13257	0.563576	4.96391
PRUPE_1G039500	13.1097	21.4975	14.72	2.55244	3.2722	5.44587	4.77405	2.77849	4.15518	3.06263	4.43	5.13783	2.66366	2.44287	2.67601	10.5719	9.07571	4.66677	3.8764	4.70663	2.79621	3.59918	4.36486	2.38511	3.11514	2.40696	2.26519	1.72924	4.95217	3.86617	4.64106	3.97255	2.85433	2.78907	2.1011	1.43595	1.5251	3.08086	1.23233	4.52481	3.51174	5.80921	6.39103	3.55063	4.95128	1.3093	1.5925	0.895556	2.82168
PRUPE_1G039600	1.61453	2.79039	1.13248	5.91415	2.43014	2.34802	0.3538	1.61262	0.498968	1.10686	0.997857	1.58484	0.617404	0.59576	0.066036	3.10658	2.39468	2.48281	1.4459	1.14618	0.690052	1.15559	1.14062	1.48954	1.24052	0.716376	0.764772	0.616025	2.84247	1.13975	1.22734	1.22533	1.7377	2.46073	1.3252	2.687	0.672128	0.639183	0.641551	1.14445	3.79642	1.63578	0.224856	1.76742	0.136403	2.26895	3.0165	3.88334	1.36542
PRUPE_1G039700	2.71632	2.8532	2.73361	0.441847	0.148925	0.267721	0.876125	0.105911	0.332733	0.734049	2.56091	2.59173	1.30324	4.06479	9.70917	2.38856	8.47038	0.726935	3.26169	0.538873	0.16897	0.952722	0.520186	0.866807	0.647704	1.18064	0.966897	1.27047	6.17315	15.6629	1.97412	13.9385	15.2277	0.466235	0.374847	0.356853	0.043013	0.221146	0.828447	1.11753	1.52765	2.36701	1.95993	0.5456	0.462993	3.8299	3.34275	0.566822	1.60019
PRUPE_1G039800	0	0	0	0	0	0	0.052639	0.09464	0.066478	0.169935	0.285852	0.114024	0.202797	0	0.017678	0	0	0	0	0	0.00106	0	0	0	0.058332	0.138989	0.019755	0.018613	0.13589	0.071033	0	0	0	0	0	0	0	0.080293	0.034967	0.179864	0.060523	0.165741	0.100109	0.168299	0.115316	0	0	0	0
PRUPE_1G039900	0.055302	0	0	0	0.052672	0.387866	0.099995	0.159538	0.253461	0.114625	0.58001	0.060572	0.050095	0	0.056354	0	0	0	0.15537	0	0.212781	0.143342	0.271991	0.101534	0.049166	0	0	0	0.121849	0.123873	0	0	0.374208	1.13373	0.56175	0.580722	2.38727	1.68771	1.6937	0.063168	0.179244	0.154436	0.195576	0	0	0	0.048529	0	0.588454
PRUPE_1G040000	3.10777	3.29862	3.09996	1.64675	0.864811	1.5765	1.83303	1.55684	1.82703	2.51307	5.58976	8.74657	7.11624	6.6758	7.13382	3.83565	4.48099	2.54159	2.65275	2.00444	1.60205	2.19448	2.53973	2.10647	4.24941	4.2077	3.84129	5.9891	7.21915	7.3061	1.45297	3.21877	3.49845	0.913181	1.38225	1.74559	2.5079	2.4529	1.82291	1.92189	9.00628	3.41	3.74141	3.07717	2.77394	3.62516	3.76656	2.76817	1.36478
PRUPE_1G040100	0.490273	0.639778	0.480229	0.094234	0.151429	0.236894	0.214924	0.240357	0.051783	0.280156	0.266141	0.555956	0.333722	0.534258	0.321635	1.38875	0.314781	0.33286	0.171304	0.014873	0.024456	0.127825	0.194713	0.092816	0.197383	0.199387	0.141006	0.205449	0.519405	0.505347	0.077217	0.081501	0.141325	0.150926	0.077217	0.084981	0.043282	0.246074	0.092086	0.236388	0.211421	0.29071	0.390335	0.505687	0.367229	0.162463	0.17855	0.124971	0.142386
PRUPE_1G040200	70.5947	63.6909	54.7854	84.9585	109.183	76.4111	119.498	81.6257	122.506	78.7772	77.4506	80.3989	79.4061	79.8618	61.0724	81.1358	73.3514	93.6245	129.341	111.947	90.094	112.627	101.337	114.427	87.5661	63.8261	76.1149	105.663	60.8258	80.8205	63.5157	74.3395	73.6747	84.2092	103.306	52.0963	102.74	80.956	79.184	93.1744	86.482	96.6156	87.6609	109.933	73.3354	72.5066	63.7619	72.2207	78.0102
PRUPE_1G040300	0	0	0	0.050053	0.32737	0.051045	0.262597	0.051164	0.258708	0.018892	0.122869	0.015033	0.016652	0	0.017355	0.036788	0	0.280845	0.463784	0.386502	0.450553	0.315306	0.25486	0.435476	0.533766	0.994969	0.640611	0.008576	0.119694	0.020111	0	0	0	0.415783	0.571694	0.492055	0	0	0.103521	0	0.051455	0.040645	0.020524	0.016857	0.016155	0.017689	0	0.039383	0.675782
PRUPE_1G040400	8.21617	8.80163	5.72476	7.42022	6.23771	4.27546	3.13678	5.1405	4.2491	7.01346	20.1468	29.3013	5.53236	5.57827	5.9738	6.31092	5.23385	9.88159	3.59942	3.71076	2.29944	5.15183	3.72672	5.67367	14.1763	11.4733	7.71838	7.45719	4.43881	2.32844	6.824	6.50362	3.46961	3.98511	3.59125	4.52182	5.62696	5.16634	3.8808	9.95802	11.945	11.4304	13.2014	19.6894	12.9263	8.32047	10.7824	12.8547	5.59213
PRUPE_1G040500	25.0402	28.3011	13.0018	10.651	16.0907	20.3554	17.1898	18.4816	14.2137	30.67	23.7813	28.4911	18.709	22.2614	21.1106	19.1925	26.1595	9.44187	12.2562	14.2733	13.1187	17.724	18.7225	17.1458	27.3632	24.9191	23.2025	11.2193	15.8705	17.3656	28.8169	25.4533	14.8102	16.3934	19.1975	17.0782	24.3985	29.4216	27.5072	30.5746	35.5719	32.1015	44.0711	28.2322	32.8124	17.9618	26.8404	22.4352	30.9837
PRUPE_1G040600	1.10688	1.22886	0.758443	0.558579	0.529922	0.516002	0.543897	0.754646	0.588609	0.687282	1.28589	1.03432	1.05964	1.86916	1.69443	2.00819	1.45353	1.49529	0.623538	0.536293	0.749652	0.386348	0.533051	0.415132	1.62081	0.891439	1.11118	1.14844	1.30871	1.8253	0.449968	0.517358	0.514901	0.177476	0.390503	0.380855	0.564902	0.601903	0.488696	0.738083	0.673953	1.24621	1.10224	1.56022	1.56063	0.834505	0.908725	0.806542	0.76916
PRUPE_1G040700	72.0419	65.4893	60.5372	73.6203	82.789	90.0212	67.5943	83.2486	58.0089	134.773	184.364	206.209	114.698	155.898	166.166	80.1711	68.6693	44.2128	84.5044	56.152	64.8072	72.6119	74.5916	73.202	79.4531	119.112	119.897	148.277	143.319	227.416	60.784	63.1087	62.7581	85.7259	77.1611	97.572	108.724	107.877	132.19	151.429	161.232	158.246	231.898	126.087	135.736	62.731	66.2002	45.1899	77.2897
PRUPE_1G040800	0	0	0	0	0	0	0	0	0	0	0	0	0	0	0	0	0	0	0	0	0	0	0	0	0	0	0	0	0	0	0	0	0	0	0	0	0	0	0	0	0	0	0	0	0	0	0	0	0
PRUPE_1G040900	0	0	0	0	0	0	0	0	0	0	0	0	0	0	0	0	0	0	0	0	0	0	0	0	0	0	0	0	0	0	0	0	0	0	0	0.059521	0	0	0	0	0	0	0	0	0	0	0	0	0
PRUPE_1G041000	0	0	0	0	0	0	0	0	0	0	0	0	0	0	0	0	0	0	0	0	0	0	0	0	0	0	0	0	0	0	0	0	0	0	0	0	0	0	0	0	0	0	0	0	0	0	0	0	0
PRUPE_1G041100	15.5636	26.6751	18.0649	38.7162	45.5893	38.2547	28.8379	31.9868	27.9646	37.8742	27.7347	21.5263	14.0777	16.0201	16.9425	11.281	16.6881	8.663	23.4253	27.7309	25.9594	33.4645	31.2303	29.9758	39.0435	34.3714	38.3499	12.3582	15.3264	15.9824	30.3792	34.357	15.0588	35.2885	35.6993	33.6554	16.5482	21.5241	16.7363	22.7893	14.5813	19.8055	9.61275	11.5266	9.84272	20.4388	27.1851	25.0488	44.1374
PRUPE_1G041200	0.15451	0.090444	0.231305	0.499763	0.440063	0.061434	1.77287	1.18007	1.59353	2.9424	2.1159	2.07692	2.25171	2.44881	5.37129	0.422578	0.198966	0.371946	0.380571	0.510328	0.522473	1.40458	0.893228	1.00139	4.93264	3.03409	3.42641	3.0507	1.71914	1.56487	0.685636	0.233586	0.598868	0.828034	1.13971	0.419425	2.64463	2.36488	2.36611	4.59637	4.14602	5.20304	5.15892	7.10338	4.05771	1.00356	0.641361	0.577725	1.57099
PRUPE_1G041300	0.094801	0.136249	0.070576	0.230186	0.233166	0.052064	0.566891	0.471394	0.21044	0.948074	0.826163	0.444953	0.235395	1.17521	0.87132	0.416602	0.173121	0.222946	0.387986	0.507385	0.073844	0.493982	0.215648	0.546469	1.84834	1.55247	1.19056	0.69947	0.840308	4.09543	0.135334	0.479847	0.224027	0.571731	1.23595	1.11397	0.140254	0.19683	0.165781	0.3533	0.221541	1.47642	0.474784	1.09948	0.512056	0.731692	0.962666	0.582004	2.48339
PRUPE_1G041400	0.541157	0.987494	0.238583	0.597273	0.357527	0.528493	0.091235	0.514797	0.131363	1.02004	1.20672	1.21871	0.472492	0.514356	0.913162	0.254726	0.184594	0.216354	0.035175	0.105925	0.051363	0.122877	0.118581	0.06725	3.00412	0.739267	0.668084	0.703757	1.50345	0.522249	0.299514	0.403927	0.153601	0.08197	0.148006	0.150825	0.301281	0.841864	0.242163	2.47176	0.434707	3.18904	1.85908	1.82046	2.32628	0.382451	0.723443	0.442782	0.143876
PRUPE_1G041500	96.1169	110.807	57.6098	113.011	93.7597	127.479	136.509	225.188	128.126	267.8	232.956	202.417	61.8417	57.0547	121.868	87.458	131.255	79.092	57.2201	85.6521	56.7014	152.135	169.268	201.538	202.392	244.591	238.202	66.1364	75.4513	56.8928	121.133	100.308	60.3035	76.3836	114.336	103.164	119.819	190.088	144.718	174.635	72.6929	156.278	94.0389	105.785	130.422	111.977	141.938	156.54	101.753
PRUPE_1G041600	0.299233	0.658674	0.774384	1.81722	1.68573	0.751322	6.26664	7.10001	7.348	1.88468	1.23493	3.35631	1.87637	1.45803	4.83597	0.724551	1.0725	1.60424	3.43014	2.27952	1.56042	3.09002	3.92702	6.13516	1.43684	3.39912	3.48694	3.99618	3.66907	4.52757	1.2382	3.00613	4.37452	1.54738	1.52642	2.06294	7.27119	6.05942	4.72419	6.07923	9.39976	2.75472	0.548216	5.92249	4.5579	5.50679	4.4474	2.27884	4.1033
PRUPE_1G041700	3.5966	5.70475	3.24722	6.79015	5.70495	4.57707	3.12118	5.84727	5.39327	12.0287	18.9389	28.1691	41.3478	38.2886	26.9805	4.60506	3.25374	3.68916	2.92875	5.01265	3.71887	3.94497	7.02065	4.52288	27.688	17.8611	15.0191	39.8394	25.4572	13.9616	4.98927	8.03993	5.09213	2.54653	4.24505	8.99573	8.12935	12.1606	7.57916	10.2591	33.0186	18.8681	39.465	45.8676	46.9735	14.1984	11.1213	10.9828	6.08803
PRUPE_1G041800	0.636545	0.912874	0.366623	0.716394	0.701185	0.489139	0.295785	0.471038	0.474581	0.405649	0.127016	0.290575	0	0.098692	0.023978	0.685445	0.801851	0.583995	0.434104	0.225588	0.382777	0.412074	0.364316	0.463198	0.115189	0.071368	0.148424	0.027327	0.095511	0	0.517907	0.500735	0.507893	0.565831	0.504175	0.840026	0.139211	0.411542	0.228222	0.424498	0.119863	0.304264	0	0.133216	0	0.3411	0.612623	0.454946	0.693083
PRUPE_1G041900	0	0	0	0.034594	0	0	0	0.172989	0.038021	0.194252	0	0.038844	0.120062	0	0.115884	0	0	0.029304	0	0	0	0	0	0	0	0	0	0	0	0.083773	0	0	0.03451	0.058245	0	0.035855	0	0.118166	0	0.115343	0	0.115474	0.147158	0	0	0	0	0.04067	0.027136
PRUPE_1G042000	0.406694	0.757998	0.227596	2.70434	2.26159	1.67185	1.12821	0.983066	1.30628	2.52248	2.59215	4.49946	0.736796	1.45779	1.19674	0.378407	0.176423	0.403356	0.564316	1.45215	0.347665	0.987859	0.935671	0.883112	0.965824	0.624707	1.18013	0.246076	0.087689	0.294002	1.90833	1.98612	0.518326	0.611414	1.01581	1.28365	0.426088	0.638374	0.827769	2.33494	1.63177	1.80845	0.692624	0.383829	0.662035	0.688449	1.21719	0.153006	1.39216
PRUPE_1G042100	0.843028	1.85041	0.481774	0.527523	0.553814	0.64787	0.54977	0.555801	0.426334	0.593008	0.721868	1.05286	0.076679	0.092937	0.123011	0.449123	0.829045	0.482528	0.368112	0.385405	0.162057	0.558992	0.482395	0.37885	0.7072	0.632695	0.940273	0.104022	0.222534	0.094553	1.58058	0.724696	0.303213	0.204896	0.1878	2.77587	0.602702	0.633522	0.440222	0.2544	0.206315	0.508468	0.040076	0.180004	0.090635	0.941427	1.81357	2.41567	0.803831
PRUPE_1G042200	4.86538	9.22832	6.47495	17.2558	17.0496	13.9925	21.2959	17.6872	20.5857	19.8707	36.9355	53.1191	63.4495	59.2614	58.1515	14.1979	10.3534	14.4609	34.5443	32.6991	20.2802	20.7516	21.5259	25.6778	29.803	33.7432	27.2652	84.2567	60.9107	49.5536	6.25961	11.1515	19.4996	16.4226	19.7175	16.2098	41.7252	31.2994	39.9432	46.7448	61.7871	65.5925	72.5317	52.3998	62.6461	11.9604	11.0988	7.68227	24.6391
PRUPE_1G042300	5.17586	9.08504	5.1568	0.579318	0.225907	0.486607	0.269739	0.25666	0.31378	10.6233	2.02509	2.26719	0.035264	0	0	3.75554	4.49557	2.62668	0.331926	0.40365	0.334996	0.279782	0.332848	0.293603	12.613	1.12092	1.64824	0.012147	0.014152	0.083591	4.12951	1.8835	0.457469	0.812099	0.650819	0.792804	0.462786	0.727865	0.400314	3.35743	1.97918	1.67829	0.119782	0.795884	0.033829	0.8475	1.63276	2.17278	0.403925
PRUPE_1G042400	0	0	0	0	0	0	0	0	0	0	0	0	0	0	0	0	0.020631	0.040754	0	0	0	0	0	0	0	0	0	0	0	0	0	0.041756	0	0	0	0	0	0	0	0	0	0	0	0.018768	0	0	0	0.022033	0
PRUPE_1G042500	0	0.017158	0.017476	0.166283	0.437302	2.08363	0.477188	1.10044	1.01145	0.36554	0.992372	1.36323	0.37259	0.666667	0.68802	0.036064	0.055787	0	0.102766	0.045303	0.035105	0.910928	1.20687	1.69092	0.372416	1.01725	1.29163	0.644842	0.911555	0.49616	0	0.037827	0.025221	0.227544	0	0.017509	0.504298	0.279225	0.35163	0.261451	0.732306	1.47629	1.38085	2.80953	2.34356	0.123904	0.738442	0.019661	0.052768
PRUPE_1G042600	0	0	0	0	0	0	0	0	0	0	0	0	0	0	0	0	0	0	0	0	0	0	0	0	0	0	0	0	0	0	0	0	0	0	0	0	0	0	0	0	0	0	0	0	0	0	0	0	0
PRUPE_1G042700	0	0	0	0	0	0	0	0	0	0	0	0	0	0	0	0	0	0	0	0	0	0	0	0	0	0	0	0	0	0	0	0	0	0	0	0	0	0	0	0	0	0	0	0.02141	0	0	0	0	0
PRUPE_1G042800	0	0	0.055576	0	0	0	0.077742	0.17801	0.266485	0.364576	0.72077	1.59609	0	0.189982	0	0	0.174051	0	0	0	0	0	0.104914	0.267116	0.155251	0.495554	0.34907	0.110207	0	0.953072	0	0	0.317601	0	0	0.111547	0.223745	0.15664	0.056466	0	0	0	0.482242	1.19852	0.424728	0.878036	0.473281	0	0
PRUPE_1G042900	0	0	0	0	0	0	0	0	0	0	0	0	0	0	0	0	0	0	0	0	0	0	0	0	0	0	0	0	0	0	0	0	0	0	0	0	0	0	0	0	0	0	0	0	0	0	0	0	0
PRUPE_1G043000	0	0	0	0	0	0	0	0	0	0	0	0	0	0	0	0	0	0	0	0	0	0	0	0	0	0	0	0	0	0	0	0	0	0	0	0	0	0	0	0	0	0	0	0	0	0	0	0	0
PRUPE_1G043100	0	0	0	0	0	0	0	0	0	0	0	0	0	0	0.027414	0	0	0	0.049936	0	0	0	0	0	0	0	0	0	0.014134	0.085178	0	0	0.012042	0	0	0	0	0	0	0	0.012535	0	0	0.012293	0	0.025799	0.027463	0	0
PRUPE_1G043200	0	0	0	0	0	0	0	0	0	0	0	0	0	0	0	0	0	0	0	0	0	0	0	0	0	0	0	0	0	0	0	0	0	0	0	0	0	0	0	0	0	0	0	0	0	0	0	0	0
PRUPE_1G043300	0.214406	0.149963	0	0.830144	0.04093	0	0	0.151824	0.261876	1.90908	3.05912	5.05142	0.201836	0.383739	0.490103	0	0	0	0	0	0	0	0	0	0.03782	1.18466	0.924766	0	0.216516	0.048948	0	0	0	0	0	0	0.207206	0.039914	0	0.151027	0.440347	0	0	0	0	0	0	0	0.059576
PRUPE_1G043400	1.43318	0.84729	1.05952	0.406859	0.365468	0.104381	1.19194	2.43794	2.22105	0.173987	0.27451	0.277884	0	0	0	4.36035	2.20757	3.32642	0.898497	0.361108	0.187505	0.267348	0.616973	0.447554	0.044598	0.638366	0.507175	0	0	0.017975	2.04777	6.70071	8.24115	18.8289	7.70776	14.8187	5.93896	4.40709	5.72508	0.284535	0.028512	0.126258	0.124463	0.009622	0	5.68817	2.5819	1.03748	1.23016
PRUPE_1G043500	0	0	0	0	0	0	0.304989	1.34761	0.585682	1.88001	0.676921	0.7488	0	0	0	0.264853	0	0.046881	0	0	0.071837	1.28097	0.556314	2.37018	2.75936	3.50323	2.96505	0	0.061243	0	0	0	0	0	0	0.28353	0.254847	0.067692	0.147955	0.427875	0.210739	0.163034	0	0.137086	0	0.072287	0	0	0.38828
PRUPE_1G043600	0	0	0	0	0	0	0	0	0	0	0	0	0	0	0	0.049572	0	0	0	0	0	0	0	0	0	0	0	0	0	0	0	0	0	0	0	0	0.046452	0	0	0.055743	0	0	0	0.022678	0	0	0	0	0
PRUPE_1G043700	10.3281	18.9433	14.4111	11.3656	7.44247	12.265	29.6573	15.8268	22.661	11.829	12.2628	8.80259	4.25682	7.78786	11.5398	14.9211	18.9827	15.9509	12.333	16.4927	14.6964	21.0896	22.4473	17.8204	20.4012	10.0615	9.92246	5.10195	5.67292	11.9463	8.15743	11.6235	6.60669	9.88633	12.642	14.8541	13.8436	18.7454	15.3019	20.849	6.82008	21.0856	10.2672	12.1827	9.98667	16.7278	8.50961	14.3089	19.59
PRUPE_1G043800	0	0	0	0	0	0	0	0	0	0	0	0	0	0	0	0	0	0	0	0	0	0	0	0	0	0	0	0	0	0	0	0	0	0	0	0	0	0	0	0	0	0	0	0	0	0	0	0	0
PRUPE_1G043900	0	0	0	0	0	0	0	0	0	0	0	0	0	0	0	0	0	0	0	0	0	0	0	0	0	0	0	0	0	0	0	0	0	0	0	0	0	0	0	0	0	0	0	0	0	0	0	0	0
PRUPE_1G044000	4.35273	4.18175	4.01613	10.9141	9.25709	10.0443	8.80006	13.5984	9.25637	13.266	15.9196	18.145	18.0866	17.5605	23.2113	3.8464	3.99402	2.74614	6.75752	5.18752	5.46336	13.5419	11.1945	16.7312	10.2018	11.8555	11.3273	23.6084	19.6208	18.5783	7.61626	10.1511	5.51385	4.31236	6.16087	10.1062	9.36234	11.0741	10.1751	14.1413	13.3913	19.432	19.2392	20.6215	18.2577	11.0598	14.4756	12.4397	10.8048
PRUPE_1G044100	0	0	0	0	0	0	0	0	0	0.060077	0	0	0	0	0	0	0	0	0	0	0	0	0	0	0	0	0	0	0	0.19134	0	0	0	0	0	0	0	0.137176	0	0	0	0	0	0.093776	0	0	0	0	0
PRUPE_1G044200	0.086012	0	0	0	0	0	0	0	0	0.088697	0.306333	1.099	0	0	0.087953	0	0	0	0	0	0	0	0	0	0.075963	0	0.08974	0.080794	0	0.095693	0	0	0	0	0	0	0	0.078551	0.082793	0	0.081515	0	0.10106	0.150082	0.53752	0	0	0	0
PRUPE_1G044300	3.37878	4.10114	2.01892	2.34995	1.11472	0.482531	3.8961	2.19293	7.98384	4.07814	6.05336	9.73476	8.28764	5.85591	17.6279	7.46761	5.92477	8.21167	1.04691	1.06788	1.36612	2.56026	2.06665	4.0328	2.66198	4.74305	4.48768	7.01988	5.17091	10.3158	2.446	2.1878	0.641017	0.681474	1.35559	2.58112	9.03968	6.60565	6.45885	4.3825	5.1452	4.09384	24.0299	19.7022	32.2237	10.1112	2.59139	4.90049	2.43866
PRUPE_1G044400	0.093166	0.187681	0.032254	0	0	0	0	0	0	0	0	0	0	0	0	0	0.123826	0	0	0	0	0	0	0	0	0	0	0	0	0	0.10245	0.810569	0.216983	0	0	0	0	0	0	0	0	0	0	0	0	0	0.050094	0	0
PRUPE_1G044500	0.057639	0.026564	0.05865	0	0.054959	0	0	0.018496	0	0	0.029331	0	0	0.033043	0.01661	0.025839	0.014689	0	0	0	0	0	0.079128	0.052972	0.051302	0	0.060202	0	0	0	0.096919	0.227324	0.035437	0	0.055971	0.062574	0	0	0.021601	0	0	0	0	0.058098	0.077092	0	0	0	0
PRUPE_1G044600	7.84906	8.88993	5.63691	8.09952	5.91626	5.42324	3.52062	8.01441	5.73741	11.6565	11.4702	15.7807	13.621	10.1927	7.96564	7.28215	7.84078	5.75364	2.48591	4.22652	2.92064	5.46073	4.43109	7.15806	13.7821	11.9015	9.51558	14.0542	9.41565	8.31069	14.8861	13.9651	7.17367	3.3811	4.7486	7.23177	7.22428	6.79543	6.57606	7.13005	15.7207	10.5204	13.0389	23.6079	18.9444	11.2509	15.3849	15.8998	7.85481
PRUPE_1G044700	39.8737	44.6764	30.2801	40.0646	35.0478	56.0396	52.0859	60.8488	34.1563	60.2612	51.6226	43.9911	26.2962	32.9271	41.5745	38.5858	44.4916	33.742	29.9027	33.2537	27.099	47.6475	45.0116	53.1113	54.0929	41.911	43.533	27.6504	39.8034	29.0288	45.2933	33.5777	29.3884	28.7435	32.9884	28.8269	23.6051	43.6431	33.3356	55.3406	24.938	56.5844	37.5486	44.1481	50.0151	32.4477	47.2906	45.1344	45.9355
PRUPE_1G044800	0.023547	0	0	0	0	0.022015	0	0	0.047956	0	0	0	0	0.026967	0	0	0	0.022634	0	0	0	0.112545	0.021526	0	0	0	0	0	0	0	0	0	0	0	0	0	0	0	0	0	0	0	0	0	0	0	0	0.023017	0.021509
PRUPE_1G044900	0	0	0	0	0	0	0	0	0	0	0	0	0	0	0	0	0	0	0	0	0	0	0	0	0	0	0	0	0	0	0	0	0	0	0	0	0	0	0	0	0	0	0	0	0	0	0	0	0
PRUPE_1G045000	0	0	0	0	0	0	0	0	0	0	0	0	0	0	0	0.046378	0	0	0	0	0	0	0	0	0	0	0	0	0	0	0	0	0	0	0	0	0	0	0	0	0	0	0	0	0	0	0	0	0
PRUPE_1G045100	60.0845	44.5404	35.4352	23.1717	27.012	28.9767	71.8501	40.4706	79.7498	48.0649	39.8887	40.9368	26.1923	18.5207	25.0437	39.8869	46.6678	52.3386	36.0905	59.0234	67.3119	46.0412	51.1077	42.8938	23.7717	37.8101	38.0305	13.3869	13.1776	15.807	47.2081	47.2321	48.6623	56.4843	49.0841	16.4491	52.0863	39.224	48.4378	24.9004	39.3952	26.7964	17.0071	9.88324	12.1567	31.8693	33.7759	43.3039	30.9988
PRUPE_1G045200	18.9657	26.5286	25.1347	21.0202	31.3416	45.1215	42.1424	35.5882	32.7027	36.4966	23.5155	18.3012	8.44496	13.6727	18.4731	20.3418	22.2012	11.6266	28.1132	25.1544	28.6508	35.224	33.3048	31.9406	22.846	18.331	21.7568	6.71473	14.3429	19.3774	28.8899	27.8858	22.2517	29.7836	34.57	23.3805	18.7896	27.4768	25.3516	38.6671	11.1328	28.2533	21.1296	11.1585	14.2362	14.6953	17.6341	11.1278	42.5061
PRUPE_1G045300	72.4344	60.7072	35.1245	40.4003	39.3092	38.7272	15.9748	34.2757	21.6944	76.6223	99.017	113.725	102.899	72.311	69.8428	55.9298	58.9836	60.8393	30.2794	34.3115	25.6112	28.0407	26.6997	31.2161	130.564	112.162	92.7109	77.1168	74.9983	64.9361	66.4019	44.0492	37.4182	24.0454	25.218	36.2178	44.4054	39.6572	29.2531	61.5408	147.742	80.3248	59.3375	79.6924	54.9499	45.8615	42.1761	61.7668	21.4206
PRUPE_1G045400	0.1261	0.117165	0	0.153981	0.119055	0.154857	0.113319	0.245456	0.294601	0.15995	0.042309	0	0	0.047663	0.258622	0.638791	0.115209	0.246098	0.05925	0	0	0.115125	0	0.171665	0	0.114329	0	0	0	0.18509	0	0.048269	0	0.097357	0.319958	0.285217	0.099837	0.075381	0.194643	0.117256	0.064304	0	0.146852	0.115777	0.07401	0.453899	0.057462	0.090513	0.161767
PRUPE_1G045500	30.6138	16.1388	16.8532	51.7305	43.4093	45.6459	51.532	77.3678	48.7262	40.2117	67.0153	69.5026	51.6678	60.7434	63.6129	22.5034	37.8611	20.5551	35.282	31.8422	34.7662	88.9938	87.4473	77.7728	26.1235	48.592	44.8671	51.3646	62.4671	38.0054	36.7344	35.3671	35.9334	43.737	55.6032	72.139	64.2929	69.0198	78.2415	41.2251	50.0634	59.3381	58.748	37.677	31.7231	41.4233	52.8954	39.0925	69.4468
PRUPE_1G045600	0.271994	2.05422	2.51103	0.36173	0.204758	0	0.261005	0.700602	0.591913	0.031292	0.015297	0	0	0.017175	0	0.983751	0.536798	0.463984	1.54394	0.527981	0.014583	3.87646	3.99688	2.97253	0.234014	0.081753	0.0472	0.028456	0	0.016852	0.368412	0.548385	2.35144	0	0.631192	0.091553	0	0.04095	0	0.017187	0	0	0.017797	0.44432	0	0.876546	2.28332	0.260492	0.267579
PRUPE_1G045700	0	0.031621	0.031777	0	0	0	0	0	0	0	0	0	0.010197	0	0	0	0.054948	0	0	0	0	0	0.010017	0.030451	0	0	0	0	0	0	0.02281	0	0.041271	0	0.009161	0.021296	0.021647	0.081934	0.015724	0.056653	0.240226	0	0	0.062527	0.053726	0	0.010327	0.169909	0
PRUPE_1G045800	2.15614	2.27106	0.486195	0.094214	0.595291	2.40097	0.255571	0.276833	0.288602	2.78561	3.71765	4.57617	3.89366	3.61996	4.70141	1.97818	2.50081	0.8228	0.913724	1.51229	0.61658	0.450201	0.738356	0.406405	2.1682	4.41007	2.39091	1.79911	4.47288	3.29747	1.08717	1.40917	0.818499	0.066835	0.429978	0.131978	0.350599	0.881349	0.397009	4.49757	16.9725	1.69569	4.5922	11.5291	1.37087	3.06652	1.92002	6.72128	0.759811
PRUPE_1G045900	78.7188	84.4379	91.0834	51.1124	43.311	60.1924	44.5345	123.347	46.814	147.571	120.697	90.56	108.397	34.1822	96.6247	80.9761	84.3785	78.3735	48.1877	165.05	135.073	54.1486	151.924	149.354	163.999	164.53	175.436	134.552	35.6158	34.2597	94.9812	76.3058	83.6326	116.888	123.918	69.3971	34.4009	34.306	75.9668	125.607	56.9821	99.998	79.0988	35.1252	92.3462	52.6956	84.8905	77.7704	117.8
PRUPE_1G046000	0.917333	1.25714	0.082736	0.477465	0.399674	0.592438	0.126719	0.510127	0.185241	0.630344	0.684123	1.51502	0	0	0	0.79741	0.881929	0.676246	0.144567	0.089555	0.074057	0.331717	0.339962	0.74507	0.159018	0.636169	0.93071	0	0	0	0.984836	0.744841	0.211053	0.397265	0.349928	3.31597	0.623892	1.43407	1.02081	0.341269	0.058029	0.299528	0	0	0	1.6699	1.8787	3.44097	1.36889
PRUPE_1G046100	7.34776	8.46303	7.64918	8.00613	11.6496	10.16	9.68723	11.8511	10.4967	10.8166	15.8331	15.0822	14.9195	16.481	12.4371	8.97697	7.53473	9.95355	7.62483	7.63044	4.49254	11.6092	12.5298	15.7493	9.28685	9.83356	10.1986	18.4901	18.2988	16.0958	6.87448	9.14157	9.84472	11.2763	8.10873	11.4702	11.7692	13.2032	12.1678	11.5522	12.8784	17.5265	22.0443	17.8776	21.4934	15.8651	14.0715	13.5138	7.73215
PRUPE_1G046200	0.653295	1.2148	0.356984	0.457359	0.20192	0.29105	0	0.091862	0	0.133937	0.176927	0.730861	0	0	0.091832	0.25197	0.30762	0.145776	0	0	0.027936	0	0.057158	0.137501	0.027125	0.488614	0.263677	0	0	0	1.24692	1.02055	0.185467	0.142018	0.273828	0.80432	0	0.12931	0	0.071171	0.150357	0	0	0	0	0.579019	0.938027	0.438498	0.345797
PRUPE_1G046300	0.120143	0.038392	0	0	0	0	0	0	0	0.184939	0	0	0	0.139702	0.063311	0	0	0.185252	0	0	0	0	0	0.056271	0.054134	0.094114	0.064381	0.051394	0.0574	0.068651	0	0	0.056561	0	0.060144	0	0	0.074641	0.050883	0	0.306537	0.138049	0.229106	0.428443	0.744136	0.040651	0.196167	0	0
PRUPE_1G046400	2.00351	1.72894	0.887458	0.819419	0.835235	0.538199	0.490575	1.03449	0.334877	1.70447	1.86115	1.14892	1.39024	0.682317	0.738477	1.86785	1.71261	1.42502	0.592972	0.582536	0.486976	0.944594	1.08086	0.634276	2.34971	2.14156	1.84439	1.02043	1.08354	0.630354	1.75733	1.49569	1.27674	0.787738	0.474699	1.0101	0.352952	0.815266	0.454501	1.01591	1.21331	1.18515	1.00076	0.924948	0.974529	0.687735	0.608874	1.43212	0.287786
PRUPE_1G046500	1.15787	0.86156	1.00144	0.041209	0.169721	0	0.059518	0	0	0.150025	0.136639	0.047738	0.580222	16.9226	2.12263	4.51459	3.50997	4.73137	3.66303	0.224312	0.175044	0	0.038294	0.165801	0.747738	0.163874	0.047424	1.91566	19.3821	95.159	0.343187	2.62862	1.50406	0.08977	0.303152	0.302584	0.478435	0.163571	0.12876	0.342459	0.427923	0.400655	0.15648	0.125893	0.140756	2.39641	4.3199	0.869427	3.84648
PRUPE_1G046600	128.624	119.446	110.57	219.192	200.346	168.668	152.879	184.722	200.016	130.38	120.521	105.52	97.6589	79.3278	113.746	182.394	159.139	156.358	192.839	195.943	186.252	219.721	202.711	203.197	121.038	175.27	195.151	109.151	103.311	124.786	150.779	131.008	141.8	193.835	172.524	145.924	150.425	134.674	136.29	110.406	63.8166	87.2235	70.9921	97.1141	104.14	130.554	121.095	122.55	144.589
PRUPE_1G046700	0.924198	1.10373	0.476072	0.563996	0.514032	0.586326	0.571274	0.804385	0.641623	0.613528	0.838694	0.719248	0.350938	0.677687	0.762651	0.598759	0.624898	0.363497	0.300848	0.547533	0.345024	0.681858	0.645323	0.666577	0.85529	0.568393	0.485703	0.394777	0.417526	0.557682	0.687441	0.58758	0.374306	0.404854	0.704535	0.703501	0.398619	0.740529	0.427154	0.802933	0.77914	0.608557	0.190128	0.512226	0.449956	0.674759	0.660742	0.706999	0.59516
PRUPE_1G046800	0	0	0	0.225586	0.042179	0	0.067427	0.165604	0.089584	0.046752	0	0	0.197486	0.406968	0.113342	0.326485	0	0.042655	0	0	0	0	0	0.041205	0	0.102758	0	0.232595	0.292741	1.29665	0	0	0	0	0	0.043032	0	0.040993	0.041899	0.06582	0	0.150115	0	0.125149	0.039978	0.043775	0	0	0
PRUPE_1G046900	1.8964	1.58269	0.474829	0.404952	0.070056	0.261138	0	0.164856	0	0.400318	0.382595	0.183144	0	0.19634	0.143519	4.78279	0.957093	1.64988	0.032783	0	0.231504	0	0.089556	0.112413	0.108868	0.21325	0	0.107361	0.053962	0.248446	0	0.075878	0	0.048041	0.168374	0.091726	0.047254	0	0	0.574457	0	0.082182	0.202771	0.090863	0.065439	0.165919	0.07021	0.133163	0.054781
PRUPE_1G047000	74.9222	77.1586	38.1624	122.3	107.787	105.106	120.748	179.634	134.995	297.444	263.572	201.328	126.232	92.156	165.356	86.1923	106.845	100.683	69.8794	116.562	76.1194	159.613	177.847	202.88	312.351	334.006	340.403	125.27	112.034	95.6818	80.9296	62.3191	40.4899	57.5651	96.1124	71.5295	163.773	178.79	146.273	225.106	131.444	205.995	126.368	190.234	201.072	163.86	140.413	185.952	103.795
PRUPE_1G047100	0	0	0	0	0	0	0	0	0	0	0.010567	0	0	0	0	0.031076	0	0	0	0	0	0	0	0	0	0	0	0	0	0	0	0	0	0	0	0	0	0	0	0	0	0.006554	0	0	0	0	0	0	0
PRUPE_1G047200	2.0577	2.35206	2.16252	1.27372	1.61932	1.24195	2.69035	2.21236	1.31218	3.88294	2.15754	3.40121	1.41925	1.80541	4.27193	2.65247	1.57797	1.53537	1.52124	1.52969	2.81482	2.74559	2.49231	2.43259	1.8785	2.18176	2.67977	1.18406	2.92673	5.18836	3.66563	2.40869	2.83332	3.22694	1.78887	1.73435	2.03882	2.89405	3.65487	2.96835	3.01545	5.47801	1.63869	1.36873	0.515691	1.82907	1.13496	1.30396	3.51434
PRUPE_1G047300	12.2304	18.3401	13.0773	11.5671	12.0406	12.2557	23.54	14.2158	20.1179	27.9191	20.8419	34.5601	27.5261	23.0827	33.7748	13.3158	12.7834	14.7298	17.4219	15.4315	24.8616	15.5405	18.5323	19.0806	33.939	30.8737	29.8299	22.4668	23.3755	31.7711	22.1698	18.1344	14.9753	18.2589	13.6509	11.831	29.435	25.1915	26.6607	29.6014	32.9936	35.6965	23.0284	31.4709	21.2091	12.96	14.849	23.2363	16.6113
PRUPE_1G047400	3.48446	3.1234	4.68496	4.46179	5.70363	3.06936	6.06744	10.861	9.56271	7.80255	2.08808	3.95389	1.64093	2.3965	0.404075	7.86356	4.63603	6.87362	7.04568	7.09596	7.34614	12.6085	7.25981	15.2256	6.91993	10.9088	9.36999	3.89165	1.76157	7.87127	2.95379	3.14776	5.19038	9.27426	7.71666	8.29263	5.63187	4.86143	5.2142	1.03801	5.80445	0.942545	0.040735	1.23984	0.098736	5.9462	6.18223	3.01443	11.8491
PRUPE_1G047500	96.8875	82.5468	59.1783	84.4613	82.6466	77.4005	63.1797	83.2761	66.7873	105.851	106.994	97.7677	72.6567	62.7817	79.3139	83.3524	114.577	89.0037	70.705	94.7919	71.035	88.2557	79.2313	88.0243	111.176	128.144	122.496	76.9228	75.6236	57.9124	110.267	82.5404	62.3257	69.4545	81.7126	77.7714	82.4452	81.0429	78.9678	87.9907	68.2208	76.7566	40.9313	55.6341	55.1852	68.0168	85.751	97.4669	75.1153
PRUPE_1G047600	10.4374	14.2107	13.3353	8.99888	6.50568	6.88567	8.19353	8.57994	7.58353	14.0532	15.8559	20.3022	16.6126	20.2065	21.2957	11.9785	7.94771	9.0043	8.38482	6.15808	4.00627	6.89581	8.40435	7.04208	14.4164	8.6394	7.98985	20.038	16.2845	12.098	11.944	13.6691	10.5058	7.91092	5.18161	8.44872	12.0581	14.8026	13.8282	12.7625	16.7286	21.2322	33.182	16.6323	18.3606	13.1373	10.9237	10.7059	10.7762
PRUPE_1G047700	8.12967	18.3333	8.8684	10.8646	12.9432	15.2572	14.9314	7.10937	14.8567	3.54006	4.22656	3.13385	0.762151	3.59817	3.22111	18.8811	16.873	15.1374	13.9725	14.274	17.4859	12.217	13.1602	9.84099	6.403	2.4562	2.83182	1.30838	2.05434	6.27915	5.87791	4.6791	4.96256	9.83804	10.4877	10.7091	5.85603	6.92021	5.69754	6.14621	2.24884	3.57531	2.06152	1.56021	1.73621	8.18894	8.20509	7.5821	17.0774
PRUPE_1G047800	7.47968	8.26652	5.61645	8.58343	7.81054	8.67471	7.60534	8.88097	5.99709	9.16746	8.95846	7.68537	3.77686	2.28738	6.87801	8.32432	5.005	6.69139	4.41277	5.08907	4.34459	4.84932	5.9856	7.99973	10.3482	11.6222	14.1538	4.88422	6.49929	3.05794	9.46274	4.61642	2.76773	4.10629	5.88357	5.17303	5.25423	6.65836	4.9609	8.03782	1.87271	9.3729	3.96601	6.76991	7.10245	8.52096	7.02698	10.4935	5.00213
PRUPE_1G047900	1.33418	1.5208	1.66889	0.588862	0.482102	0.238184	0.653607	0.582112	0.602401	0.239114	0.158926	0.367472	0.140197	0.146656	0.180993	1.63742	1.09734	1.56175	0.118541	0.328018	0.289959	0.515216	0.289686	0.479627	0.187508	0.185039	0.264176	0.116325	0.093346	0.247939	0.627037	0.64151	0.547175	0.645803	0.653077	0.704342	0.61377	0.445971	0.415277	0.695145	0.291574	0.302449	0.104282	0.166083	0.230225	0.440268	0.757961	0.482368	0.742731
PRUPE_1G048000	2.30684	6.06629	2.21428	3.62377	3.72701	4.38803	2.47599	1.80675	2.35994	1.46413	4.11211	2.63453	1.19076	2.35	2.17096	3.30245	3.01248	2.68614	2.85934	2.54705	2.83885	2.34191	2.38894	2.36345	3.59266	1.6688	1.57	1.12299	1.32645	2.03562	3.28107	2.60497	1.53251	2.65556	2.94124	4.58387	1.67404	2.94775	1.60991	2.57165	1.87433	2.59916	1.02026	1.04415	0.828459	2.97339	2.49014	1.64143	4.27018
PRUPE_1G048100	6.88432	6.9714	5.50461	7.8475	5.98153	5.63126	8.61741	9.45081	9.58832	15.1639	7.33124	6.39799	3.74627	2.9025	3.58829	5.77254	4.83866	7.84029	2.88902	4.46428	2.99926	7.36942	6.34343	8.29688	9.7037	15.2147	21.4862	5.54273	4.27071	7.09961	8.56237	6.70167	5.492	4.04518	4.8799	3.73374	5.80058	4.41335	5.15169	5.6066	4.70705	5.14702	4.96586	5.13592	4.97614	7.13777	6.12536	10.8534	5.77585
PRUPE_1G048200	0.645486	0.60893	0.451169	0.277613	0.33247	0.295006	0.162295	0.389777	0.289664	0.539778	0.493974	0.689381	0.794792	0.829158	0.835597	0.84801	0.500926	0.50296	0.228451	0.128644	0.117767	0.245186	0.118861	0.356031	1.60164	0.802122	0.612069	0.427237	0.691537	0.617778	0.342602	0.402431	0.238943	0.08848	0.168366	0.139658	0.265549	0.41391	0.288561	0.747877	0.937261	1.40362	1.07764	0.817614	2.16686	0.797099	0.584649	0.955092	0.307075
PRUPE_1G048300	14.5808	17.5018	8.37401	10.4114	10.2361	13.8866	2.39534	3.01244	2.86285	13.8123	8.36778	8.60632	3.71215	1.89555	2.36803	11.9611	12.3195	13.2406	6.12445	5.33365	5.03977	3.20318	2.9585	3.63538	21.7863	12.3567	11.7423	8.04795	6.36251	1.82862	14.8401	9.81802	5.70081	3.91145	2.72978	2.28725	6.28174	12.2226	3.3296	27.3701	13.5246	18.8523	8.6262	8.31354	5.69684	10.0499	16.4573	23.7542	2.93449
PRUPE_1G048400	15.4934	15.1417	9.27691	7.89341	7.35874	9.90179	5.4421	7.40506	6.07468	4.80448	5.01432	5.49221	3.08022	4.27384	4.79886	7.55859	12.1214	7.36602	9.3813	7.70536	8.83266	6.82637	7.73468	6.90393	3.99164	4.65689	4.77006	4.08247	6.78607	5.03314	12.8071	10.475	8.58793	4.7841	6.10489	6.63209	3.2054	5.7356	4.02157	6.05796	4.35162	6.24448	5.88102	4.17187	6.33686	7.53791	9.2002	10.5826	5.1948
PRUPE_1G048500	6.06678	11.4226	4.7616	10.4276	7.74751	7.93826	3.15471	5.1556	4.2525	4.12249	3.95182	4.14619	2.47932	4.66473	3.97536	7.11219	11.422	6.83559	5.71206	5.44573	3.54594	5.23567	4.18971	5.6209	7.32118	4.11616	4.18032	2.28907	3.64569	3.70055	0.552699	0.741413	0.373798	0.62986	0.573135	0.245872	0.200993	0.258269	0.231779	0.200273	0.232692	0.152711	0.048085	0.084692	0.117932	0.660884	0.782111	0.93859	0.886364
PRUPE_1G048600	4.18854	3.87627	2.18174	3.11106	1.77747	1.54803	2.71755	2.42049	2.46716	2.14003	2.84231	2.34036	4.84578	7.37998	3.67111	7.93894	8.44543	8.80629	4.19025	4.21401	3.45013	6.94331	6.55253	5.48263	3.88148	4.94993	5.20006	6.89139	12.9391	12.0692	1.84591	1.23504	1.59414	1.87734	1.65912	1.96005	1.96287	1.54714	1.36524	3.774	2.45827	4.12194	2.2561	3.88871	3.83831	4.08625	1.73495	4.17584	1.7914
PRUPE_1G048700	0.739476	0.61565	0.362615	0.212512	0.31474	0.353631	0.229176	0.277964	0.294841	0.807372	0.82687	0.807086	1.49018	1.18224	1.10989	0.395956	0.449218	0.506118	0.374936	0.233294	0.397481	0.356619	0.266484	0.339179	1.90848	1.08203	0.606464	1.12633	1.57051	0.884753	0.079624	0.321658	0.096579	0.339364	0.292179	0.373032	0.303178	0.608105	0.296743	1.0467	0.46746	2.11453	0.733408	1.18515	1.19147	0.532758	0.760246	0.896436	0.470079
PRUPE_1G048800	21.6448	19.4683	21.2484	12.9077	12.0009	16.4703	27.8271	24.661	23.3721	18.5854	37.2327	28.1485	4.17778	5.57808	12.1834	10.5701	25.1575	17.0506	20.8622	16.9764	18.0512	20.5737	17.0012	24.4746	5.82655	26.0104	31.6847	2.62249	6.64559	30.0353	33.8161	69.8473	52.4366	30.2487	33.241	37.4421	19.8962	18.6292	21.1752	9.91279	8.88793	5.89768	1.90844	0.632566	0.47721	38.0236	45.2743	27.6518	49.6208
PRUPE_1G048900	14.9344	25.9229	13.6376	12.998	17.9703	19.5949	11.9045	23.0225	10.4289	47.6221	41.1412	39.7535	21.7031	24.0634	32.1305	10.2103	18.5255	7.24985	11.4421	9.30283	6.83039	22.3271	22.2209	23.0731	57.8044	42.5281	41.1628	22.0364	29.7549	27.9029	22.3841	19.6421	12.4986	11.9677	18.12	15.268	13.265	20.1208	14.7099	34.1721	20.6717	32.8972	28.5085	29.0975	31.4018	23.1378	22.1435	19.5451	17.3964
PRUPE_1G049000	50.8653	73.0833	76.8369	202.637	178.294	152.136	109.684	121.341	161.38	85.6526	59.7681	46.401	11.908	13.2357	16.5212	71.7828	81.1298	76.6041	128.667	183.639	106.613	158.492	189.058	212.106	92.902	148.359	141.817	16.5149	12.3245	41.18	100.569	110.961	77.279	104.675	192.403	116.698	117.943	107.782	114.361	69.1342	14.3174	38.8452	8.13867	9.49977	3.04388	120.785	110.764	104.103	153.859
PRUPE_1G049100	0.04502	0	0.02136	0.06243	0	0.031727	0	0.027248	0.045461	0.023485	0	0.024697	0	0	0	0	0.0688	0.022714	0	0	0.021853	0.042868	0	0.04126	0.060138	0.020647	0.023524	0	0	0	0	0	0	0	0	0	0.021245	0.041115	0	0.05151	0.064107	0	0	0	0	0	0.04068	0	0.065733
PRUPE_1G049200	3.83532	2.01797	0.057494	6.60468	2.62456	5.18853	0.122562	0.357499	0.364952	3.08294	2.06169	2.60234	7.46352	3.85629	2.47724	2.54086	1.61783	1.77383	0.887577	1.87493	1.3741	0.226321	0.32426	0.407429	6.45494	1.32289	1.97131	4.03241	2.84011	2.64032	4.03705	4.1381	0.4797	1.28299	2.51725	1.27505	0.258132	0.477149	0.14406	1.45188	1.64266	2.59189	0.439129	0.901952	0.5849	0.840079	4.22393	3.93159	0.808948
PRUPE_1G049300	121.161	126.15	133.708	204.293	194.697	174.909	165.453	194.489	224.408	219.325	202.397	147.378	103.776	92.2499	153.268	148.179	168.246	165.038	134.897	224.769	150.618	224.792	251.846	239.576	195.481	262.474	243.074	114.528	99.3369	95.0095	159.294	124.783	113.849	103.845	144.752	84.2311	143.186	131.964	120.829	131.648	91.1319	129.723	128.926	160.119	126.339	141.57	153.782	144.051	144.004
PRUPE_1G049400	23.8602	18.7906	19.8907	15.8578	21.2684	18.3823	14.8021	15.84	17.4247	22.9937	14.6301	23.0057	18.2221	19.4487	19.5561	22.0289	27.6028	18.3939	23.8586	24.5278	22.0269	20.392	22.1217	18.7764	22.7734	20.8331	21.68	19.8782	21.2733	16.4975	22.9407	18.0816	19.4897	13.8465	19.651	15.7228	19.9957	18.994	14.2241	20.305	18.1908	23.9457	22.7928	22.672	21.8512	17.0009	16.7671	16.3293	18.7396
PRUPE_1G049500	0	0	0	0	0	0	0	0	0	0	0	0	0	0	0	0	0	0	0	0	0	0	0	0	0	0	0	0	0	0	0	0	0	0	0	0	0	0	0	0	0	0	0	0	0	0	0	0	0
PRUPE_1G049600	0.292483	1.22215	2.80439	5.28345	2.58196	2.0189	5.16792	2.07353	11.2098	0.291996	0.113346	0.795536	0.03412	0.157767	0	6.28005	1.45439	2.30038	6.03073	1.7478	0.34249	3.67597	3.05866	2.6022	0.608397	0	0.148199	0.035143	0.183287	0.158722	4.01968	5.54665	4.30325	0.840837	3.11825	2.90701	0.286826	0.592718	0.036012	1.68797	0.105547	1.26872	0	0.100972	0.264807	13.9053	8.11777	12.232	22.4885
PRUPE_1G049700	0	0.196228	0.281817	0	0	0	0.039841	0	0	0	0	0	0	0	0.045287	0.177852	0.148921	0.128936	0	0	0	0	0	0	0	0	0	0	0	0	0	0	0	0	0	0.040065	0	0	0.02243	0	0	0	0	0	0	0	0	0	0.162361
PRUPE_1G049800	0.07416	0.044532	0.633289	0.151256	0.014587	0	0	0	0	0.170707	0	0.057198	0	0	0	0.414573	0.330901	0.637354	0	0.101376	0	0	0.190959	0.106203	0	0	0	0	0	0	0.284624	0.158764	0.074722	0.135767	0	0.215277	0.088357	0	0	0	0.064338	0	0	0.163521	0	0.081878	0.188948	0	0
PRUPE_1G049900	1.03559	1.0684	1.47228	0.865402	0.683879	0.402164	0.595419	1.08678	0.846375	0.631148	0.369012	0.571933	0.408662	0.381533	0.38208	0.985593	0.809967	1.13295	0.406002	0.268569	0.28007	0.538208	0.309908	0.926113	0.443676	0.577679	0.488978	0.582165	0.829363	0.697425	0.97414	1.67825	1.00777	0.519964	0.482595	1.03434	0.529328	0.37848	0.676864	0.921813	0.780268	0.529512	0.116343	0.289918	0.126236	1.09563	1.83792	0.87564	0.780944
PRUPE_1G050000	0	0	0	0	0	0	0	0	0	0	0	0	0	0	0	0.08729	0	0.088603	0.13156	0	0	0	0.042618	0	0	0	0	0	0	0.051995	0.24975	0.04836	0	0	0	0	0	0	0	0	0	0	0.383036	0.129979	0.167469	0.066542	0.253752	0.050695	0
PRUPE_1G050100	0	0	0	0	0	0	0	0	0	0	0	0	0	0	0	0	0	0	0	0	0	0	0	0	0	0	0	0	0	0	0	0	0	0	0	0	0	0	0	0	0	0	0	0	0	0	0	0	0
PRUPE_1G050200	5.14189	7.07142	4.94184	2.63963	3.23327	2.24569	2.95734	3.37288	2.14742	4.90777	3.8172	3.76401	1.07139	1.86523	2.00526	2.59422	3.55569	1.41253	1.81552	1.56968	0.870434	2.71703	2.43294	2.38668	5.2347	3.2472	3.62183	0.471945	1.43787	2.79306	7.33643	4.80727	1.98918	3.73842	3.39686	3.60484	1.73683	2.66543	1.9624	2.96153	2.36994	3.25826	1.62955	1.27805	0.942975	4.14072	4.30326	4.69815	4.5367
PRUPE_1G050300	0	0	0	0	0	0	0	0	0	0	0	0	0	0	0	0	0	0	0	0	0	0	0	0	0	0	0	0	0	0	0	0	0	0	0	0	0	0	0	0	0	0	0	0	0	0	0	0	0
PRUPE_1G050400	0	0	0	0	0	0	0	0	0	0	0	0	0	0	0	0	0	0	0	0	0	0	0	0	0	0	0	0	0	0	0	0	0	0	0	0	0	0	0	0	0	0	0	0	0	0	0	0	0
PRUPE_1G050500	0.046635	0	0	0	0	0	0	0	0	0	0	0	0	0	0	0	0.047675	0	0	0	0	0	0.042919	0	0	0	0	0	0	0	0	0	0	0	0	0	0	0	0	0	0	0	0	0	0	0	0	0	0
PRUPE_1G050600	13.538	14.0775	9.09581	5.05083	9.10027	7.92861	7.65948	7.96567	5.11639	11.1147	10.4199	15.7516	15.9549	20.2541	17.8633	8.03316	9.12273	4.5347	6.8068	6.02726	6.55107	6.80207	5.74096	6.05625	10.6944	9.08456	8.29528	12.1805	15.5578	11.5139	9.73953	9.6981	9.76531	6.97446	7.15285	5.98304	6.6886	7.39044	6.41715	11.9004	16.3143	13.1564	12.2953	12.162	15.5212	7.09685	8.14744	6.41033	7.00552
PRUPE_1G050700	20.9191	16.1212	12.059	31.2159	26.1729	27.2242	26.8149	33.125	18.5448	25.2389	27.6652	34.8956	46.6314	55.1498	40.4887	17.0919	24.5492	17.1913	27.6442	26.7344	21.8798	35.3817	27.892	30.1635	16.7184	19.5606	23.1756	53.9044	50.7079	52.2562	28.8214	37.3171	32.8674	34.6051	38.7237	33.365	33.7751	27.5555	40.7851	37.0262	47.5305	36.4734	41.2892	30.2949	33.5078	27.9561	29.7178	21.1646	28.0627
PRUPE_1G050800	0.491581	5.40922	4.68505	2.81114	6.43444	4.08191	4.03047	4.29924	0.353799	3.64717	0.53083	6.41584	9.51551	2.37391	7.76388	6.30748	0.398583	0.318872	2.01209	2.8685	0.295794	2.42342	4.96309	2.40056	12.2744	6.198	5.66693	8.73282	1.90855	6.52834	0.591781	2.28933	0.208991	2.688	1.83966	5.08268	5.15784	0.46407	2.9804	5.47582	0.543765	0.860778	6.31901	8.78345	5.40982	0.569527	2.85751	4.00042	3.85283
PRUPE_1G050900	26.0001	24.6145	37.1763	78.1669	49.8307	38.4253	15.7459	10.4009	16.5592	10.6851	80.5911	126.837	140.432	157.509	223.524	18.6152	8.05791	19.4755	22.717	39.5653	27.9656	7.40993	16.7254	9.50171	11.117	14.0918	21.0005	146.584	336.118	439.499	27.0449	98.7246	97.0695	73.0167	53.2646	240.203	215.903	141.874	166.369	547.755	284.129	299.536	100.095	21.7052	65.1783	113.095	146.47	53.9167	83.6273
PRUPE_1G051000	11.2306	9.60511	8.54764	7.67531	8.43796	8.48129	9.27205	12.4421	8.04476	14.6839	9.47056	9.28258	5.27864	6.23065	7.31776	9.32319	9.38914	6.9692	7.22952	6.51496	5.9592	12.8552	12.0523	14.4445	13.746	12.9953	14.6034	5.10732	10.0062	8.47226	10.9637	7.9807	7.6642	6.82814	6.40217	5.61486	7.62666	8.84259	7.70043	8.50837	5.20991	8.13294	5.89438	8.54266	6.69012	8.58326	9.1044	10.3093	7.98801
PRUPE_1G051100	0	0	0	0	0	0	0	0.14342	0	0	0	0	0	0	0	0	0	0	0	0	0	0	0	0	0	0	0	0	0	0	0	0	0	0	0	0	0	0	0	0	0	0	0	0	0	0.048161	0	0	0
PRUPE_1G051200	3.03561	3.05157	3.10057	2.66559	3.85863	2.52068	1.55855	1.94125	1.94349	2.80134	3.17055	3.93163	3.83392	2.85507	2.86667	2.97123	3.92483	3.08403	2.28286	2.01972	2.60159	2.86793	2.64248	2.7299	2.09953	3.48798	2.80039	2.36715	3.96247	3.16651	2.72168	2.65306	2.08407	2.60764	1.91252	2.30962	2.34576	1.93014	1.99301	4.57263	3.09403	4.76518	3.14878	2.7384	3.57904	2.74715	2.31295	2.48873	1.65522
PRUPE_1G051300	0.385438	1.59442	1.97953	0.556801	0.553506	0.843305	0.263288	0.300559	1.27128	2.78905	0.426123	0.047713	0.044437	0	0	0.400048	0.123046	1.06425	0.909137	0.806474	0.562447	1.01378	0.750963	1.03054	0.193212	0.398459	0.516838	0.091538	0.052612	0	0.661132	0.787617	0.244893	3.11684	1.59403	1.08304	0.2084	0.468408	0.42195	0.351803	0.251221	0.163508	0.057249	0	0	1.26065	1.18051	0.07825	0.732332
PRUPE_1G051400	0.622513	0.902413	0.287479	0.486272	0.410844	0.31398	0.147775	0.146849	0.330861	0.535063	0.524452	0.51416	0.900022	1.01749	0.797871	1.10231	0.547572	0.691208	0.242758	0.51199	0.527005	0.21884	0.157164	0.377326	1.23778	1.13636	0.872131	0.686107	0.869998	1.27511	0.466236	0.147556	0.061828	0.075933	0.223416	0.237376	0.147383	0.250544	0.110872	0.187039	0.398675	0.290525	0.373019	0.213511	0.712174	0.679611	0.533544	0.710125	0.296173
PRUPE_1G051500	0.292055	0.879164	0.304305	0.751125	0.608221	0.795735	0.171333	0.277627	0.111729	0.298235	0.926899	0.553211	0.398553	0.873094	0.555038	0.312711	0.348517	0.199264	0.421396	0.389136	0.216149	0.34123	0.200113	0.555966	0.797025	0.512926	0.356047	0.449997	0.34604	0.442524	0.933552	0.56048	0.192628	0.274224	0.465609	1.08842	0.351924	0.67876	0.292758	0.735045	0.471312	0.638036	0.279348	0.203688	0.142015	0.333892	0.569869	0.150597	0.540391
PRUPE_1G051600	0	0.119688	0.053089	0.153268	0.090676	0.086526	0.050523	0.07958	0.131894	0.076961	0.658653	0.418753	0.151163	0.246947	0.132596	0.090318	0.018809	0.064387	0	0.045272	0.035567	0.095406	0.065705	0.110224	0.434551	0.688294	0.532704	0.453341	0.367167	0.061514	0.018778	0.018907	0	0.057842	0.037181	0.070838	0.035582	0.05061	0.017899	0.041637	0.032212	0.031201	0	0.098945	0.049303	0.072061	0.118459	0.040042	0.017951
PRUPE_1G051700	0	0	0	0	0	0	0	0	0	0.084266	0.09438	0.09778	0.574999	0.686575	0.410364	0	0	0	0	0	0	0	0	0	0.0412	0.383197	0.190131	0.25715	0.402103	0.694322	0	0.047268	0	0	0	0	0	0	0	0	0.26351	0.145029	0.164985	0.258844	0.040998	0	0	0	0
PRUPE_1G051800	0.021987	0.081309	0	0	0	0	0	0	0	0	0	0.015274	0	0.015717	0	0.044443	0.044926	0	0	0.032695	0	0	0.030218	0	0	0	0	0	0	0	0.039902	0	0	0.036965	0	0	0	0.030187	0	0	0	0.057576	0	0	0	0	0	0	0
PRUPE_1G051900	0	0.184191	0.03801	0.073978	0	0.009378	0.009114	0	0	0.062615	0.020123	0.021827	0.009178	0.011449	0.013744	0	0	0.060426	0.009489	0	0	0.038014	0.018279	0.018232	0	0	0	0	0	0.011196	0.060028	0	0	0.036439	0	0.066451	0.009644	0.01826	0	0	0.009474	0	0.047298	0.009291	0	0.00975	0.046011	0	0.009715
PRUPE_1G052000	0	0	0	0	0	0	0	0	0	0	0	0	0	0	0	0	0	0	0	0	0	0	0	0	0	0	0	0	0	0	0	0	0	0	0	0	0	0	0	0	0	0	0	0	0	0	0	0	0
PRUPE_1G052100	0	0	0	0	0	0	0	0	0	0	0	0	0	0	0	0	0	0	0	0	0	0	0	0	0	0	0	0	0	0	0	0	0	0	0	0	0	0	0	0	0	0	0	0	0	0	0	0	0
PRUPE_1G052200	0.770582	2.03582	0.771133	0.703648	0.884795	1.18222	0.854891	0.730929	0.637535	0.325557	0.180569	0.436103	0.075446	0.191872	0.377937	0.15388	0.469687	0.147107	0.528676	0.188833	0.206327	0.424631	0.306473	0.290273	0.184169	0.058775	0.10891	0.102588	0.113064	0.081075	1.0759	0.642113	0.403981	1.02542	1.20221	0.842376	0.210833	0.401014	0.165793	0.521509	0.197563	0.354624	0.035681	0.248804	0	0.434644	0.353613	0.433693	1.12372
PRUPE_1G052300	1.83418	1.68787	0.422215	0.444961	0.488354	0.570094	0.53495	1.28936	0.630786	3.97743	4.19066	4.93559	5.69787	4.90985	4.7158	1.22626	1.29765	0.773628	0.46453	0.423907	0.408861	1.21368	0.913927	1.20256	9.31676	4.53257	4.69864	5.11227	4.89567	2.32626	1.64228	3.07343	1.0399	0.521783	0.441061	1.24265	1.28185	0.929017	0.863262	1.49066	5.57962	1.91866	1.64681	2.02804	1.21791	3.23567	2.65514	5.07576	0.993814
PRUPE_1G052400	7.79442	28.8575	35.8994	71.3716	49.4218	26.2945	32.292	21.2021	56.1743	12.1285	28.189	20.4228	8.21346	4.27147	28.1753	17.3406	13.3619	32.7539	36.2025	35.5312	14.9486	40.7042	36.2296	51.5079	38.8257	31.1332	37.123	12.5617	12.8222	20.0239	10.5984	18.4997	17.6737	9.98742	18.368	27.2365	18.0262	19.2218	10.909	5.7484	9.56569	7.98456	9.29038	42.1026	12.8697	59.2601	44.6133	45.7972	36.926
PRUPE_1G052500	26.6128	20.3167	14.5974	10.052	11.9812	18.1333	15.8339	12.7449	10.9028	13.9911	14.4228	14.122	6.57034	11.3855	9.30859	23.1022	26.306	12.8885	12.5819	13.5723	13.9624	11.6131	13.0895	10.9904	7.57044	11.9022	12.6971	4.60459	6.44834	15.178	14.2817	13.8696	17.251	16.4604	16.0675	11.899	10.5262	12.3798	16.2442	14.3788	13.1284	13.0561	9.67708	4.58694	6.75976	13.7409	14.3064	11.9219	14.0271
PRUPE_1G052600	1.7899	1.9821	0.819296	0.685092	0.876836	1.0188	0.10261	0.324691	0	0.692546	3.99274	2.63309	1.3133	1.04826	1.18101	1.70105	1.26801	1.01854	0.725071	0.543704	0.564088	0.389524	0.240118	0.501892	2.81623	1.36162	1.0451	1.82253	1.73865	1.09128	1.31698	1.83714	0.776872	0.44292	0.664588	0.786877	0.325738	1.09076	0.071817	1.09868	0.831968	1.99452	0.044423	0.570715	0.131911	2.22532	2.76634	1.77013	1.83754
PRUPE_1G052700	5.67108	5.08882	3.81464	10.9253	10.9458	8.88278	8.92591	8.39117	8.40786	14.5483	16.1318	12.8356	12.4831	13.0735	12.2799	4.26441	4.73901	5.12061	5.75464	7.51221	7.96013	7.62243	7.02187	10.008	12.3464	15.8925	13.4958	14.4093	13.2491	15.0886	7.09504	8.44068	7.67766	5.79755	9.90299	8.98686	11.6119	12.2457	11.1993	13.9493	12.4472	15.6585	15.0324	14.9186	18.5369	15.9509	9.6247	10.6311	9.09913
PRUPE_1G052800	0	0	0.032827	0	0.065786	0	0	0.022508	0	0.104446	0	0	0	0	0	0.074823	0	0.069349	0.027442	0	0	0	0	0	0	0	0	0	0	0	0	0	0	0	0	0.032559	0	0	0	0	0	0.037984	0	0	0	0	0	0	0
PRUPE_1G052900	0	0	0.059911	0	0.077453	0.039013	0	0	0.141907	0.047819	0	0.050794	0	0	0	0.136477	0	0.093434	0	0	0	0	0	0	0	0	0	0	0	0	0	0	0	0	0	0.044459	0	0	0	0	0	0	0	0	0.094985	0	0	0	0
PRUPE_1G053000	0	0	0	0	0	0	0	0	0	0	0	0	0	0	0	0	0	0	0	0	0	0	0	0	0	0	0	0	0	0	0	0	0	0	0	0	0	0	0	0	0	0	0	0	0	0	0	0	0
PRUPE_1G053100	0	0	0	0	0	0	0	0	0	0	0	0	0	0	0	0	0	0	0	0	0	0	0	0	0	0	0	0	0	0	0	0	0	0	0	0	0	0	0	0	0	0	0	0	0	0	0	0	0
PRUPE_1G053200	0	0.014757	0	0	0	0.020851	0.050458	0.021303	0.036955	0.074855	0.065801	0.094542	0.040813	0.025795	0.124964	0.067509	0.022632	0.022317	0	0	0	0.020284	0.096925	0.101954	0	0	0.069491	0	0	0.087128	0.043082	0.065442	0.06146	0.022021	0.020599	0.138413	0.042886	0.100819	0.042932	0.049715	0.115507	0.181943	0.03241	0.09762	0	0.126449	0.06172	0.166961	0.104988
PRUPE_1G053300	2.01002	0.465547	1.92936	0.720913	0.227032	0	3.31359	7.5935	3.3289	0.187264	0.089564	0.17043	0	0	0.452326	2.35826	0.916742	5.66435	1.18538	0.232057	0.153364	0.666273	0.821134	1.6754	0	0.02902	0.099854	0	0	2.13262	0.750945	3.0917	7.4533	0.771702	0.776607	2.12358	0.79346	0.51304	1.25308	0	0	0.107056	0	0	0	26.1229	23.3611	6.36592	3.85684
PRUPE_1G053400	0.345918	0.06355	0.761452	0.026134	0.02655	0.021998	0.17945	0.101704	0.115276	0	0.140456	0.119453	0	0	0.087447	0.085717	0.028481	0.681485	0.334577	0.135537	0.027383	0.080396	0.077487	0.051873	0.050154	0.025873	0	0	0	0.500384	0.629484	0.649776	1.36261	0.470063	0.085349	0.112139	0.136284	0.476236	0.054755	0	0	0	0	0.026259	0	2.32265	1.80125	0.138158	1.38958
PRUPE_1G053500	0	0	0	0	0	0	0	0	0	0	0	0	0	0	0	0	0	0	0	0	0	0.03523	0	0	0	0	0	0	0	0	0	0	0	0	0	0	0	0	0	0	0	0	0	0	0	0	0.034114	0	0
PRUPE_1G053600	13.927	17.2013	22.2121	20.3764	19.5241	24.283	23.8614	21.0112	24.5314	16.6007	14.3091	19.3455	15.9908	17.1571	16.11	20.4235	18.6026	13.6383	22.8224	18.1554	19.4436	23.5081	21.4502	20.6037	11.5252	13.4703	17.1567	17.5985	18.5788	25.7388	22.2453	23.7344	25.2831	16.3588	16.8583	16.3622	16.6441	16.0802	14.0053	22.0674	17.3831	17.8395	18.5259	18.3784	17.7547	20.5642	19.8488	18.7885	18.9169
PRUPE_1G053700	3.57481	4.86898	4.00201	1.6028	2.95815	4.12701	2.43531	2.79212	2.05136	1.84561	2.41812	2.9861	1.01136	2.56994	2.81613	4.93456	4.21795	3.41894	5.20383	2.10382	3.632	2.9252	3.16358	2.54545	1.1019	1.63776	2.60427	1.32971	3.29575	3.38112	4.51876	3.45019	4.42547	2.01815	2.07926	2.45964	1.02466	1.42093	2.11003	3.42693	2.05539	2.84859	3.78321	0.900658	0.895327	0.87529	1.37964	0.641724	3.09599
PRUPE_1G053800	161.406	177.084	106.667	385.101	196.898	103.5	142.255	106.928	115.556	56.9939	158.563	185.589	199.195	408.958	203.557	450.615	261.254	367.627	252.489	178.119	159.73	175.676	148.744	128.311	62.1156	131.166	120.086	266.897	497.704	890.737	92.4059	75.7218	102.399	103.382	104.424	138.719	103.145	90.9876	79.5887	138.758	115.167	102.896	123.544	164.973	135.761	429.809	207.66	258.253	202.55
PRUPE_1G053900	0	0	0	0	0	0	0	0	0	0	0	0	0	0	0	0	0	0	0	0	0	0	0	0	0	0	0	0	0	0.090921	0	0	0	0	0	0	0	0	0	3.20939	0	0.567751	0	0	0	0.051604	0	0	0
PRUPE_1G054000	29.0161	60.8605	42.4631	23.3383	57.5767	58.2771	46.1688	43.1914	26.9719	20.137	10.4249	14.228	8.4912	20.3158	17.2906	19.641	25.4541	9.34563	47.8604	37.1794	45.0528	36.659	33.9717	29.0406	16.0694	13.4847	12.8901	5.64033	16.6622	20.2246	27.4057	34.1122	25.1962	34.4893	43.2302	32.7516	8.28723	15.2617	21.2255	34.3793	18.1863	32.3994	21.1366	8.06814	12.7433	8.98233	9.46194	3.68524	43.7546
PRUPE_1G054100	18.9488	28.2419	13.3124	0.345173	0.634298	2.69554	0.288954	0.905098	0.252947	0.36054	0.140416	0.136152	0	0	0	7.93876	22.5421	3.92497	2.50582	1.29587	3.70936	0.548194	0.642195	0.681574	0.198258	0.465725	0.176625	0	0	0.041975	25.4274	43.6034	13.9217	1.01225	1.19325	2.31	0.091115	0.267206	0.099476	0.041163	0	0.104523	0	0	0	10.6541	16.562	12.8259	2.61948
PRUPE_1G054200	0.185073	0.376504	0.096482	0	0.024705	0.043161	0.016358	0	0.009418	0.066928	0.074044	0.069206	0	0.295325	0.098884	0.194454	0.07712	0.036895	0.008763	0.009143	0.017837	0.008777	0.008441	0.008335	0.481195	0.025365	0.018458	0.039201	0.112	0.075947	0.034539	0.13128	0.020816	0.026953	0.018615	0.053494	0.008907	0.008348	0.031313	0.050206	0.017501	0.104956	0.026833	0.026836	0.038285	0.127774	0.177626	0.089209	0.05832
PRUPE_1G054300	0	0	0	0	0	0	0	0	0	0	0	0	0	0	0	0	0	0	0	0	0	0	0	0	0	0	0	0	0	0	0	0	0	0	0	0	0	0	0	0	0	0	0	0	0	0	0	0	0
PRUPE_1G054400	1.2636	1.66121	0.722099	0.126117	0.225146	0.767439	0.587263	0.097822	0.134413	2.27543	1.39474	1.95284	0.147142	0.747979	1.5262	0.740443	2.94937	0.193485	0.385248	0.187811	0.542981	0	0.238693	0.179513	1.65301	1.45362	1.47442	0.269841	1.56007	1.21498	0.205103	0.454993	0.232262	0.56456	0.318688	1.05827	0.234026	0.702512	0.84649	1.81105	0.506403	1.49139	0.97832	0.299447	0.233387	0.338417	0.169023	0	1.01415
PRUPE_1G054500	0	0	0	0.080704	0	0	0.322472	0	0	0.568278	0.089897	0	0.243552	0.285591	0.091637	0	0.08974	0	0.083929	0	0	0	0	0	0.078617	0.121463	0	0	0.290306	0.216889	0	0	0	0	0.055267	0	0.085024	0.1599	0.085685	0.101005	0.250017	0.081319	0	0.081909	0.078759	0	0	0	0
PRUPE_1G054600	2.86651	2.35397	1.40434	0.992091	1.24133	1.21721	2.60508	1.37411	0.687088	9.07298	12.1918	11.6735	6.94857	12.0345	13.3318	2.28785	4.22293	1.05873	3.11288	2.00907	1.3652	0.698695	0.85757	1.67728	8.50453	9.32981	9.01105	9.47967	29.952	23.4052	6.10941	10.7331	6.66741	11.7091	13.7763	15.2681	3.53299	6.80746	8.08726	15.175	12.3053	13.5012	3.72492	1.9115	2.2705	2.93675	4.3284	1.6875	10.2193
PRUPE_1G054700	14.9654	20.065	16.8725	10.1153	10.7947	11.6719	17.636	15.0732	15.2302	16.2109	14.7286	15.084	19.7753	28.5936	19.9984	16.0501	14.1864	9.31341	13.0516	12.2684	12.3895	17.4268	18.9554	13.5991	20.1438	10.9329	12.6375	13.4784	17.8298	30.5431	12.803	13.4655	14.4706	14.3012	11.1459	10.7451	14.6868	17.9571	17.0602	11.8123	15.4935	12.8333	14.8385	13.9865	15.2708	15.8111	13.7659	15.4634	14.2563
PRUPE_1G054800	0.227301	0.426302	0.30962	0.415393	0.585425	0.377463	0.86204	0.646292	0.804185	0.889385	0.873654	0.700437	0.44	0.727193	1.05328	0.143734	0.054856	0.203758	0.24831	0.216215	0.104464	0.699413	0.713023	1.10074	0.408946	0.277196	0.294773	0.396934	0.547208	0.546544	0.123163	0.416138	0.344353	0.298085	0.331818	0.392084	0.473278	0.497415	0.488558	0.352712	0.225015	0.654898	0.544703	0.606782	0.142808	0.408181	0.605985	0.425284	0.569845
PRUPE_1G054900	1.37099	2.00799	2.4176	2.50576	2.78098	2.60007	8.82118	7.48738	8.27074	4.738	3.71353	4.75857	3.43826	5.91835	6.49334	5.9215	2.30034	5.96887	9.12099	9.05839	6.84537	27.6177	30.0996	24.6083	9.66339	9.1896	11.2727	16.1833	14.5806	19.5549	0.020307	0.194022	0.194788	0.201992	0.234243	0.129713	0	0.092389	0.065731	0.086708	0	0	0.026749	0.042036	0	0.168188	0.147938	0.122553	0.234794
PRUPE_1G055000	0	0.105558	0.09619	0.858628	0.293125	0	0.15318	0.935133	0.339423	0.058514	0.056627	0.767518	0	0.121816	1.10924	0.789981	0	0.447657	1.12631	0.18215	0.217606	1.39242	1.80967	1.38814	1.539	0.35908	0.353242	1.02492	0.493472	1.47984	0	0.174053	0.620667	0.049888	0.372824	1.66764	0.108213	0.153404	0.161314	0.191866	0.052709	0.75891	1.78079	11.5612	3.17763	1.95777	5.81569	1.43891	3.42548
PRUPE_1G055100	0	0	0	0	0	0	0	0	0	0	0	0	0	0	0	0	0	0	0	0	0	0	0	0	0	0	0	0	0	0	0	0	0	0	0	0	0	0	0	0	0	0	0	0	0	0	0	0	0
PRUPE_1G055200	0	0	0	0	0	0	0	0	0	0	0	0	0	0	0	0	0	0	0	0	0	0	0	0	0	0	0	0	0	0	0	0	0	0	0	0	0	0	0	0	0	0	0	0	0	0	0	0	0
PRUPE_1G055300	0	0	0	0	0	0	0	0	0	0	0	0	0	0	0	0	0	0	0	0	0	0	0	0	0	0	0	0	0	0	0	0	0	0	0	0	0	0	0	0	0	0	0	0	0	0	0	0	0
PRUPE_1G055400	0	0	0	0	0	0	0	0	0	0	0	0	0	0	0	0	0	0	0	0	0	0	0	0	0	0	0	0	0	0	0	0	0	0	0	0	0	0	0	0	0	0	0.018948	0	0	0	0	0	0
PRUPE_1G055500	0	0	0	0	0	0	0	0	0	0	0	0	0	0	0	0	0	0	0	0	0	0	0	0	0	0	0	0	0	0	0	0	0	0	0	0	0	0	0	0	0	0	0	0	0	0	0	0	0
PRUPE_1G055600	0	0	0	0	0	0	0	0	0	0	0	0	0	0	0	0	0	0	0	0	0	0	0	0	0	0	0	0	0	0	0	0	0	0	0	0	0	0	0	0	0	0	0	0	0	0	0	0	0
PRUPE_1G055700	0	0	0	0	0	0	0	0	0	0	0	0	0	0	0	0	0	0	0	0	0	0	0	0	0	0	0	0	0	0	0	0	0	0	0	0	0	0	0	0	0	0	0	0	0	0	0	0	0
PRUPE_1G055800	0	0	0	0	0	0	0	0	0	0	0	0	0	0	0	0	0	0	0	0	0	0	0	0	0	0	0	0	0	0	0	0	0	0	0	0	0	0	0	0	0	0	0	0	0	0	0	0	0
PRUPE_1G055900	0	0	0	0	0	0	0	0	0	0	0	0	0	0	0	0	0	0	0	0	0	0	0	0	0	0	0	0	0	0	0	0	0	0	0	0	0	0	0	0	0	0	0	0	0	0	0	0	0
PRUPE_1G056000	0.050085	0	0	0	0	0	0	0	0	0	0	0	0	0	0	0	0	0	0	0	0	0	0	0	0	0	0	0	0	0	0	0	0	0	0	0	0	0	0	0	0	0	0	0	0	0	0	0	0
PRUPE_1G056100	0	0	0	0	0	0	0	0	0	0.084401	0	0	0	0	0	0	0	0	0	0	0	0	0	0	0	0	0	0	0	0	0	0	0	0	0	0	0	0	0	0.048602	0	0	0	0	0	0	0	0	0
PRUPE_1G056200	90.4102	68.0234	67.0218	166.322	114.889	124.813	149.049	141.974	147.21	118.085	116.401	108.126	84.8564	75.7702	83.4834	85.13	109.901	108.882	116.103	130.066	154.609	163.537	160.804	163.645	85.6087	139.49	162.133	88.0802	82.6345	86.9688	108.924	106.399	108.459	159.026	173.664	152.273	125.332	114.033	138.208	96.029	86.8133	85.4405	87.6584	86.126	76.4218	90.0955	91.4043	133.376	144.31
PRUPE_1G056300	23.0859	34.5861	19.9907	2.84187	3.11331	3.652	1.77115	5.35591	1.35945	10.4284	7.83621	6.42579	1.93143	1.59232	3.59527	22.0293	10.8485	9.91571	2.83742	1.96345	1.09203	1.6744	1.60309	3.35043	16.2649	10.2369	10.1501	1.8147	3.22169	1.64009	13.1345	7.30142	4.81989	2.94114	2.6514	1.93692	1.63613	1.99429	1.81718	4.78253	3.03412	4.28164	2.62458	4.5961	4.97182	5.8077	5.17776	15.0018	2.96435
PRUPE_1G056400	21.7193	23.9914	24.8163	14.5585	19.131	27.933	32.54	30.2595	20.5738	35.7546	27.25	32.7582	12.6359	27.019	28.314	19.5966	29.2972	10.6632	20.8049	17.6401	20.1059	29.6754	33.0705	23.8661	22.2108	24.4027	23.7048	8.87025	20.856	18.1574	34.439	35.6563	27.242	26.1495	29.2019	28.4309	21.1092	31.3174	34.532	31.2897	25.6148	33.7895	32.6496	16.6671	20.0173	20.0629	16.9082	15.4151	26.0698
PRUPE_1G056500	30.7755	41.339	43.2463	23.2716	36.6432	39.5405	43.7137	37.3002	36.0864	48.4736	38.8197	30.807	47.8077	42.1382	41.2007	35.0573	33.6159	16.3619	41.567	29.9867	40.9762	46.761	55.2338	37.6605	61.0593	46.3826	43.0415	52.3208	46.0507	28.2037	44.4972	30.676	35.5961	37.5346	25.3956	20.0745	25.0573	32.0607	26.7463	37.461	52.094	39.6672	48.2023	64.7829	72.992	19.6182	19.4572	24.0315	30.8926
PRUPE_1G056600	0	0	0.009158	0	0	0	0	0	0	0	0	0	0	0	0	0	0	0	0	0	0	0	0	0	0	0	0	0	0	0	0.15244	0.085778	0	0	0	0	0	0	0	0	0	0	0	0.016998	0	0.047587	0.082487	0	0
PRUPE_1G056700	0	0	0	0	0	0	0	0	0	0.065687	0	0	0	0	0	0	0	0	0	0	0	0	0	0	0	0	0	0	0	0	0	0	0	0	0	0	0	0	0	0	0	0	0	0	0	0.069106	0	0	0
PRUPE_1G056800	4.20095	4.15658	2.33862	1.60753	1.19328	1.12756	1.91252	1.14353	2.95301	2.6588	0.872707	0.753125	0.256494	0.110397	0.156732	5.34153	5.19109	7.20538	2.23319	2.99658	3.29513	2.31346	1.76841	2.2793	0.986062	1.57817	1.86405	0.264623	0.231416	0.275516	4.49074	2.72139	4.15048	2.24821	2.28034	1.1188	1.64956	1.21882	1.02406	0.978141	1.17788	0.325371	0.232443	0.248371	0.155702	1.99215	1.96666	5.39018	1.07439
PRUPE_1G056900	16.9794	14.2563	9.58312	18.7676	14.496	12.8419	9.09223	8.60354	12.1461	7.56337	5.23387	5.59737	4.86126	2.80222	5.47287	15.0789	22.8042	19.214	14.1787	19.1232	14.7153	9.77556	7.77219	9.24735	7.60333	7.22327	9.73667	4.35709	4.3571	3.96692	22.4923	22.0473	22.4509	15.7731	13.4013	9.48421	8.34885	7.10403	7.78911	8.29064	7.1214	4.46016	3.40415	2.87724	1.6567	17.1095	20.0758	25.8337	10.7598
PRUPE_1G057000	0	0	0	0	0	0	0	0	0	0	0	0	0	0	0	0	0	0	0	0	0	0	0	0	0	0	0	0	0	0	0	0	0	0	0	0	0	0	0	0	0	0	0	0	0	0	0	0	0
PRUPE_1G057100	0	0	0	0	0	0	0	0	0	0	0	0	0	0	0	0	0	0	0	0	0	0	0	0	0	0	0	0	0	0	0	0	0	0	0	0	0	0	0	0	0	0	0	0	0	0	0	0	0
PRUPE_1G057200	0	0	0	0	0	0	0	0	0	0	0	0	0	0	0	0	0	0	0	0	0	0	0	0	0	0	0	0	0	0	0	0	0	0	0	0	0	0	0	0	0	0	0	0	0	0	0	0	0
PRUPE_1G057300	0	0	0	0	0	0	0	0	0	0	0	0	0	0	0	0	0	0	0	0	0	0	0	0	0	0	0	0	0	0	0	0	0	0	0	0	0	0	0	0	0	0	0	0	0	0	0	0	0
PRUPE_1G057400	6.51844	6.2733	2.51213	3.02129	3.2619	2.68369	1.09569	2.81823	1.70467	6.47424	8.5349	10.471	3.70984	4.24686	3.27713	2.93778	3.92467	3.07325	1.22294	1.08523	0.68049	1.77926	1.35254	2.48069	7.30591	8.60669	7.18735	3.89641	2.58409	2.26713	6.62279	3.52427	2.94853	2.00632	1.76941	2.04309	2.18695	2.41926	1.5308	5.62617	10.0977	7.61999	8.83971	9.08897	9.01018	3.9843	4.94076	6.58435	1.40058
PRUPE_1G057500	3.52047	2.97137	1.82798	2.703	2.07526	1.62767	1.65145	2.39664	1.32204	4.6625	13.6722	18.0962	12.3922	11.497	15.4054	1.40541	1.88744	1.19623	2.15854	1.85039	1.36709	2.42703	2.01789	2.58604	13.5725	5.16819	4.7286	9.12923	13.4414	9.54587	3.85245	4.32533	2.3091	1.90083	2.68103	10.0539	3.2679	5.88594	3.95962	5.72361	17.0198	11.1855	9.13015	10.0201	11.3187	7.196	9.35764	8.17924	4.4179
PRUPE_1G057600	4.70559	8.53208	5.19634	11.2997	11.0002	6.04975	6.1831	16.7883	12.2975	2.1121	1.45041	1.39583	3.29197	3.39954	4.79012	3.43872	3.96823	3.59749	4.92303	3.53989	2.45122	10.1334	7.60615	12.2482	1.32204	1.77143	1.53987	1.45361	2.14935	2.56805	7.9433	8.88544	5.6664	6.74963	5.37674	10.0073	7.05116	5.59359	5.15824	1.44764	2.12677	1.88532	1.42837	4.83127	1.41196	25.8945	37.2182	11.5642	19.5789
PRUPE_1G057700	0	0	0	0	0	0	0	0	0	0	0	0	0	0	0	0	0	0	0	0	0	0	0	0	0	0	0	0	0	0	0	0	0	0	0	0	0	0	0	0	0	0	0	0	0	0	0	0	0
PRUPE_1G057800	0	0	0	0.136773	0	0	0	0	0	0	0	0	0	0	0	0	0	0	0	0	0	0	0	0	0	0	0	0	0	0	0	0	0	0	0	0	0	0	0	0	0	0	0	0	0	0	0	0	0
PRUPE_1G057900	0	0	0	0	0	0	0	0	0	0	0	0	0	0	0	0	0	0	0.040103	0	0	0	0	0	0	0	0	0	0	0	0	0	0	0	0	0	0	0	0	0	0	0	0	0	0	0	0	0	0
PRUPE_1G058000	0	0	0	0	0	0	0	0	0	0	0	0	0	0	0	0	0	0	0	0	0	0	0	0	0	0	0	0	0	0	0	0	0	0	0	0	0	0	0	0	0	0	0	0	0	0	0	0	0
PRUPE_1G058100	0	0	0	0	0	0	0	0	0	0	0	0	0	0	0	0	0	0	0	0	0	0	0	0	0	0	0	0	0	0	0	0	0	0	0	0	0	0	0	0	0	0	0	0	0	0	0	0	0
PRUPE_1G058200	0	0	0	0	0	0	0	0	0	0	0	0	0	0	0	0	0	0	0	0	0	0	0	0	0	0	0	0	0	0	0	0	0	0	0	0	0	0	0	0	0	0	0	0	0	0	0	0	0
PRUPE_1G058300	0.10053	0.101764	0.249042	1.015	0.900281	0.578058	0.207908	0.489282	1.43872	0	0	0	0	0	0	0	0.108265	0.054742	0	0.149555	0.150623	0.103313	0	0.099436	0	0	0	0	0	0	0.266997	2.68321	0.047634	1.07783	0.467261	0.483974	0	0	0	0	0	0	0	0	0	2.56552	3.22611	0.627959	0.465221
PRUPE_1G058400	3.52226	6.47612	8.30358	5.22559	4.66359	8.47096	7.84308	3.79984	19.2225	1.26807	1.45107	0.368178	0.157257	0.142789	0.264479	2.30069	3.355	3.88909	5.62969	11.331	23.0679	9.4117	7.00427	3.65411	1.15154	1.53828	1.41356	0.080985	0.102542	0.047879	5.38758	10.8704	5.36096	7.67042	4.95421	7.05407	0.165659	0.837256	0.495573	1.12034	0.24377	0.094025	0	0	0.114611	16.0152	9.47157	2.61054	5.61932
PRUPE_1G058500	0.681812	0.572611	0.658157	0.409397	0.664982	0.377985	0.457726	0.710324	0.615511	0.897449	0.529178	0.794554	0.214027	0.571351	0.512052	0.847707	0.755258	0.240046	0.319761	0.254439	0.094632	0.262982	0.369674	0.43704	0.881182	0.668636	0.961641	0.288028	1.31316	0.750666	0.571105	0.336746	0.215512	0.685413	0.314619	0.269051	0.121314	0.329946	0.319442	0.380037	0.51903	0.412314	0.182881	0.168154	0.129394	0.523233	0.662376	0.706361	0.093
PRUPE_1G058600	0	0	0	0	0	0	0	0	0	0	0	0	0	0	0	0	0	0	0	0	0	0	0	0	0	0	0	0	0	0	0	0	0	0	0	0	0	0	0	0	0	0	0	0	0	0	0.024122	0	0
PRUPE_1G058700	0.838417	1.40569	1.47827	0.584085	0.650398	0.581055	1.29652	2.25303	0.947094	1.0348	0.909752	0.380398	0.167669	1.03325	0.658717	2.00323	2.13387	1.44515	1.88017	2.11628	0.926002	2.46193	2.44338	2.08962	0.645632	1.23421	0.574809	0.343279	0.722808	0.957925	0.134909	0.671809	0.372421	0.140394	0	0.083458	0.088093	0.206261	0.174311	0	0	0	0.107645	0.042716	0.15631	0.26657	0.157606	0.034093	0.262067
PRUPE_1G058800	1.32862	1.71318	1.46167	1.96295	1.65328	3.42021	1.55112	1.06683	1.19673	1.68142	0.425839	0.770474	1.07311	1.26056	1.38029	6.0177	6.87321	4.85696	5.38596	3.85594	4.45177	5.28305	4.90969	4.17766	2.40966	3.81137	3.80751	1.86753	4.06757	4.0474	1.82564	1.47165	1.44443	0.863008	0.722031	0.643404	0.557208	1.17496	0.569149	1.04187	0.102774	1.19996	0.401436	0.53247	0.964107	2.58487	2.26752	1.7725	3.92622
PRUPE_1G058900	0	0	0	0	0	0	0	0	0	0	0	0	0	0	0	0	0	0	0	0	0	0	0	0	0	0	0	0	0	0	0	0	0	0	0	0	0	0	0	0	0	0	0	0	0	0	0.083766	0	0
PRUPE_1G059000	0	0	0	0	0	0	0	0	0	0	0	0	0	0	0	0	0	0	0	0	0	0	0	0	0	0	0	0	0	0	0	0	0	0	0	0	0	0	0	0	0	0	0	0	0	0	0	0	0
PRUPE_1G059100	0	0	0	0	0	0	0	0	0	0	0	0	0	0	0	0	0	0	0	0	0	0	0	0	0	0	0	0	0	0	0	0	0	0	0	0	0	0	0	0	0	0	0	0	0	0	0	0	0
PRUPE_1G059200	0	0	0	0	0	0	0	0	0	0	0	0	0	0	0	0	0	0	0	0	0	0	0	0	0	0	0	0	0	0	0	0	0	0	0	0	0	0	0	0	0	0	0	0	0	0	0	0	0
PRUPE_1G059300	0	0	0	0	0	0	0	0	0	0	0	0	0	0	0	0	0	0	0	0	0	0	0	0	0	0	0	0	0	0	0	0	0	0	0	0	0	0	0	0	0	0	0	0	0	0	0	0	0
PRUPE_1G059400	0	0	0	0	0	0	0	0	0	0	0	0	0	0	0	0	0	0	0	0	0	0	0	0	0	0	0	0	0	0	0	0	0	0	0	0	0	0	0	0	0	0	0	0	0	0	0	0	0
PRUPE_1G059500	0	0	0	0	0	0	0	0	0	0	0	0	0	0	0	0	0	0	0	0	0	0	0	0	0	0	0	0	0	0	0	0	0	0	0	0	0	0	0	0	0	0	0	0	0	0	0	0	0
PRUPE_1G059600	0	0	0	0	0	0	0	0	0	0	0	0	0	0	0	0	0	0	0	0	0	0	0	0	0	0	0	0	0	0	0	0	0	0	0	0	0	0	0	0	0	0	0	0	0	0	0	0	0
PRUPE_1G059700	0	0	0	0	0	0	0	0	0	0	0	0	0	0	0	0	0	0	0	0	0	0	0	0	0	0	0	0	0	0	0	0	0	0	0	0	0	0	0	0	0	0	0	0	0	0	0	0	0
PRUPE_1G059800	0	0	0	0	0	0	0	0	0	0	0	0	0	0	0	0	0	0	0	0	0	0	0	0	0	0	0	0	0	0	0	0	0	0	0	0	0	0	0	0	0	0	0	0	0	0	0	0	0
PRUPE_1G059900	0.278096	0.330483	0.152857	0	0	0.066738	0.104931	0.136829	0.070552	0.037051	0.009523	0	0	0	0	0.155938	0.107267	0.107346	0.022508	0	0.02306	0.02818	0	0.010885	0	0	0	0.005606	0	0.00664	0.048175	0.036901	0	0	0	0.011368	0.022878	0.043316	0.017235	0	0.033713	0.013352	0.027863	0	0	0.050033	0.085425	0	0
PRUPE_1G060000	0	0	0	0	0	0	0	0	0	0	0	0	0	0	0	0	0	0	0	0	0	0	0	0	0	0	0	0	0	0	0	0	0	0	0	0	0	0	0	0	0	0	0	0	0	0	0	0	0
PRUPE_1G060100	0	0	0.287986	0	0	0	0	0	0	0	0	0	0	0	0	0	0	0	0	0	0	0	0	0	0	0	0	0	0	0	0	0	0	0	0	0	0	0	0	0	0	0	0	0	0	0	0	0	0
PRUPE_1G060200	0	0.16082	0.143968	0	0	0	0	0.081667	0	0.42915	0.362886	0.109007	0	0	0	0	0	0	0	0	0	0	0	0	0	0	0	0.109166	0	0	0	0	0	0	0	0	0	0	0	0	0.142108	0.208445	0.046301	0	0	0.315766	0	0	0
PRUPE_1G060300	0.521213	0.490876	0.413973	0.208981	0.139737	0.077324	0.237773	0.197201	0.070106	2.34034	0.87362	1.63104	0.21309	0.141414	0.272091	0.458144	0.309845	0.299991	0.059592	0.057915	0	0.15661	0.190168	0.211651	2.56246	1.1221	0.909045	0.141111	0.334733	0.187564	0.693257	0.630171	0.113884	0.17757	0.226629	0.428717	0.19832	0.280697	0.242044	0.922977	1.9366	1.48216	0.173085	1.15213	0.06658	0.379	0.582118	0.554521	0.1258
PRUPE_1G060400	0	0	0	0	0	0	0	0	0	0	0	0	0	0	0	0	0	0	0	0	0	0	0	0	0	0	0	0	0	0	0	0	0	0	0	0	0	0	0	0	0	0	0	0	0	0	0	0	0
PRUPE_1G060500	0	0	0	0	0	0	0	0	0	0	0	0	0	0	0	0	0	0	0	0	0	0	0	0	0	0	0	0	0	0	0	0	0	0	0	0	0	0	0	0	0	0	0	0	0	0	0	0	0
PRUPE_1G060600	0	0	0	0	0	0	0	0	0	0	0	0	0	0	0	0	0	0	0	0	0	0	0	0	0	0	0	0	0	0	0	0	0	0	0	0	0	0	0	0	0	0	0	0	0	0	0	0	0
PRUPE_1G060700	0	0	0	0	0	0	0	0	0	0	0	0	0	0	0	0	0	0	0	0	0	0	0	0	0	0	0	0	0	0	0	0	0	0	0	0	0	0	0	0	0	0	0	0	0	0	0.094469	0.122645	0
PRUPE_1G060800	14.5567	15.1715	7.17727	13.9988	14.855	14.313	13.1406	22.58	13.593	18.6913	26.0114	24.2108	25.8198	24.9267	26.8914	16.3982	16.357	13.7691	11.7561	14.3758	13.1875	19.3832	17.5032	21.3768	19.9927	30.8916	30.1779	23.7583	19.7592	18.7892	18.5796	23.4012	15.0901	9.23632	15.8312	18.8462	20.1669	21.1818	25.1122	17.7234	26.0461	20.2807	42.4189	31.3004	49.4203	27.1126	23.0368	20.8509	18.5656
PRUPE_1G060900	3.18361	4.29169	0.804235	0.625036	0.70928	0.651324	0.134568	0.50157	0.168507	99.7429	308.123	784.148	2010.57	833.052	885.693	1.27616	2.03253	1.02483	0.057886	0.295927	0.551065	0.13108	0.162287	0.069122	111.537	322.468	212.378	1369.79	280.951	84.1328	8.5332	3.82806	0.464883	0.250458	0.260524	0.805123	6.15158	3.26364	3.38151	180.098	1549.34	427.525	906.713	901.073	1515.43	4.30406	10.2952	41.5334	0.546394
PRUPE_1G061000	2.11084	2.10799	1.05653	1.3582	2.47267	1.75527	0.469943	1.15394	0.418912	12.655	46.1964	79.4947	121.36	129.948	74.4313	0.333642	1.29341	0.404091	1.23718	0.679104	0.249936	0.666865	0.269718	1.60851	5.80961	31.4985	18.0962	84.6944	89.224	87.2248	2.70798	5.81	1.43721	3.15121	1.93359	3.31626	8.52993	6.48378	9.87228	43.1596	126.335	42.6014	120.287	75.186	76.5986	2.15472	2.61623	2.61852	1.03716
PRUPE_1G061100	26.8125	31.8965	18.3882	20.8867	17.3553	14.8266	11.3338	19.3606	12.9567	31.7623	65.0437	85.2271	252.631	197.103	140.777	19.0357	29.5433	24.303	13.7968	16.5063	12.3133	17.107	16.9336	21.9533	49.744	59.2979	46.7486	235.557	164.028	134.627	39.0534	36.0956	23.1352	13.0427	15.1316	30.8556	35.6173	26.7222	31.4929	57.4991	163.95	79.5404	165.791	140.275	189.356	51.0778	48.1566	63.2272	18.1602
PRUPE_1G061200	0.201662	0.456544	0.359673	0.082414	0.092612	0.085404	0.245425	0.205503	0.186092	0.612723	0.687754	0.901819	1.9379	7.39031	2.85327	0.285065	0.252618	0.008461	0.080736	0.042831	0.075147	0.112119	0.299416	0.161938	0.284826	0.349405	0.45237	0.707448	2.45619	3.91465	0.365882	0.444744	0.213406	0.478461	0.3805	0.568438	0.420286	0.77192	0.762142	1.6428	3.615	5.324	4.07696	1.27351	2.6561	0.390874	0.158664	0.06317	0.279947
PRUPE_1G061300	0	0	0	0	0	0	0	0	0	0	0	0	0	0	0	0	0	0	0	0	0	0	0	0	0	0	0	0	0	0	0	0	0	0	0	0	0	0	0	0	0	0	0	0	0	0	0	0	0
PRUPE_1G061400	0	0	0	0	0	0	0	0	0	0	0	0	0	0	0	0	0	0	0	0	0	0	0	0	0	0	0	0	0	0	0	0	0	0	0	0	0	0	0	0	0	0	0	0	0	0	0	0	0
PRUPE_1G061500	0.168573	0.30631	0	0.427991	0.433166	0.723142	0.159967	0.324616	0.364544	0.209408	0.566009	5.87736	7.49081	18.661	1.29701	0.682801	0.386528	0.279761	1.94466	0.780453	0.418843	0.332391	0.038559	1.05266	0.327117	0.381604	0.0443	7.13211	6.00801	0.525452	0.041734	0.043754	0.684589	0.811867	0.49109	0.540368	0.040555	0.038392	0.122612	0.429906	6.35578	0.578175	4.2523	1.96458	3.89932	0	0.038566	0.13699	0.867159
PRUPE_1G061600	0	0.055315	0	0.042022	0.051949	0.043578	0	0	0	0.054888	0.042508	0.05766	0	0.029365	0.019917	0.183945	0.034978	0.081673	0.125125	0.022709	0.033848	0.140124	0.092831	0.257504	0.037865	0.14961	0.221256	0.067979	0.368438	0.132721	0.118525	0.19449	0.2635	0.103579	0.132183	0.417363	0.172515	0.166941	0.23244	0.246089	0.199834	0.398777	0.669351	0.298915	0.349951	0	0	0	0
PRUPE_1G061700	0.236477	0.152399	0.179694	0.167923	0.246656	0.35052	0.41825	0.220423	0.273235	0.200135	0.303301	0.255517	0.109451	0.052022	0.03408	0.200101	0.054825	0.119636	0.142663	0.096505	0.108392	0.085857	0.06118	0.119961	0.096791	0.041958	0.041094	0.062313	0.022556	0	0.12931	0.037173	0.02818	0.028913	0.039568	0.010262	0	0.023296	0.012627	0.025129	0.069151	0.021923	0	0.038007	0.008891	0	0	0	0
PRUPE_1G061800	1.81377	2.7239	2.58327	6.1503	4.9386	5.59277	3.06852	3.73508	3.1852	6.0148	21.9817	29.2773	37.0018	29.3421	25.7807	2.83839	2.04143	2.30378	2.68785	3.61272	3.02915	4.01772	3.46544	6.24239	21.7297	11.9004	7.65493	32.1037	29.7363	15.3003	3.03694	8.80452	2.81635	3.15941	3.75997	16.7307	7.90267	11.6558	6.3205	10.3864	41.1377	22.2859	19.4221	32.6278	26.2129	14.3079	16.4023	13.5783	6.68358
PRUPE_1G061900	3.54497	4.17722	3.89716	2.74254	3.06182	3.53275	2.91707	3.08677	3.26082	1.23724	3.39415	2.10239	3.31882	5.23729	10.0152	6.61795	4.98098	2.68112	1.69262	2.31421	1.50759	3.49894	2.83708	7.58276	1.74903	2.21567	1.82686	5.09732	8.50889	11.2329	5.54935	3.67122	0.968526	1.49543	4.08173	6.37088	1.96551	4.37233	2.36216	2.01081	3.07503	3.72017	12.6118	22.0903	33.7239	47.3476	26.0365	46.5261	12.2237
PRUPE_1G062000	0	0	0	0	0	0	0	0	0	0	0	0	0	0	0	0	0	0	0	0	0	0	0	0	0	0	0	0	0	0	0	0	0	0	0	0	0	0	0	0	0	0	0	0	0	0	0	0	0
PRUPE_1G062100	0	0	0	0	0	0	0	0	0	0	0	0	0	0	0	0	0	0	0	0	0	0	0	0	0	0	0	0	0	0	0	0	0	0	0	0	0	0	0	0	0	0	0	0	0	0	0	0	0
PRUPE_1G062200	0	0	0	0	0	0	0	0	0	0	0	0	0	0	0	0	0	0	0	0	0	0	0	0	0	0	0	0	0	0.28371	0	0	0	0	0	0.106338	0	0	0	0	0	0	0	0	0	0	0	0	0
PRUPE_1G062300	0	0	0	0	0	0	0	0	0	0	0	0	0	0	0	0	0	0	0	0	0	0	0	0	0	0	0	0	0	0	0	0	0	0	0	0	0	0	0	0	0	0	0	0	0	0	0	0	0
PRUPE_1G062400	0	0	0	0	0	0	0	0	0	0	0	0	0	0	0	0	0	0	0	0	0	0	0	0	0	0	0	0	0	0	0	0	0	0	0	0	0	0	0	0	0	0	0	0	0	0	0	0	0
PRUPE_1G062500	0	0	0	0	0	0	0	0	0	0	0	0	0	0	0	0	0	0	0	0	0	0	0	0	0	0	0	0	0	0	0	0	0	0	0	0	0	0	0	0	0	0	0	0	0	0	0	0	0
PRUPE_1G062600	0	0	0	0	0	0	0	0	0	0	0	0	0	0	0	0	0	0	0	0	0	0	0	0	0	0	0	0	0	0	0	0	0	0	0	0	0	0	0	0	0	0	0	0	0	0	0	0	0
PRUPE_1G062700	0	0	0	0	0	0	0	0	0	0	0	0	0	0	0	0	0	0	0	0	0	0	0	0	0	0	0	0	0	0	0	0	0	0	0	0	0	0	0	0	0	0	0	0	0	0	0	0	0
PRUPE_1G062800	0	0	0	0	0	0	0	0	0	0	0	0	0	0	0	0	0	0	0	0	0	0	0	0	0	0	0	0	0	0	0	0	0	0	0	0	0	0	0	0	0	0	0	0	0	0	0	0	0
PRUPE_1G062900	0.086838	0	0	0.107233	0.053111	0	0	0	0	0	0	0	0	0	0	0	0	0	0	0	0	0	0	0	0	0	0	0	0	0	0	0	0	0	0	0	0	0	0	0	0	0	0.066762	0	0	0	0	0	0.06329
PRUPE_1G063000	22.1828	21.0966	9.46987	14.0119	14.7089	22.5206	13.0472	19.7544	10.0567	36.2377	41.5911	41.7684	15.2698	23.8278	23.4131	16.9778	30.2871	10.8021	11.5327	17.1552	14.8283	21.166	17.5436	19.9237	30.9266	30.543	30.1545	17.5762	25.2827	10.8862	27.5978	26.2005	17.232	15.5493	18.0839	25.4708	21.7551	37.6929	27.6655	33.5761	33.0561	34.511	29.3591	20.4712	23.645	25.1493	17.5723	23.8109	16.3748
PRUPE_1G063100	17.2782	21.3581	9.9165	9.53574	11.8791	26.0676	10.7253	9.47062	9.36493	31.3971	14.4788	15.0815	5.07691	6.90095	8.49682	17.6469	25.4936	12.4355	19.6906	32.4685	24.5181	13.5404	12.3494	14.2457	20.5911	17.7104	15.7754	5.24727	12.7475	11.9647	12.6367	8.64671	8.52373	14.2241	19.0039	7.85054	9.88405	14.0674	13.648	22.0394	12.6776	14.1681	8.84509	5.96144	7.44363	8.81638	12.004	21.7208	8.19125
PRUPE_1G063200	0.296835	0.167547	0	0.274936	0.170426	0.44649	0.487585	0.399964	0.374325	0.371091	0.95083	0.257843	0	0.068082	0.324242	0.119965	0.302449	0.349333	0.279853	0.461092	0.115228	0.958793	0.488017	0.48969	0.68213	0.869167	0.62312	0.464317	0.773875	0.199734	0.201236	0.404943	0.270423	0.113262	0.476408	0.370063	1.08696	0.808559	0.748069	0.708213	0.392679	0.392936	0.163124	0.109392	0.31715	0.20214	0.60064	0.289825	0.486788
PRUPE_1G063300	7.01388	11.8485	5.65831	1.55564	0.901182	1.50566	0.54152	0.678199	0.542373	12.9992	2.88273	3.11915	0.057601	0.372205	0.230448	6.1175	2.66219	1.47207	1.18754	0.55236	0.430943	0.560055	0.426324	0.871169	6.34353	0.43802	1.58138	0.160803	0.602016	0.285793	6.7029	3.50591	0.301643	1.58701	1.77462	2.52397	0.525717	1.21468	0.358475	3.1388	0.628977	1.18325	0.096655	0.155128	0.036032	2.89431	4.12751	5.50327	1.63237
PRUPE_1G063400	55.255	64.1071	87.7715	45.0993	38.5687	39.9556	32.608	30.2778	26.2527	91.7768	133.155	123.128	26.0866	10.5984	87.8289	32.017	28.8688	26.1444	65.2586	31.7509	23.4094	39.5336	35.2671	48.96	59.3686	111.528	107.647	34.5261	38.4932	29.3986	46.029	75.7487	43.2064	36.8586	40.3217	88.6111	87.3682	119.159	81.8493	101.143	66.6902	57.0579	14.3615	18.0919	10.5284	40.9292	53.0967	68.8238	37.5437
PRUPE_1G063500	0	0	0	0	0	0	0	0	0	0	0	0	0	0	0	0	0	0	0	0	0	0	0	0	0	0	0	0	0	0	0	0.478335	0.135506	0	0.084735	0.573601	0	0	0	0	0	0	0	0	0	0.49099	0.299301	0.124799	0.016118
PRUPE_1G063600	4.77529	7.20362	4.5472	4.9046	5.20659	6.00808	1.55678	3.37974	1.48279	5.56539	4.32265	3.58511	3.33897	3.52231	4.72523	5.67164	2.24764	3.23029	2.33586	1.34617	0.809476	1.93746	1.27499	3.01498	13.2237	5.81399	6.75237	5.02365	5.98907	3.58866	2.42345	1.65126	1.16685	1.53366	1.83647	1.98132	1.52152	2.76248	1.24322	8.60223	2.06257	9.61825	4.04989	5.96705	6.81831	3.21293	4.06983	3.19537	2.26274
PRUPE_1G063700	0	0	0	0	0	0	0	0	0	0	0	0	0	0	0	0	0	0	0	0	0	0	0	0	0	0	0	0	0	0	0	0	0	0	0	0	0	0	0	0	0	0	0	0	0	0	0	0	0
PRUPE_1G063800	32.0026	33.1563	27.8562	37.7936	23.9253	48.5724	34.6795	22.301	30.1852	22.473	25.5565	25.7384	26.5547	27.385	29.2861	24.8977	30.9137	22.2198	42.9525	43.6843	37.3844	30.9976	37.5893	30.6754	35.1073	20.7099	19.3383	28.8389	28.6397	23.0005	43.3782	44.2597	43.8155	41.9397	35.8561	38.9635	35.8866	46.8932	24.6512	33.2517	40.1094	60.0004	32.3865	44.4743	26.8787	44.3732	41.2029	34.4686	42.0365
PRUPE_1G063900	0	0	0	0	0	0	0	0	0	0	0	0	0	0	0	0	0	0	0	0	0	0	0	0	0	0	0	0	0	0	0	0	0	0	0	0	0	0	0	0	0	0	0	0	0	0	0	0	0
PRUPE_1G064000	6.8092	6.27194	4.51138	4.7182	5.45551	4.51203	6.70317	7.94809	5.14837	7.1883	5.809	6.80617	4.28379	7.14492	6.8662	6.32936	8.14966	3.38481	4.84705	3.85678	4.2208	6.72019	6.0267	5.62917	5.74905	6.05676	4.45104	5.25296	6.32896	6.43399	6.95753	8.77014	7.67964	5.70552	6.29409	10.0549	3.88973	5.29076	6.72411	6.62256	8.01845	6.98533	5.74477	4.97959	3.80325	7.57608	6.56778	4.51368	7.88244
PRUPE_1G064100	0	0.019811	0	0	0	0	0	0	0	0	0	0	0	0.026637	0	0	0	0	0	0	0	0	0	0	0	0	0	0.021993	0	0	0	0	0	0	0	0	0	0	0	0	0	0	0	0	0.04143	0	0	0	0
PRUPE_1G064200	0	0	0	0	0	0	0	0	0	0	0	0	0	0	0	0	0	0	0	0	0	0	0	0	0	0	0	0	0	0.040408	0	0	0	0	0	0	0	0	0	0	0	0	0	0	0	0	0	0	0
PRUPE_1G064300	0.041326	0	0	0	0	0	0.020478	0	0	0	0	0	0	0	0	0.144925	0.051759	0.04239	0	0	0	0	0	0	0	0	0	0	0	0	0	0	0	0	0	0	0	0	0	0	0	0	0.017533	0	0	0.054415	0	0	0
PRUPE_1G064400	9.11852	8.50531	6.41469	2.50834	3.23063	4.60372	1.81005	1.55943	1.77412	4.92603	1.48589	1.56026	0.693614	2.12668	1.19222	7.11782	7.28537	5.40437	2.415	3.14123	1.88916	1.49614	1.65606	1.4447	2.52574	1.74892	1.92004	0.907741	1.11249	2.07418	6.6865	4.71898	4.18561	2.86873	2.25329	2.01928	0.932394	0.840204	0.561508	2.24059	1.58251	1.1434	0.448974	0.718868	1.07121	2.467	2.49854	3.14051	1.78228
PRUPE_1G064500	0	0	0	0	0	0	0	0	0	0	0	0	0	0	0	0	0	0	0	0	0	0	0	0	0	0	0	0	0	0	0	0	0	0	0	0	0	0	0	0	0	0	0	0	0	0	0	0	0
PRUPE_1G064600	12.8337	14.536	3.03338	130.758	114.487	101.998	5.83536	26.9047	7.49179	289.138	409.881	311.355	209.937	145.17	174.171	6.573	11.2365	7.8068	11.0819	22.2598	5.57859	15.5764	19.1045	18.7483	381.124	348.501	302.429	371.83	232.057	163.771	26.6195	32.477	14.9476	16.4343	22.866	56.0991	48.1938	94.5029	46.1751	245.225	178.525	184.051	62.47	74.6209	46.4424	41.9432	53.0851	44.7931	20.8404
PRUPE_1G064700	7.06619	7.79559	3.57469	6.69608	8.94277	9.63132	4.29518	8.02147	4.17617	13.7202	20.553	28.8703	30.2591	34.8409	33.1574	5.81686	7.59649	4.92997	6.19529	6.66263	4.46976	6.93755	6.49028	8.04492	13.4168	9.24265	7.43392	24.6774	31.2523	16.4582	6.52993	7.85126	4.34454	4.56011	5.34636	9.31684	8.88418	14.9425	11.0933	21.8606	29.4295	29.3828	41.1567	26.5043	34.6993	9.59521	9.35858	9.56045	8.55235
PRUPE_1G064800	6.91249	6.9277	3.29927	2.57283	2.96781	3.58259	4.12978	4.45585	2.79275	7.95493	8.43185	9.48855	8.6685	9.43557	10.5664	5.51974	7.43953	4.77043	2.04644	2.62749	2.39898	4.20081	3.94811	3.2851	7.69033	6.73869	6.30729	6.18321	8.40205	5.09155	5.62926	6.2482	3.80753	3.03965	3.42061	5.1985	5.6297	6.10376	6.81792	7.1509	8.72142	9.94385	10.3471	6.12184	6.0111	4.1542	4.72895	4.31301	3.97849
PRUPE_1G064900	1.98001	3.49042	5.21626	2.87738	2.25053	1.65355	0.350791	0.505353	0.310247	0.866588	0.148495	1.76585	0.038218	0.034538	0.203328	3.51842	7.46207	6.97137	18.6417	2.32683	3.16626	0.762949	0.253366	0.454836	3.29985	0.15197	0.145449	0.157454	0.168052	0.525068	8.22918	13.6112	18.7062	1.14661	1.88538	0.370176	0.506991	0.354658	0.430082	1.23014	0.052602	0.215001	0.032825	0.818818	0.049271	4.27926	6.31082	2.08255	1.10004
PRUPE_1G065000	16.3559	25.4471	23.5123	14.0176	17.2103	20.7716	17.7491	22.2105	16.8953	23.2612	18.9823	14.4463	15.0068	16.0107	16.1806	17.4433	19.0061	6.51263	16.6957	12.2905	14.9241	17.1664	21.1229	16.0197	18.9728	19.4385	18.935	11.8458	16.4176	14.3037	16.0576	13.6677	14.7058	16.3555	14.2688	14.5381	13.9497	16.8852	14.1429	17.731	15.4739	16.0528	10.9736	11.2814	11.0465	10.3639	14.1443	11.8498	16.1508
PRUPE_1G065100	0.251067	0.321843	0.301369	0.422438	0.511671	0.58968	0.270511	0.263179	0.315254	0.814827	0.782109	0.546779	0.115347	0.252526	0.704373	0.687247	0.274408	0.138169	0.249821	0.218453	0.443227	0.494056	0.596106	0.981892	0.11989	0.567387	0.124701	0.115042	0.744425	0.844501	0.572824	0.673375	0.559554	0.544113	0.556421	0.306946	0.353114	0.586515	0.769411	0.736436	1.05714	0.493041	1.4687	0.729401	0.198998	0.265275	0.324009	0.317882	0.147933
PRUPE_1G065200	57.4843	48.9299	25.6007	28.9152	28.9954	32.7814	17.7698	23.9957	19.3781	66.3029	50.2096	63.1416	62.5531	46.6488	45.0302	45.1597	63.8541	43.0789	28.9015	33.6503	25.8979	25.9804	25.8079	23.9177	66.2959	41.8313	42.1658	43.5313	43.0393	21.4583	52.3379	32.7993	26.4196	24.4771	24.998	23.0463	25.4233	27.6531	24.7722	31.0456	61.4992	43.3792	46.4703	53.7582	51.1162	34.9547	41.3135	56.6645	28.3545
PRUPE_1G065300	2.3118	4.82298	2.39284	11.7709	17.1814	13.0537	12.8423	23.3027	19.1886	4.18016	16.4616	18.9739	41.3291	57.3153	29.2727	3.10618	1.88104	1.61461	22.6767	16.0604	13.9098	22.1438	19.2679	21.2471	7.2339	15.298	13.4114	26.274	32.06	92.9882	20.6789	19.9408	12.692	11.7028	16.7772	7.91111	15.0751	17.5564	12.5985	9.83329	50.3247	23.3903	21.4839	14.0041	17.9418	14.0837	19.0542	11.0715	17.3247
PRUPE_1G065400	0	0	0	0	0	0	0	0	0	0	0	0	0	0	0	0	0	0	0	0	0	0	0	0	0	0	0	0	0	0	0	0	0	0	0	0	0	0	0	0	0	0	0	0	0	0	0	0	0
PRUPE_1G065500	1.63421	0.995696	1.30534	3.24843	3.66858	2.37658	2.13249	3.28021	2.57214	2.85296	3.47766	4.64488	7.12351	5.68513	4.27379	1.64948	1.3882	1.28113	2.05909	2.06132	1.39789	2.71067	2.17957	3.09689	3.17577	2.12795	2.43609	6.66374	6.14116	4.21558	1.83022	1.57249	1.70337	1.91118	2.58709	2.08988	3.1944	2.89499	2.98895	3.09621	5.34595	4.34139	6.13915	5.97733	7.49259	3.25413	3.45835	1.63847	1.82607
PRUPE_1G065600	16.9111	19.2431	12.3675	27.9206	29.5752	34.2618	27.1365	25.3287	34.7485	36.6219	31.0591	31.978	30.4688	36.2477	32.9185	17.5718	21.2271	14.8165	22.2319	32.9656	25.1272	26.5462	28.2724	28.6991	43.8528	32.4234	32.1406	35.3296	35.0853	25.892	16.7006	18.2335	13.5243	16.2734	24.0106	21.0854	25.0223	29.1627	26.7942	31.696	29.6806	40.3126	35.5038	32.2897	32.3607	17.8345	16.0819	19.4228	26.731
PRUPE_1G065700	41.5619	48.1116	44.558	31.6823	20.8903	36.0668	21.6146	45.8507	25.419	76.3408	59.7493	58.2626	63.5989	58.4239	71.8364	51.0737	53.3351	41.2521	33.1617	32.4944	36.2688	44.262	45.1654	53.9628	74.6476	67.044	64.2791	69.7235	84.4291	57.8222	40.7551	31.9321	38.0246	25.7512	29.6033	31.4805	22.6457	34.0655	25.9739	45.2806	39.5231	48.8548	49.3304	74.9775	66.1361	34.4003	36.4329	54.5995	32.8235
PRUPE_1G065800	27.4987	25.6498	20.7893	44.843	33.2977	38.4074	31.6032	38.6155	37.254	46.8302	50.1936	50.1757	28.5375	24.5475	30.2558	34.2182	33.1427	31.0034	26.5058	39.8347	29.668	38.5137	35.8728	49.3621	28.884	40.7562	40.7801	25.0275	30.1206	21.5974	35.6338	44.9445	37.5889	41.8678	52.7629	56.5425	58.6275	51.8446	54.0785	36.1203	44.1475	43.789	58.8031	44.6012	53.1603	48.2979	47.0498	52.1986	37.8425
PRUPE_1G065900	1.13083	2.70302	1.72474	1.25646	1.38877	0.819918	0.936535	2.73898	1.91569	5.83737	4.2034	3.38272	1.13469	1.78731	1.21371	4.24749	2.62335	1.76061	1.49684	1.35071	1.11229	1.46883	2.18248	2.42453	1.98063	3.72829	3.10494	1.93698	2.80855	2.82841	0.920974	1.03119	1.41068	1.20124	1.09478	1.8916	2.08046	4.04225	3.56625	4.11387	3.96362	4.41308	3.12435	3.04596	3.56261	0.853992	1.6451	1.35076	0.469112
PRUPE_1G066000	0	0	0	0	0	0	0	0	0	0	0	0	0	0	0	0	0	0	0	0	0.04348	0	0	0.022547	0.039421	0	0	0	0	0	0	0	0	0	0	0	0	0	0	0.071249	0	0	0	0	0	0	0	0	0
PRUPE_1G066100	2.90828	3.08314	1.77138	9.44318	8.34656	6.38778	4.9872	7.15069	5.75228	9.13388	7.35508	7.3822	10.2433	9.09316	7.87781	1.57675	1.29324	1.9864	2.93569	4.56535	3.31274	7.64538	6.93242	8.01491	12.5746	12.2495	13.6217	11.897	11.3501	5.58391	4.98464	5.64325	3.84695	3.46939	4.66267	5.36197	7.40689	6.3714	5.20895	9.60736	7.94016	9.20794	8.53991	8.45877	7.35251	6.8374	8.19831	10.5146	5.22618
PRUPE_1G066200	0.0441	0.064812	0	0	0.044086	0.043276	0.091845	0.088133	0	0	0	0	0	0.052835	0	0.092785	0.074734	0	0	0	0.54828	0.043854	0.042174	0	0.055216	0	0	0	0.045783	0	0	0	0.042568	0.18177	0.04635	0.044228	0.132626	0.074858	0.089255	0	0.031866	0	0.054565	0.08575	0.041089	0	0	0	0.04483
PRUPE_1G066300	0	0	0	0.122285	0	0	0	0	0	0	0	0	0	0	0	0	0	0	0	0	0	0	0	0	0.058506	0.071694	0.04613	0	0	0	0	0	0	0	0	0	0	0	0	0	0	0	0	0	0	0	0	0	0
PRUPE_1G066400	0	0	0	0	0	0.032709	0	0	0	0	0	0	0	0	0	0	0	0	0	0	0	0	0	0	0	0	0	0	0	0	0	0	0	0	0	0	0	0	0	0	0	0	0	0	0	0	0	0	0
PRUPE_1G066500	8.13433	15.454	1.49032	0.912505	0.874893	12.6494	0.195537	0.086646	0.147707	4.32302	0.983145	1.17662	0	0	0	2.6702	4.05265	5.64835	2.26277	1.9046	0.740752	0.045274	0.27565	0	12.2886	2.95806	2.27533	0.226395	0	0.11009	3.2518	1.84931	0.485334	0.6353	0.666789	0.253902	0.185647	0.915014	0	0.70629	0	0	0	0	0	3.73949	3.26056	17.0604	0.976906
PRUPE_1G066600	0	0	0	0	0	0	0	0	0	0.047474	0	0.076548	0.020923	0	0	0	0	0	0	0	0	0	0	0	0	0	0	0	0	0	0	0	0	0	0	0	0	0	0	0	0	0	0.053551	0	0	0	0	0	0
PRUPE_1G066700	0.031198	0.007498	0.015557	0.041161	0	0	0	0	0.036941	0.094587	0.032945	0.051257	0.005551	0	0.03421	0	0	0	0	0	0	0	0	0	0	0	0	0	0	0	0.003483	0	0.016737	0	0	0	0	0.016454	0.016638	0.008287	0	0	0	0.016633	0	0.017689	0	0	0
PRUPE_1G066800	0	0	0	0	0	0	0	0	0	0	0	0	0	0	0	0	0	0	0.011702	0	0	0	0	0	0	0	0	0	0	0	0	0	0	0	0	0	0	0	0	0	0	0	0	0	0	0	0	0	0
PRUPE_1G066900	0	0	0	0	0	0	0	0	0	0	0	0	0	0	0	0	0	0	0	0	0	0	0	0	0	0	0	0	0	0	0	0	0	0	0	0	0	0	0	0	0	0	0	0	0	0	0	0	0
PRUPE_1G067000	0	0	0	0	0	0	0	0	0	0	0	0	0	0	0	0	0	0	0	0	0	0	0	0	0	0	0	0	0	0	0	0	0	0	0	0	0	0	0	0	0	0	0	0	0	0	0	0	0
PRUPE_1G067100	0	0	0	0.026381	0.027438	0.187995	0	0	0.028993	0.112443	0.02267	0.172963	0.078371	0	0	0	0	0.086771	0	0	0	0	0	0	0	0.118313	0.105546	0.02715	0	0	0	0	0	0	0	0	0	0.026221	0.027821	0.48453	0.406071	0.152816	0.101313	0.087097	0.126668	0	0	0.031222	0
PRUPE_1G067200	0.578154	0.784544	0.14891	0.107653	0.175481	0.036774	0	0.100296	0.039986	1.9846	9.64679	13.1233	3.68197	5.55787	4.99482	0.225747	0.125172	0.039403	0.096457	0.050805	0	0	0	0.129923	10.3214	6.05713	4.69626	2.48261	3.49144	4.81861	0.571648	0.837451	0.12446	0.025777	0.033797	0.89132	0.986389	1.70159	2.10458	0.690915	9.9187	3.77943	5.0047	5.04105	1.69928	3.92776	1.82611	3.70523	0.45889
PRUPE_1G067300	0	0.117618	0	0.115803	0.178861	0.05872	0	0.238171	0.37501	1.01819	0.489159	0.404293	0.114939	0.215072	0.383377	0	0	0	0.177643	0	0	0.173955	0.227757	0.114928	0.584349	0.227758	0.587333	0.059192	0.568472	0.279026	0	0	0	0.124451	0.094653	0	0.120778	0.228099	0.212296	0.310074	0	0.351498	0.221377	0.405299	0.250888	0	0	0	0.023318
PRUPE_1G067400	0.076882	0.202819	0.126301	0.121679	0.314275	0.040859	0.199216	0.235147	0.044279	0.233687	0.605365	0.504294	0	0	0.488789	0.258935	0.173236	0.264449	0.249154	0.21769	0.040231	0.309986	0.160211	0.220991	0.191802	0.662265	0.482348	0.165855	0.048307	0.549209	0.173993	0.17103	0.040461	0.087177	0.043908	0.417578	0.169209	0.040046	0	0.100172	0.041557	0	0	0	0	0.334555	0.637594	0.622591	0
PRUPE_1G067500	0	0	0	0	0.136941	0	0	0.112052	0	0	0	0	0	0	0.078966	0	0	0	0	0	0	0	0	0	0	0	0	0	0	0	0	0	0	0	0	0.544929	0	0	0	0	0	0.61474	0	0	0	0	0	0	0
PRUPE_1G067600	0.149707	0.133915	0.09776	0.163188	0.114626	0.347209	0.053017	0.083709	0.023946	0.429851	0.597622	0.562472	0.216008	0.279598	0.578772	0.046261	0.015334	0.021259	0.124854	0.104365	0.022398	0.26708	0.121372	0.359899	0.357309	0.650532	0.262156	0.089195	0.328101	0.079775	0.159339	0.483198	0.110422	0.033954	0.167577	0.2797	0.204453	0.678191	0.473656	0.712538	0.780591	0.242317	0.435205	0.302938	0.241653	0.274811	0.395962	0.1783	0.466976
PRUPE_1G067700	9.72835	12.2642	5.46542	2.84266	4.0464	2.85644	2.15294	2.99982	0.969566	15.5267	13.1456	14.7876	5.03269	7.3001	9.09573	4.29617	7.96058	2.49837	1.19678	2.08898	1.36982	1.59057	1.79913	0.92018	13.128	11.1289	11.6837	2.28933	6.79894	5.70058	11.6706	12.9016	3.71823	3.28418	3.37539	9.02912	1.71297	4.36843	2.21836	6.87228	9.31013	6.39324	2.80429	2.63185	2.16814	5.86052	6.12501	5.29399	5.89305
PRUPE_1G067800	8.32984	9.56084	4.84765	7.20788	6.60481	3.83844	5.02625	5.9346	4.41829	4.59852	8.523	9.1351	18.489	11.264	13.9707	6.89626	7.5195	7.14043	4.47626	6.93301	5.34931	4.60815	5.1287	6.45888	4.99851	7.39489	6.95542	16.5568	13.2032	4.67647	10.342	9.91487	5.73408	3.9646	5.72379	10.7401	5.08398	5.17963	5.34701	6.25954	11.0467	13.5017	15.2305	14.1161	12.8561	5.45631	7.09204	11.2924	9.60387
PRUPE_1G067900	33.1611	39.2592	24.7544	34.8187	34.1763	47.6856	18.7257	29.1685	20.4348	39.2626	54.7567	57.2899	26.9635	56.4875	29.7547	34.7578	39.9112	24.0925	43.561	32.1806	26.102	30.5673	30.9607	31.1376	48.0967	52.8968	53.5907	28.1575	41.6168	50.2982	42.7134	46.8544	31.8281	22.192	31.3638	51.3937	38.0806	47.6319	36.3152	53.5931	22.0976	46.2059	34.5514	35.8584	38.8465	39.5964	49.4958	40.2417	38.2271
PRUPE_1G068000	31.2049	27.0305	18.944	51.7075	37.8259	40.7056	41.6882	58.4222	49.7502	109.844	131.734	160.205	87.3884	78.2999	98.6033	26.8756	43.6988	35.8292	40.1284	51.8101	42.9932	62.9672	59.9405	71.6406	123.053	131.124	120.175	82.5516	85.9277	61.0631	57.9264	64.8856	42.1629	33.7787	53.4304	76.7136	76.3062	86.7971	73.4579	119.951	126.948	122.128	94.0424	81.6012	101.869	47.5746	66.8977	82.3505	57.4102
PRUPE_1G068100	0.019632	0.070642	0	0.065357	0.028079	0.018032	0	0.113022	0	0	0.019959	0	0.027036	0	0	0.049657	0.019057	0	0.018075	0	0	0.120442	0.035895	0.122553	0.034909	0.071911	0	0.037129	0.091705	0.120786	0.302749	0.111875	0.035446	0	0.098954	0.171377	0	0.071061	0.028535	0	0.143417	0.066174	0.104494	0.036492	0	0.181828	0.283741	0.215556	0
PRUPE_1G068200	0.05075	0.112113	0.071558	0.73945	0.109511	0.193983	0	0.224871	0.131302	0.079334	0	0.174403	0.046827	0.058714	0.236975	0.026257	0.049745	0	0.085295	0.229935	0.062546	0.110247	0.023394	0.224161	0.160483	0.161619	0.080633	0.072758	0.304322	0.355407	0.370856	0.274308	0.095882	0.16719	0.150697	0.463194	0.113047	0.07082	0.087665	0	0.097173	0.146311	0.030675	0.047887	0	0.426788	0.487186	0.167344	0.286271
PRUPE_1G068300	0	0	0	0	0	0	0	0	0	0	0	0	0	0	0	0	0	0	0	0	0	0	0	0	0	0	0	0	0	0	0	0	0	0	0	0	0	0	0	0	0	0	0	0	0	0	0	0	0
PRUPE_1G068400	0	0	0	0.039719	0	0	0	0	0	0	0	0	0	0	0	0	0	0	0	0	0	0	0	0	0	0	0	0	0	0	0	0	0	0	0	0.043659	0	0	0	0	0	0	0	0	0	0	0	0	0.044254
PRUPE_1G068500	0	0	0	0.028233	0	0	0	0	0.034955	0	0.040706	0	0	0	0	0	0.081827	0	0	0	0	0	0	0	0.096338	0	0	0	0.088817	0.024763	0	0	0	0.038182	0.040635	0	0	0.082993	0	0.130129	0	0	0	0.050377	0	0.063156	0.029152	0.307276	0.039303
PRUPE_1G068600	0.881134	0.720961	0.506093	0.931612	1.44387	0.789136	0.268854	0.54036	0.701041	4.13351	4.71151	6.35663	4.46152	3.80287	3.17919	0.393089	0.896189	0.691366	0.116001	0.289109	0.138432	0.175506	0.154558	0.732716	5.86787	4.80025	4.38036	3.51692	3.14528	0.869551	3.23375	2.4524	0.533292	0.595067	0.432435	1.67742	0.569973	0.683823	0.286408	2.58288	6.77581	4.73244	2.60596	4.99263	3.37441	1.9574	2.5795	2.8775	0.992022
PRUPE_1G068700	0	0	0	0	0	0	0	0	0	0	0	0	0	0	0	0	0	0	0	0	0	0	0	0	0	0	0	0	0	0.075267	0	0.043754	0	0	0	0	0	0	0	0	0	0	0	0	0	0	0	0	0
PRUPE_1G068800	0	0	0	0	0	0	0	0	0	0	0.108634	0	0	0	0.077608	0.040048	0	0	0	0	0.038082	0	0	0	0	0	0	0	0	0	0	0	0	0.039191	0	0	0	0	0	0	0	0	0	0	0	0.02726	0	0	0
PRUPE_1G068900	9.44659	8.49767	4.90806	1.44104	2.29062	4.69513	2.57687	1.17847	2.92111	4.59316	3.80097	4.38581	1.43868	2.32796	6.30668	4.43304	6.53845	3.48692	2.00392	3.68103	4.25043	1.71417	2.99464	1.67396	3.17586	4.5105	5.55476	2.037	6.6837	8.21021	5.49662	4.74037	3.0678	0.429747	1.53839	1.84222	0.420566	0.641326	0.309643	1.45057	1.26456	1.1403	0.300024	0.116923	0.05424	3.21843	2.46683	2.87558	2.4369
PRUPE_1G069000	0.890856	0.650077	0.928276	0.72991	0.439847	1.114	0	0.889625	0	0.516772	0.904739	0.687428	0	0.464259	0.336245	1.1734	1.8171	1.20809	1.07242	0	0.662495	1.55807	1.35897	1.15461	0.720703	0.648026	0.664931	0.638117	0.324977	1.24085	0.138666	0.10327	0.212557	0.256291	0.399902	0.37634	0	0	0	0.212763	0	0	0	0	0.302068	0.616087	0	0.558097	0.634575
PRUPE_1G069100	1.4154	0.716371	1.46939	1.29918	2.94367	2.31735	1.4931	2.11829	1.28974	1.83096	1.37132	1.4994	0.141661	1.11292	1.02273	2.67548	3.04476	0.688232	2.59541	3.11972	2.71468	3.02414	3.0749	2.84945	1.67585	2.36019	2.63749	0.78683	2.16685	5.32265	0.194701	0.394431	0.442765	0.25547	0.40193	0.332284	0.245205	0.332713	0.147774	0.208505	0.072752	0.086152	0.211656	0.390604	0.101528	1.73216	0.834702	0.377188	1.0728
PRUPE_1G069200	0	0	0	0	0	0	0	0	0	0	0	0	0	0	0	0	0	0	0	0	0	0	0	0	0	0	0	0	0	0	0	0	0	0	0	0	0	0	0	0	0	0	0	0	0	0	0	0	0
PRUPE_1G069300	0.844661	0.648948	1.02588	0.405539	0.59977	0.283749	0.864877	0.56415	0.532555	0.333934	3.29038	2.05575	2.2812	1.38835	1.54556	0.368699	0.458607	0.849406	0.317428	0.34097	0.221774	0.384653	0.316846	0.646624	0.338263	1.26004	0.619664	1.63576	2.48924	7.43374	0.653525	1.08158	0.928724	1.34917	1.24227	1.37292	0.936973	1.01615	1.39389	1.02027	9.49057	3.51242	1.42657	1.31058	0.589396	1.02094	1.75817	1.21219	1.10669
PRUPE_1G069400	37.4879	37.1007	32.0727	23.3296	24.7375	23.3099	23.2556	24.6197	23.4069	27.6307	23.1938	21.5982	21.5982	21.1852	20.0699	38.7113	34.833	33.2001	25.5355	26.1069	25.7569	26.8569	27.225	25.8778	40.9456	26.6827	27.8738	12.3049	21.4107	21.1908	22.6267	21.9017	26.3669	20.0149	18.465	19.2334	26.9061	23.7602	22.4998	19.7653	23.2788	23.188	19.994	19.8007	18.8335	23.9782	22.5901	24.384	19.8335
PRUPE_1G069500	23.7456	20.5954	21.704	22.776	19.8342	24.0205	22.3965	28.1536	28.7085	30.4839	22.6277	16.5848	11.236	10.8351	16.0889	18.9069	23.9294	30.2729	35.1381	37.284	31.5755	32.3398	33.991	31.3618	28.0892	26.4567	32.1677	19.3542	23.5577	23.269	13.9756	8.52505	17.0826	20.5272	25.4547	13.1055	19.6717	21.7605	12.8297	10.2043	8.4443	12.7963	10.2614	9.69158	8.53362	13.3968	14.0543	22.1511	30.1628
PRUPE_1G069600	0.08133	0.11617	0	0.58212	0.536816	0.634941	0.629537	0.314491	0.082492	0.53349	0.477332	0.601602	0.342768	0.770197	0.384472	0.44918	0.499145	0.416722	0.496396	1.00679	0.223455	0.622043	0.082647	0.764071	0.882348	0.393312	0.855955	0.396654	0.709056	0.256509	0.400189	0.599651	0.446874	0.375614	0.646834	0.814493	0.48046	1.40771	1.29805	0.543993	0.112344	0.619124	0.112154	0.4136	0.371953	1.13746	0.687861	0.720182	0.467254
PRUPE_1G069700	17.8886	18.0965	12.5106	13.118	14.2447	17.3056	15.9496	16.5046	16.4478	16.2098	12.2614	10.7093	21.5717	19.6244	23.1289	19.2636	18.8762	14.8757	17.4467	18.5754	20.3633	19.2183	21.7032	17.8103	24.6572	14.6562	14.392	16.5814	22.7803	18.0117	12.2467	9.24704	9.32098	11.2928	12.9641	8.41532	13.2379	14.9418	10.1353	14.9481	10.3168	17.5919	19.0984	24.557	22.8448	9.3174	10.9751	13.5566	15.0806
PRUPE_1G069800	92.0419	23.0487	840.831	861.937	524.622	103.831	1237.57	1132.27	1141.82	159.606	981.21	529.557	24.0568	133.129	136.678	207.679	50.3334	548.756	932.211	316.404	341.372	1491.94	1077.29	2206.18	51.4948	747.86	560.569	206.919	91.5232	609.143	31.1076	445.05	706.98	635.024	734.46	3144.82	2704.75	2690.82	2705.81	792.531	427.091	959.245	671.546	1004.5	648.93	3201.76	1793.18	389.542	498.658
PRUPE_1G069900	40.984	29.2755	44.3119	23.8344	23.2376	18.3825	17.53	22.3932	21.9793	40.3952	45.0621	41.7908	32.1446	63.7502	42.9953	26.5134	31.4827	34.1261	17.9704	21.1836	16.7929	19.4796	18.5578	25.5841	29.9986	35.1913	33.2579	24.021	34.8408	58.2421	36.1281	50.289	52.3393	21.3886	20.7232	74.8331	36.8592	36.3937	46.5764	34.8184	38.1787	41.789	57.8932	54.8529	82.9245	107.844	83.3736	62.3223	26.657
PRUPE_1G070000	1.17719	1.82395	0.939238	2.14466	1.9246	1.96947	1.86651	2.5318	1.60103	3.44225	1.90055	2.0345	2.30935	3.44113	3.32431	2.28233	1.76605	1.85251	1.20695	0.592476	1.48654	1.41173	1.77122	1.74123	2.06562	2.56298	2.52727	1.75943	2.87448	3.49151	1.14904	1.50455	0.979064	1.31904	1.38421	2.20822	1.25591	2.0748	1.58355	3.37138	2.1797	4.72079	2.77553	2.94572	2.99482	1.84273	1.52705	0.924819	1.8624
PRUPE_1G070100	2.25807	1.9577	1.37106	3.16356	2.98827	2.64405	0.817969	1.74816	1.03948	1.42491	1.51616	1.45375	0.984772	1.06521	1.14787	1.25698	1.41185	2.06855	1.04725	1.34532	0.823868	0.995535	0.971578	1.64414	2.01623	2.28704	2.29737	0.946223	1.40288	1.55491	3.78474	3.77777	2.43876	2.00975	2.73436	4.92074	1.1953	1.65292	0.850459	0.921038	2.64799	1.37607	0.88738	2.8411	0.641123	5.0481	5.28674	4.79065	2.38641
PRUPE_1G070200	1.56092	2.02629	1.60407	4.17324	6.51975	3.55852	4.09782	4.28704	4.51658	6.61909	8.14171	8.48564	7.19839	4.78317	4.58522	0.974906	1.41085	1.70293	1.56048	2.47123	1.67674	2.33642	1.96776	2.97923	4.50842	4.39414	3.96876	4.47049	3.21037	1.81465	4.75209	4.84806	3.56691	3.24251	6.27809	6.29885	5.77066	4.20243	3.6169	4.74943	8.32845	5.63571	4.22118	10.033	3.27158	5.19321	7.28422	6.75325	6.23662
PRUPE_1G070300	4.09499	2.00308	3.82655	0.962767	1.33249	0.627298	1.3447	1.35535	2.10584	1.20219	0.879592	1.2618	0.287102	0.407345	0.161493	6.93106	0.797461	3.83264	0.992087	0.801567	1.32738	1.1823	1.29395	1.75337	1.42935	2.1694	2.11804	0.781762	0.336861	0.533393	1.17197	0.794914	1.95822	1.64045	0.997825	1.52869	1.45392	0.821228	0.771626	2.54258	1.82332	1.48209	0.341923	1.44517	0.882099	0.733506	1.01176	0.639168	0.78009
PRUPE_1G070400	0	0	0	0	0	0	0	0	0	0	0	0	0	0	0	0	0	0	0	0	0	0	0	0	0	0	0	0	0	0	0.03259	0	0	0	0	0	0	0	0	0	0	0	0	0	0	0	0	0	0
PRUPE_1G070500	11.0225	11.2764	12.3935	10.7084	9.64279	6.02452	8.04386	21.6386	43.1965	10.6818	20.6762	24.9048	26.6047	17.921	16.957	9.90795	12.2042	2.35187	6.48078	10.3645	24.1019	6.16459	7.79657	8.52956	16.079	6.9236	22.5193	19.3026	11.5937	15.3303	11.9725	9.0891	9.74596	8.91262	9.31039	10.3226	7.94271	6.23771	6.58921	9.36749	46.5807	16.5725	52.694	70.7192	17.8547	14.146	9.80298	18.5357	29.572
PRUPE_1G070600	2.4495	2.25936	2.71256	3.38047	2.39129	3.20015	1.82985	2.09455	1.6798	3.43095	3.23563	5.87991	2.9621	3.64546	3.14906	2.3848	2.98938	2.28022	2.3125	1.74058	2.3626	2.1416	2.12623	2.44778	2.69304	4.03973	3.45567	3.43221	2.89051	3.53103	3.38085	4.81668	2.79235	1.57031	2.16891	3.31531	2.99558	3.46071	2.46249	4.46781	8.38924	5.44635	10.7344	5.16014	8.89496	3.87466	4.10256	3.38893	2.78269
PRUPE_1G070700	5.85996	5.23494	5.15999	2.95903	1.95326	2.02946	1.90951	2.32448	1.85295	7.54457	8.50842	10.9155	8.58821	14.3684	7.80419	5.79461	7.79996	8.81306	5.6273	4.04745	2.42315	2.85325	2.56595	3.50694	7.07907	6.59264	5.82443	7.42823	15.185	35.5414	6.08577	6.83441	9.39873	2.74261	3.27367	2.71008	3.64846	3.34068	3.08982	8.41242	7.4726	7.10566	8.21461	6.71958	6.29361	5.53192	6.09802	4.43188	4.67105
PRUPE_1G070800	0.032856	0	0.02779	0	0	0	0	0	0	0	0.021291	0	0	0	0	0.14731	0.116651	0.175197	0	0	0	0	0	0	0.029768	0	0	0	0.112004	0.315508	0.060846	0	0	0	0	0	0	0	0	0	0	0	0.03859	0	0.022589	0	0.063238	0	0
PRUPE_1G070900	0	0	0	0	0	0	0.031273	0	0.248278	0	0	0	0	0	0	0	0	0	0	0	0	0	0	0	0	0	0	0	0	0	0	0.071366	0	0.174678	0.530561	0.177258	0	0	0	0	0	0	0	0	0	0.234772	0.137958	0.59476	1.18799
PRUPE_1G071000	10.2986	9.75089	7.9915	8.07123	7.57219	8.01992	8.44226	7.91516	8.24627	8.35964	5.76789	7.24687	4.31204	4.542	5.50843	9.80291	10.2057	10.4245	6.36868	9.69695	6.71146	8.18798	8.52536	9.05001	11.3847	6.98179	7.91449	6.48803	6.41159	4.21226	7.82794	6.14986	5.61863	5.82968	6.32891	5.18213	7.00045	8.08726	6.99672	8.9743	5.17711	9.43907	6.34452	6.97226	8.21736	6.66238	7.21755	6.95284	7.63258
PRUPE_1G071100	8.53299	8.31405	8.91885	23.8708	28.4155	19.378	21.8943	25.9776	18.8968	15.7298	17.711	16.0723	17.1426	20.1472	19.2112	11.9019	15.7679	9.32225	20.6209	24.4916	19.5927	29.2685	25.9129	23.606	15.3569	18.019	19.9008	20.51	22.1473	15.8044	9.5425	13.535	8.52213	14.0415	15.8158	18.2578	8.15503	10.7073	9.85322	17.9011	18.6636	19.8602	12.8739	14.5834	9.82021	9.23271	10.594	7.12916	21.0618
PRUPE_1G071200	3.32983	2.86285	2.375	1.93926	2.01721	1.90628	1.94005	2.08732	1.54062	3.24501	7.14407	7.54233	6.95877	8.01173	4.83911	2.63938	3.18262	1.84146	1.55305	1.65074	1.24577	2.766	1.59608	3.62642	4.9889	5.62333	4.66661	8.89616	8.23638	5.27655	3.01265	3.06946	2.65645	1.99274	2.25614	5.28112	4.60254	5.07363	5.82661	4.08677	10.2424	8.21974	9.18554	5.28679	8.8401	4.83868	3.98326	3.76934	2.30008
PRUPE_1G071300	0.537536	0.326994	0.223434	0.389514	0.133791	0.52372	0	0.156543	0.163182	0.170695	0.142012	0.248909	0	0.107252	0.165303	0.329613	0.467557	0.142138	0.088883	0.091184	0.090761	0	0.128417	0.021492	0.208006	0	0.196717	0.175779	0.154753	0.148758	0.619588	0.791085	0.102397	0.09154	0.435038	0.534191	0	0.320575	0	0.052592	0.108869	0.105452	0.050952	0	0	0.134407	0.601687	0.759706	0.181399
PRUPE_1G071400	5.88026	5.81809	6.82894	5.44988	4.59001	2.77218	7.7638	3.56142	13.4607	5.04507	8.39237	11.2945	14.7788	33.9662	16.248	14.2344	7.97925	8.56169	11.9603	6.99808	8.49647	6.65025	9.84158	10.0961	15.2741	10.012	9.63045	13.3083	46.4715	11.671	3.41368	4.47275	4.45778	4.07888	5.65699	5.23489	4.7575	6.43353	5.12009	12.7725	14.6251	11.4534	31.4138	38.5387	78.5677	19.1437	8.51589	12.2994	14.7251
PRUPE_1G071500	0	0	0	0	0	0	0	0	0	0	0	0	0	0	0	0	0	0	0	0	0	0	0	0	0	0	0	0	0	0	0	0	0	0	0	0	0	0	0	0	0	0	0	0	0	0	0	0	0
PRUPE_1G071600	0	0	0	0	0	0	0	0	0	0	0.103315	0	0.047929	0	0.200772	0	0	0	0	0	0	0	0	0	0	0.191222	0	0	0	0	0	0	0	0	0	0	0	0	0	0	0.049476	0.149316	0	0.330575	0	0	0	0	0
PRUPE_1G071700	0	0	0	0	0	0	0	0	0	0	0	0	0	0	0	0	0	0	0	0	0	0	0	0	0	0	0	0	0	0	0	0	0	0	0	0	0	0	0	0	0	0	0	0	0	0	0	0	0
PRUPE_1G071800	0	0	0	0	0	0	0	0	0	0	0	0	0	0	0	0	0	0	0	0	0	0	0	0	0	0	0	0	0	0	0	0	0	0	0	0	0	0	0	0	0	0	0	0	0	0	0	0	0
PRUPE_1G071900	17.0978	15.9722	10.1224	8.89889	11.6171	11.4744	5.15192	8.29418	4.22892	24.4095	26.5033	29.3792	52.0604	56.9398	36.214	10.6318	13.5787	9.07979	7.46646	6.16351	7.07233	8.89192	7.32142	7.9963	37.1111	21.9657	21.6016	36.452	25.1311	29.6199	16.5269	14.6293	10.4444	11.3168	9.43609	11.7112	6.69319	8.46803	4.62182	35.3254	22.1156	19.9687	13.1372	10.8632	12.6376	11.5788	13.5212	11.478	11.1222
PRUPE_1G072000	40.6177	32.4514	16.4526	21.9115	17.4744	17.6334	18.1644	23.7614	27.9513	85.1798	67.3579	66.9027	82.6506	48.46	47.3242	23.5109	30.1147	37.6069	15.8436	23.741	18.6378	21.0556	20.3617	23.5976	106.9	78.5697	71.6111	64.1907	39.7998	24.308	41.7675	25.9013	22.8108	15.8204	19.8749	23.1048	45.829	30.3831	30.1981	50.8009	73.3313	49.9397	58.5822	87.2484	72.9493	28.7857	38.4118	83.5402	19.3274
PRUPE_1G072100	2.09608	6.92546	3.57406	0.327525	0.246016	0.644156	0.183922	0.061684	0.130859	0	0	0	0	0	0	1.36986	2.7414	1.32213	0.91192	0.428926	0.859794	0.364547	0.263886	0.382759	0	0	0	0	0	0	2.94081	0.173563	4.62218	0.681967	1.16674	0.183056	0.030839	0	0	0	0	0	0	0	0	0.250025	0.956541	0.382843	0.43468
PRUPE_1G072200	0	0	0	0	0	0	0	0	0	0	0	0	0	0	0	0	0	0	0	0	0	0	0	0	0	0	0	0	0	0	0	0	0	0	0	0	0	0	0	0	0	0	0	0	0	0	0	0	0
PRUPE_1G072300	0	0	0	0	0	0	0	0	0	0	0	0	0	0	0	0	0	0	0	0	0	0	0	0	0	0	0	0	0	0	0	0	0	0	0	0	0	0	0	0	0	0	0	0	0	0	0	0	0
PRUPE_1G072400	0	0	0	0	0	0	0	0	0	0	0	0	0	0	0	0	0	0	0	0	0	0	0	0	0	0	0	0	0	0	0	0	0	0	0	0	0	0	0	0	0	0	0	0	0	0	0	0	0
PRUPE_1G072500	5.41284	5.6218	3.5492	4.57159	4.34075	5.18753	6.88457	6.12451	5.20827	8.55944	6.08099	7.72887	3.96608	3.84085	4.21082	5.40401	4.75512	4.38243	2.67918	4.68934	3.49818	5.98627	4.99036	4.79727	5.15273	6.90846	6.92063	1.78075	2.98189	4.04764	6.27515	6.08047	4.00588	2.56547	3.9472	3.36448	3.11938	3.63955	4.99401	4.92471	5.57332	3.67657	3.01323	2.39274	1.82363	4.05173	3.95919	2.99327	5.13826
PRUPE_1G072600	39.6654	72.7016	57.0257	60.2337	67.8159	72.0671	33.3586	44.5863	30.749	49.0648	103.039	99.9423	143.93	197.771	113.76	26.8049	28.4416	23.8272	33.4665	29.4924	29.6798	26.0822	24.3896	35.4327	71.7249	58.1768	58.8185	177.6	123.331	145.382	58.5685	72.0413	54.1007	61.0835	47.5278	88.241	89.1879	209.874	86.3251	295.406	159.213	203.464	147.579	110.952	188.122	53.0709	83.0992	72.2082	61.1026
PRUPE_1G072700	0.155892	0.488933	0	0.279657	0.453696	0.355254	0.148584	0.04997	0.464184	0	0	0	0.511048	0.66005	0.160734	0.404682	0.426498	0.23398	0.150203	0	0.296832	0.274681	0.038148	0.323801	0.167296	0	0	0	0.268021	0.628716	0.252119	0	0	0.072787	0.280963	0.224181	0.049371	1.25976	0.228875	18.8722	0.11118	2.69874	1.68369	1.68372	1.13322	0	0.529779	0	0.49808
PRUPE_1G072800	0.469473	1.1825	0.474503	1.23561	2.40704	2.92959	0.614736	0.681662	0.676926	0.386481	0.6379	0.644155	1.47962	4.91065	1.33688	0.39475	0.678455	0.380499	0.566265	0.274323	0.97368	0.980316	0.59697	0.81092	0.390193	0.219216	0.16483	9.00814	2.41226	3.00598	0.59758	0.819497	0.073631	1.87203	0.625023	1.79805	5.06236	20.6013	3.15941	30.918	2.48959	7.5443	3.09986	2.63969	4.06511	0.116734	2.16171	0.384706	1.03004
PRUPE_1G072900	0	0	0	0	0	0	0	0	0	0	0	0	0	0	0	0	0	0	0	0	0	0	0	0	0	0	0	0	0	0	0	0	0	0	0	0	0	0	0	0.034703	0	0	0	0	0	0	0	0	0
PRUPE_1G073000	16.1064	18.6897	12.7194	27.6728	28.9633	32.8955	13.1892	26.3257	13.5209	24.0643	25.9047	20.8889	13.7562	15.1317	21.2078	18.981	16.2832	11.4172	17.1384	14.6274	9.53986	20.7687	19.806	25.9904	43.1754	35.2817	32.0133	15.7545	30.5572	24.1712	17.7384	16.2272	12.2774	14.5769	19.7996	20.2278	26.3326	28.4674	22.0053	54.1858	23.4639	60.6831	30.8723	30.7994	41.5699	20.818	27.9533	25.201	20.1976
PRUPE_1G073100	48.2805	64.049	42.5535	96.8204	77.6806	112.581	82.1207	129.943	67.6752	135.83	112.839	109.116	58.1866	57.2115	100.792	61.6433	52.5846	43.5385	47.1881	58.7127	32.6301	97.9495	83.1025	121.294	156.384	115.324	130.433	77.1284	90.543	60.8129	64.0969	53.4888	45.4071	55.8122	64.077	55.3867	64.266	92.2491	70.3876	145.692	53.5231	143.652	94.674	119.764	135.065	74.5995	95.9901	91.3988	78.0534
PRUPE_1G073200	20.1962	17.5233	0.548799	16.4094	0.567409	19.2904	18.6972	0.526901	0.281431	17.1769	10.4412	10.2467	0.171908	0.398981	0.56254	0.178945	18.1755	0.38342	0.337589	0.164969	0.521635	18.2385	0.667737	0.21643	16.7642	14.3978	0.207386	20.0129	27.5419	29.1383	13.401	12.3679	19.11	10.9872	0.55351	0.446854	14.4684	0.276615	0.216067	0.473908	6.44414	12.8251	0.305516	9.33956	10.566	0.262703	0.238094	8.36567	0.39024
PRUPE_1G073300	0	0	0.048621	0	0	0	0	0	0.054756	0.055727	6.69494	11.004	108.15	111.717	32.3462	0	0	0.054078	0	0	0	0	0	0.146854	0.047726	0.098315	0.109006	35.2075	171.065	147.264	0	0	0	0	0	0.307931	6.34611	8.09084	5.72354	8.80466	47.5511	54.6472	58.6594	24.282	31.7084	0.39073	0.147747	0	0
PRUPE_1G073400	10.7063	14.2079	6.35118	7.43595	5.41125	10.9169	6.11828	6.53808	5.40842	10.9408	26.0306	39.6559	36.0281	29.2504	34.952	3.93447	4.53103	3.40983	6.27923	6.59776	6.14268	5.94604	4.15326	7.55317	14.2823	12.9228	10.9973	88.1823	93.9911	67.8941	6.68464	3.53108	4.05423	6.63007	8.01207	2.30421	20.1291	27.3805	17.173	23.9819	40.7446	61.9355	62.5845	26.8211	46.1479	3.65615	4.14761	5.26568	4.06891
PRUPE_1G073500	0	0	0	0	0	0	0	0	0	0	0	0	0	0	0	0	0	0.153053	0	0	0	0	0	0	0	0	0	0.255459	0.215656	0.338126	0	0	0	0	0	0	0	0	0	0	0	0	0	0	0	0	0	0	0
PRUPE_1G073600	9.83145	10.8483	9.15009	14.9713	18.8273	24.044	12.6075	12.9262	8.84478	10.7591	15.8219	16.5837	17.837	19.8988	25.9026	12.8673	11.6611	5.88475	13.9149	9.39176	11.7806	12.235	12.4935	10.5864	8.1922	9.03119	8.83774	17.5182	39.6434	20.1677	6.72363	10.0274	9.14871	10.2614	10.1104	12.3979	10.3361	17.9859	13.6321	23.0057	16.7376	27.2029	24.3923	13.0546	19.3746	11.2327	10.4879	6.06278	13.2217
PRUPE_1G073700	4.33261	5.52072	4.61847	6.41572	6.10556	8.26338	1.41431	4.7679	2.9083	7.50008	3.77575	4.39564	1.00796	0.547788	1.36283	1.88412	1.60312	1.83997	1.04885	1.96476	1.63758	2.86547	2.1224	3.63026	6.18124	7.53085	10.0708	0.854867	1.8605	2.03983	25.4001	11.1129	7.99838	11.7351	5.26044	5.75395	2.03952	1.92884	1.1848	2.06058	1.99299	1.2957	0	0.94476	0	6.81833	12.9706	5.94479	2.48388
PRUPE_1G073800	3.16095	5.89738	5.23489	4.36532	5.3022	4.78331	13.3443	10.3881	9.13748	8.30622	11.4902	13.421	13.2085	13.9135	12.1286	5.61171	5.0887	1.97249	5.00655	3.42994	3.453	12.9747	14.1859	12.0464	7.40412	8.27475	7.65105	9.4174	12.312	9.0504	5.80227	9.91666	8.75509	5.19561	7.05989	10.8697	6.07073	12.3802	11.3222	9.66077	13.6855	14.1662	19.7115	13.7544	9.64136	9.89555	8.60838	4.89261	9.11796
PRUPE_1G073900	0.075476	0.187301	0	0	0.241539	0.334018	0	0	0.252909	1.75503	0.433693	0.532522	0.768617	0.616855	1.08316	0.047521	0.190542	0.093314	0.103921	0.046482	0.044751	0.088944	0.04656	0.042946	1.9959	0.25604	0.747259	0.088181	0.45904	0.175349	0	0	0	0.235512	0.10045	0.044851	0.285195	0.595013	0.147727	0.740811	0.700817	0.38014	0.239226	0.476746	0	0.171939	0.265628	0.176702	0
PRUPE_1G074000	0	0	0	0	0.043101	0	0	0	0	0	0	0	0	0.197595	0	0	0	0	0	0	0	0	0	0	0	0	0.015808	0	0	0	0	0	0	0	0	0	0	0	0	0	0	0	0.049549	0.111719	0.080432	0	0	0.032735	0
PRUPE_1G074100	0	0	0	0	0	0	0	0	0	0	0	0	0	0	0	0	0.085382	0.041083	0.078772	0.039098	0	0.289737	0.120218	0.156712	0.095414	0.15711	0.022393	0	0	0.120035	0	0.038149	0.097839	0	0.021637	0.041155	0.081309	0.251693	0.080143	0.336699	0.020206	0.048339	0	0	0	0.020933	0.019757	0	0.061322
PRUPE_1G074200	6.02873	9.29569	5.91896	9.07711	7.68209	5.80172	6.04342	6.608	4.56993	20.0549	16.287	18.0694	12.1441	14.5276	16.3545	3.25742	5.83742	4.41063	3.63964	5.00765	3.00121	5.88198	5.52715	5.24146	20.5909	13.9359	15.5871	14.1651	11.9918	14.5992	6.59835	7.97197	5.82169	5.33382	4.58812	6.79395	11.047	10.2866	10.2409	15.7488	17.8145	15.1375	17.4725	17.348	15.923	5.62746	7.35466	12.3237	6.64975
PRUPE_1G074300	0	0	0	0	0	0	0	0	0	0	0	0	0	0	0	0	0	0	0	0	0	0	0	0	0	0	0	0	0	0	0	0	0	0	0	0	0	0	0	0	0	0	0	0	0	0	0	0	0
PRUPE_1G074400	1.26612	1.34836	0.992995	0.700016	0.789551	1.90246	0.626113	0.238633	0.468834	0.539478	0.640499	0.040112	0	0.287208	0.384057	2.53365	0.843888	0.468967	2.29505	1.93994	1.92679	0.322265	0.99318	0.782718	0.363615	0.455049	0.510423	0.107711	0.0441	0.563227	1.08271	1.4316	1.62191	0.909593	2.0776	2.53588	0.85088	1.39613	0.709346	0.210515	0	0	0.179598	0.068533	0.977179	3.86729	3.96925	6.14626	4.825
PRUPE_1G074500	11.4451	12.7376	14.4282	13.847	14.5159	13.4385	11.8976	12.4626	15.1358	12.9071	13.6372	13.586	15.8049	16.3604	13.9133	10.0396	12.3965	11.5451	12.0812	12.7398	13.5101	16.5908	12.8051	13.5755	15.3111	17.0255	15.8044	17.2191	17.6551	13.5806	16.874	12.1512	14.2302	13.4923	13.4231	13.0356	19.7509	17.1538	18.3653	12.4542	10.934	16.5501	26.5411	25.8735	24.5069	9.41272	12.8614	15.7511	14.0947
PRUPE_1G074600	7.50787	7.48815	8.22785	3.66461	5.32735	6.93868	11.3609	9.13553	7.24584	9.53648	4.87299	5.99151	1.79886	5.42155	4.58205	9.70953	10.9213	5.46437	7.72614	6.35772	12.7962	8.91775	9.99039	6.7096	6.06592	6.68472	6.64301	1.9428	4.17559	8.66664	6.82427	6.97153	5.8786	7.81821	6.82391	4.59774	7.86281	7.75503	14.8969	22.4939	10.0576	10.4135	12.0423	5.44102	11.5254	4.31774	3.33428	2.48694	5.24551
PRUPE_1G074700	3.28683	3.07981	1.48626	0.417321	0.983485	2.21467	2.21686	1.54849	1.96069	3.60653	2.67478	2.34783	1.42121	4.3806	3.59838	3.7584	4.31117	2.12702	1.85969	1.01249	2.34948	0.986651	1.80586	1.45764	2.99274	3.24016	3.83582	2.32272	4.18002	4.46223	1.12242	1.42808	1.18032	0.664971	1.18016	0.65279	1.10569	2.00921	1.06546	1.96402	2.08103	3.64463	3.31083	1.17534	2.39319	2.172	1.53723	1.66833	1.5376
PRUPE_1G074800	37.6094	38.2706	29.113	61.9169	58.2633	53.7453	40.6256	42.5098	51.3312	43.0895	37.5737	30.8775	33.8911	24.057	29.3939	32.4906	40.6893	43.2984	48.6609	66.1768	44.2921	53.9524	58.0702	54.2928	46.5617	48.866	54.4835	33.8768	30.38	31.2145	46.8535	32.0683	35.1903	45.5681	47.6741	29.6501	44.7277	36.6889	38.3004	37.6633	25.5008	31.1208	25.146	35.7623	29.5364	30.3698	40.211	45.4458	43.8257
PRUPE_1G074900	2.90013	2.46769	1.13518	19.4624	16.5813	4.76203	0.25151	2.59013	0.260219	3.77043	9.99551	4.93972	1.14522	1.35231	0.666606	0.863342	1.31036	2.33133	3.11951	3.66603	0.132316	1.11184	0.972705	0.639505	6.78413	10.2069	11.2453	2.47646	2.05413	10.1417	3.67591	8.55555	2.81429	8.8193	13.9077	15.4768	0.995437	2.75008	0.867437	7.33075	4.56497	5.15791	1.03252	1.10065	0.400341	4.04034	5.1212	5.94384	2.22113
PRUPE_1G075000	2.50117	3.60336	2.69091	5.9649	7.48222	9.59014	8.55455	9.89658	8.39414	9.34353	6.55206	5.55722	1.72195	4.55867	4.56149	4.84149	6.36809	2.50962	8.85618	8.33575	11.3715	12.1217	12.7251	10.8372	6.47515	8.40106	10.9256	1.31347	3.40629	7.61591	1.75696	1.64819	2.04876	7.74398	8.53008	5.42631	4.86244	6.21923	5.17098	5.25342	4.0048	5.1076	3.12698	1.67828	1.12824	1.55489	0.811004	1.33442	7.28828
PRUPE_1G075100	5.17291	5.0775	5.04793	3.03902	3.58046	3.89227	3.9061	3.30634	3.35933	3.26145	3.78771	3.84428	4.45746	6.71211	4.58784	3.80672	5.77743	2.38928	3.0754	2.67918	3.11267	3.12423	3.38039	2.97195	3.65637	2.98028	2.95666	3.43821	4.12389	5.17912	3.2255	3.52163	3.9774	2.94636	3.43865	3.19127	3.36652	3.26661	3.68899	4.27308	5.14811	4.96079	4.45538	4.43659	4.55007	3.25286	2.74664	2.96068	3.12268
PRUPE_1G075200	3.35979	3.50021	2.31192	1.98934	2.9357	3.81417	2.45019	3.998	1.40212	3.98313	3.67519	4.89644	1.26239	3.77663	3.6027	2.47927	2.27481	1.04409	2.12795	1.27832	1.70323	3.21665	2.55721	2.93788	2.51845	2.42959	1.97602	1.03115	2.42553	2.51375	5.17176	5.26415	3.74439	2.9543	2.54593	3.0088	1.26018	4.47761	2.99007	6.1245	4.18671	5.98725	5.26943	2.13695	2.10389	1.40036	2.56534	0.902895	2.73841
PRUPE_1G075300	4.76378	3.45691	2.32205	1.34776	1.16008	1.70319	1.42721	2.02499	0.61008	1.01832	2.00843	2.19759	0.67251	1.88535	1.96708	2.66317	2.34761	1.66153	0.733135	0.681202	0.527304	1.63247	1.06756	1.14739	1.13891	0.364712	1.10338	0.915567	0.501008	1.11334	2.4284	2.99261	1.72196	1.16176	1.71888	2.82937	1.3531	4.76389	2.33844	2.37358	3.79943	2.24858	4.61935	2.02226	2.32634	2.683	2.49114	0.899853	1.57779
PRUPE_1G075400	12.0376	11.0468	10.7042	4.57126	7.11357	12.5549	5.54118	6.4542	4.91292	7.75664	7.26704	8.03403	4.53011	9.66456	10.0821	12.122	10.0015	8.64327	7.7911	5.67477	8.98	5.48092	5.44828	5.35925	9.81139	6.4648	6.5017	2.93139	8.53771	7.00994	8.05477	6.58857	9.58446	6.48307	6.19296	6.22678	5.64514	7.88377	8.22342	12.1707	6.27342	12.5057	12.9426	6.44751	7.50979	5.96272	5.00186	4.53674	5.64229
PRUPE_1G075500	15.3593	19.1849	11.8126	10.3004	13.2361	17.18	18.2173	20.7398	12.2984	30.0589	25.406	21.9799	15.2002	24.6171	23.0268	16.1225	21.1147	7.6528	14.2858	11.4799	11.1539	21.034	18.9591	20.7405	23.4048	20.1301	22.3265	16.5513	25.2958	33.543	22.8705	21.5491	19.8656	15.3913	17.0227	25.2036	28.7892	31.2055	36.0116	26.3016	24.3654	26.896	25.7857	18.8769	20.2871	21.2552	23.4315	17.5469	23.6128
PRUPE_1G075600	19.8584	14.1868	11.3915	11.0154	10.0258	11.1019	9.19915	12.2367	13.0589	18.2093	20.9338	21.5162	18.4099	14.6844	16.3591	20.6838	23.6117	21.8049	11.4293	12.6964	13.9592	13.8089	14.5165	14.0215	15.5153	15.8089	15.7874	16.4773	13.6149	9.08372	15.4976	13.8558	13.7391	10.7052	13.7563	11.9963	17.1274	17.2354	16.0235	15.1809	19.5131	15.0644	20.9453	24.9226	22.7996	15.4845	15.5657	24.2084	10.9602
PRUPE_1G075700	0	0	0	0	0	0	0	0	0	0	0	0	0	0	0	0	0	0	0	0	0	0	0	0	0	0	0	0	0	0	0	0	0	0	0	0	0	0	0	0	0	0	0	0	0	0	0	0	0
PRUPE_1G075800	0	0.022688	0.022253	0.022488	0	0	0	0	0	0	0	0	0	0	0	0	0.036802	0	0	0	0	0	0	0	0	0	0	0	0	0	0	0	0	0	0	0.034884	0	0	0	0	0	0	0	0	0	0.017229	0.043116	0.129368	0
PRUPE_1G075900	0.354825	0	0.077276	0	0	0.162596	0	0.220447	0.142705	0.149501	0.206671	0.1647	0.120554	0	0.284219	50.1897	57.0758	40.9482	24.3951	27.7422	28.8029	31.7883	37.1114	28.0069	35.7175	25.2847	22.2452	33.9664	41.2487	45.2144	0.435432	0.333395	0.131297	0.810137	0.300558	0.413186	0.166755	0	0.309306	0.628547	0.33857	1.22517	0.672392	1.87709	3.75499	0	0	0.259626	0
PRUPE_1G076000	0	0	0	0	0	0	0	0	0	0	0	0	0	0	0	0	0	0	0	0	0	0	0	0	0	0	0	0	0	0	0	0	0	0	0	0	0	0	0	0	0	0	0	0	0	0.039982	0	0	0
PRUPE_1G076100	0	0	0	0	0	0	0	0	0	0	0	0	0	0	0	0	0	0	0	0	0	0	0	0	0	0	0	0	0	0	0	0	0	0.050146	0	0	0	0	0	0	0	0	0	0	0.041836	0	0	0	0
PRUPE_1G076200	65.9525	49.3589	47.8802	75.4065	67.2335	67.2613	55.1865	51.9001	74.6876	53.8361	50.4969	48.228	63.1916	50.7953	52.2994	11.6897	31.0186	37.7323	39.77	41.3366	36.651	45.8923	13.4384	10.7919	39.8637	36.1813	39.9147	43.7241	68.0246	48.1347	39.6644	11.198	11.6509	11.7793	13.684	10.2732	12.4051	28.301	9.77103	11.1913	35.2985	9.60319	9.9041	43.8441	8.56874	13.476	12.3118	56.5197	11.5751
PRUPE_1G076300	21.9411	21.7386	13.2649	22.7287	20.8275	31.1129	16.1223	17.9197	17.849	19.9646	20.4359	22.315	24.8158	32.2637	19.2745	20.2804	24.9682	24.8468	25.4211	26.3646	23.696	21.1473	21.121	19.0848	19.2617	19.2579	23.6817	20.6617	23.7105	18.6115	19.7706	15.6435	17.7253	16.1577	17.2935	17.8898	18.9775	17.4897	15.0268	21.2207	23.8396	24.509	25.371	24.7002	24.028	16.2063	18.0605	21.3407	15.3611
PRUPE_1G076400	31.5672	50.154	50.2891	28.4518	27.8737	22.1325	25.608	24.4752	24.1856	12.7853	15.2397	14.4505	13.4617	9.94199	28.8263	34.8647	33.7208	39.6661	27.8882	22.9335	21.6948	30.6464	24.7967	38.0745	29.954	26.4888	23.2098	18.338	27.1037	24.2558	19.4391	16.9501	29.9877	30.4832	28.2352	26.7386	32.601	29.9071	33.0171	14.7383	11.1046	26.9902	16.7307	22.3792	11.0359	26.2931	17.0271	21.2271	31.9951
PRUPE_1G076500	4.5965	4.63027	4.56784	3.5075	3.63665	4.91356	5.47596	4.65323	4.63857	3.34892	3.60804	3.50456	2.23023	2.99176	3.20416	4.68526	6.32141	3.38222	2.63475	3.74744	4.46863	4.85917	4.46188	3.78861	3.72983	3.57621	4.06422	2.77167	3.56228	3.34708	3.39389	3.56917	3.55018	4.08475	2.78418	3.1724	3.47977	3.75577	3.93996	4.60543	3.33804	4.64263	2.98985	2.6149	3.03998	2.77758	2.71959	2.83099	4.78389
PRUPE_1G076600	27.4545	33.0113	16.9221	35.7755	27.0869	20.9504	12.8363	10.857	10.2384	102.816	73.9115	97.8267	45.8516	19.4273	30.7607	8.167	13.4509	10.6134	3.16192	10.7843	6.00015	7.09593	10.8585	6.59113	77.0188	80.4354	74.8057	23.5429	14.8264	5.80637	56.3542	44.1649	5.79191	8.5229	13.0675	15.4554	13.6322	23.3149	8.3479	46.1567	49.0297	29.94	6.61753	12.8174	7.97551	24.0227	34.3168	83.0177	22.5214
PRUPE_1G076700	15.3933	12.1859	7.47431	11.4168	10.0989	15.1954	11.9087	12.2529	10.7097	22.9394	17.6966	15.2738	18.3569	15.3234	16.6949	12.5228	11.8089	8.19929	12.9273	11.5788	10.8333	11.6046	13.5684	10.8245	15.0157	23.3711	23.8125	17.1628	16.1638	18.2436	10.1715	8.56576	5.68069	7.36113	9.14702	5.58059	12.0727	14.9534	14.5645	15.7364	12.3698	17.4309	14.5515	14.9154	21.7493	13.5065	11.0685	19.2081	11.0498
PRUPE_1G076800	5.55015	3.98995	6.1043	6.77865	5.14495	4.55483	20.8574	9.11492	12.5167	2.481	2.25882	3.22424	0.929956	1.57518	0.953333	11.2831	5.02507	9.24669	19.111	8.16147	9.84956	10.8394	6.91526	11.1192	1.66663	2.01989	1.7572	1.97443	2.2056	1.67999	7.23772	7.87388	7.7895	9.93821	7.26899	3.7553	20.2674	13.5283	16.4107	5.20015	2.60425	2.61727	2.39877	4.2855	3.76629	2.7947	5.39027	1.67438	5.39996
PRUPE_1G076900	1.08323	2.63296	1.20634	5.06601	4.42427	3.26961	10.9862	10.8261	9.91911	26.6531	22.89	34.057	12.7983	27.9193	21.2739	0.251991	0.646414	1.69552	5.32221	6.02618	5.04911	12.1604	13.164	16.7359	28.8809	28.8838	31.6616	23.2089	36.426	47.814	4.37331	3.56644	2.44813	2.70822	4.02992	4.66046	14.6433	16.7837	14.5254	47.7716	70.3105	40.1232	106.885	61.5499	78.1956	6.22033	5.06388	4.3168	7.45056
PRUPE_1G077000	8.22008	8.60913	8.26981	10.9555	11.0302	9.79408	9.747	9.67475	7.71355	7.62637	10.955	16.685	17.9694	17.5189	14.4744	6.06507	5.67254	3.00899	8.81747	6.75004	7.88417	9.68048	8.73466	9.59605	8.86471	9.48115	7.77158	8.71552	13.9597	10.7786	10.1162	11.0565	13.2153	9.42122	10.2237	10.5203	14.4907	10.6434	11.2959	11.0846	25.2258	14.0259	17.4849	11.0787	15.2819	6.17543	7.81871	4.55029	11.8603
PRUPE_1G077100	2.05824	2.553	1.21287	2.60048	3.18149	2.99114	2.57097	3.50106	2.16279	3.15526	2.22165	2.19349	1.27119	3.12541	2.75705	1.4284	2.4818	1.39743	1.71201	1.5275	1.43172	2.95941	2.65212	2.42926	2.67548	1.89468	2.23875	0.975529	2.96185	2.79902	2.48393	2.07333	1.68072	2.38145	2.19511	2.23099	1.30589	1.59837	1.35303	2.58279	2.34336	2.70085	1.79597	1.51701	1.35149	1.54204	2.02749	2.08568	3.54249
PRUPE_1G077200	7.89214	11.0689	7.34872	10.5625	10.9949	8.25277	5.55729	9.54998	7.92444	8.26815	15.6504	18.2849	31.2724	30.2185	23.9021	6.77752	6.67084	6.2871	5.9836	7.08933	5.69785	9.24528	8.42561	10.6379	23.7602	15.6343	13.0173	31.2205	25.5787	17.2936	10.3022	9.74681	8.00639	4.96885	6.15016	10.4469	10.5567	10.253	7.39207	10.2995	24.781	21.8419	22.8732	27.4288	23.0768	10.63	10.5502	13.3122	8.13114
PRUPE_1G077300	17.3562	8.26827	6.54049	1.02668	1.09324	4.21972	9.66526	2.4417	7.78424	3.17604	3.3935	1.94447	0.363548	1.41896	2.94932	8.10544	15.7201	8.4407	8.16685	2.3899	4.65772	1.87085	2.86274	1.94679	1.00298	1.14677	1.82611	0.670736	0.57692	4.33377	2.79896	9.62418	9.85852	3.86502	3.68356	0.482842	2.1522	2.66303	2.98557	0.891225	0.079947	1.47667	0.39224	0.0784	0.093041	8.89927	6.04983	2.17642	14.5324
PRUPE_1G077400	5.3203	4.19885	7.83871	3.5301	14.3675	5.52057	3.97119	4.02348	4.20599	8.00439	4.28323	6.00585	5.79521	6.16506	7.02188	2.37008	1.67738	1.93373	1.83862	11.3035	2.36796	2.49694	3.04759	2.76675	2.68391	2.64937	3.65809	4.00913	6.06888	5.0972	5.9345	10.2143	7.73616	2.99669	4.46835	4.15237	5.50985	3.08475	3.71465	5.61104	4.69442	11.4944	8.28652	6.87348	6.30004	5.20021	3.12231	3.22977	5.50192
PRUPE_1G077500	0	0	0	0	0	0	0	0	0	0	0	0	0	0	0	0	0	0	0	0	0	0	0	0	0	0	0	0	0	0	0	0	0	0	0	0	0	0	0	0	0	0	0	0	0	0	0.045899	0	0
PRUPE_1G077600	0	0	0	0	0	0	0	0	0	0	0	0	0	0	0	0	0	0	0	0	0	0	0	0	0	0	0	0	0	0	0	0	0	0	0	0	0	0	0	0	0	0	0	0	0	0	0	0	0
PRUPE_1G077700	35.4442	35.1334	18.1442	31.2878	29.8138	28.0413	25.2729	24.8169	23.4517	23.152	26.4901	27.7179	40.2682	39.7427	43.516	32.0996	29.2791	16.9528	20.5615	19.6253	16.7767	22.5144	23.1932	19.2949	29.2159	19.8278	18.9093	38.464	30.5873	24.7548	26.269	23.115	22.4348	20.0972	20.3146	23.3271	20.6565	19.8632	22.1546	27.1685	36.8356	34.9862	34.2136	39.026	35.7426	33.7741	27.8323	26.7517	24.9709
PRUPE_1G077800	3.30213	4.21042	2.7205	3.64216	2.83215	3.36427	4.27575	3.45614	2.6445	2.68204	2.40692	3.47824	0.862153	0.470464	2.31535	4.9403	3.63796	1.40992	2.20552	4.09808	1.89428	2.63642	3.38975	2.3514	2.16597	3.56057	1.92612	0.527327	1.47864	0.350241	1.40393	3.04011	2.90059	2.72053	3.49047	2.18964	2.42356	3.09	2.88619	3.86678	3.73681	2.3673	3.47436	1.46664	0.710416	1.97358	1.76709	2.80855	3.45349
PRUPE_1G077900	3.26692	3.64229	1.65323	2.87335	2.62614	2.95549	2.67302	2.24541	1.56666	1.90888	2.35245	2.45844	3.90391	3.79299	4.05349	10.29	9.18688	5.31945	5.67099	4.7704	5.33836	5.6065	5.69361	5.05339	7.12223	3.68458	3.63778	8.28064	10.3314	4.79502	3.7646	3.32889	2.96607	2.64302	3.40027	3.82671	2.0053	2.95513	3.03381	4.62279	3.94196	4.65156	4.74688	5.21056	5.02778	3.41662	4.33012	3.63821	4.37378
PRUPE_1G078000	0	0.095146	0	0	0	0.255568	0	0.283802	0	0	0	0	0	0	0	0.196414	0.164672	0.413103	0	0	0	0.194236	0.090295	0	0	0.096855	0	0	0	0	0.259489	0.123388	0.111248	0	0	0.109403	0	0	0.245496	0	0.108573	0	0	0	0	0.361284	0.396839	0	0
PRUPE_1G078100	51.0963	59.4124	36.1876	125.09	103.72	87.9782	56.6353	101.486	88.7209	198.208	130.713	105.4	83.7043	46.9755	66.9045	52.8485	59.413	81.2961	53.2576	103.555	53.0495	108.45	95.5985	124.804	217.207	225.321	241.057	76.5768	71.4492	37.6782	68.8795	49.2368	33.7547	41.005	61.1152	42.881	84.1596	88.2955	64.3267	109.556	66.057	80.4357	58.9889	132.915	99.729	88.9733	92.7175	152.831	56.9244
PRUPE_1G078200	100.299	135.467	92.5512	110.514	101.63	91.9971	61.2346	96.211	75.1329	128.485	152.518	159.064	149.41	111.013	135.695	81.0748	97.7475	84.7885	97.7473	127.248	88.0331	94.9082	87.0789	100.07	143.118	146.745	147.476	100.181	145.024	109.082	132.335	105.09	95.4106	119.102	126.104	77.7007	97.4629	99.8147	83.4722	144.335	169.989	136.24	122.471	138.091	141.263	55.8695	84.4713	95.2739	112.164
PRUPE_1G078300	0.924295	0.741678	0.141675	0	0.039589	0.088826	0.063595	0.05691	0.071231	1.33407	0.484183	0.749285	0.172854	0.550918	0.39578	0.02076	0.792908	0.164866	0	0	0	0	0.075239	0.031945	0.515071	0.380007	0.285905	0.153784	0.218632	0.230473	0.725955	0.244538	0.08184	0	0.047647	0.35094	0.089219	0.241092	0.157664	0.209557	0.349537	0.026657	0.028	0.044002	0.094879	0.421417	0.61563	1.27628	0.170307
PRUPE_1G078400	0	0	0	0	0	0	0	0	0.200419	0	0	0.206598	0	0.055554	0	0	0	0	0	0	0	0.017655	0	0	0	0	0	0	0	0.107919	0	0.051169	0	0	0	0.023723	0	0	0	0.228271	0.046593	0.049639	0	0	0	0	0.39863	0	0
PRUPE_1G078500	0	0	0	0	0	0	0	0	0	0	0	0	0	0	0	0	0	0	0	0	0	0	0	0	0	0	0	0	0	0	0	0.014423	0	0	0	0	0	0	0	0	0	0	0	0	0	0.027119	0	0	0
PRUPE_1G078600	0	0	0	0	0	0	0	0	0	0	0	0	0	0	0	0	0	0	0	0	0	0	0	0	0	0	0	0	0	0	0	0	0	0	0	0	0	0	0	0	0	0	0	0	0	0	0	0	0
PRUPE_1G078700	11.9253	25.2529	25.0634	35.8199	32.2259	22.0189	33.9933	28.6443	26.7719	17.4317	21.1402	18.7082	2.28549	4.66566	4.88801	8.48858	11.4309	10.2705	14.8261	14.8198	20.0357	20.519	23.279	30.4473	9.18395	24.011	17.8502	4.25775	1.56476	7.01092	26.5882	29.9443	26.1418	28.858	19.0766	20.1284	44.8688	26.5974	37.216	19.8141	28.2217	24.094	24.1893	18.2085	30.2999	21.1564	20.0459	10.8166	15.8432
PRUPE_1G078800	0	0	0.181424	0.638722	0.568686	0	0	0	0	0	0	0	0	0	0	0	0.113209	0	0	0	0	0	0	0	0	0	0	0	0	0.10446	0.113024	0.855983	2.30012	0.215896	0.407218	10.9884	0.175906	0.086912	0.661843	0	0.524216	0	0	0.206662	0	2.23366	0.818394	0.279291	0
PRUPE_1G078900	0	0	0	0	0	0	0	0	0	0	0	0	0	0	0	0	0	0	0	0	0	0	0	0	0	0	0	0.018815	0	0	0	0	0	0	0	0	0	0	0	0	0	0	0	0	0	0	0	0	0
PRUPE_1G079000	0.629957	0.601251	0.457392	0.203232	0.169008	0.262473	0.168412	0.243878	0.233069	0.467701	1.03783	0.464388	0.557735	1.02759	0.752036	0.595773	0.725781	0.422066	0.11985	0.183136	0.077074	0.184653	0.22124	0.201913	0.72988	0.52175	0.570321	0.466809	1.02594	0.807608	0.140233	0.19722	0.187014	0.135999	0.210015	0.084493	0.189466	0.225744	0.264482	0.601854	0.515231	0.709498	0.519398	0.713077	0.503218	0.507488	0.540854	0.430963	0.394994
PRUPE_1G079100	2.34982	4.74859	3.53291	4.81663	3.677	3.30709	1.49967	2.01681	1.97003	2.18469	1.87156	2.44656	1.17736	1.37708	1.87798	3.50086	2.88918	3.55723	3.98372	2.7698	3.49025	1.92429	1.63107	1.75701	2.47314	2.12662	2.97711	1.01556	2.76807	2.30254	4.49673	2.30032	3.30441	5.34558	2.62421	3.89777	2.05049	1.66442	1.20457	1.23805	2.0074	1.94077	0.206673	2.60221	0.050958	2.59156	4.40179	3.41485	2.71461
PRUPE_1G079200	15.1811	15.9399	8.65137	4.82781	4.82358	6.23412	3.51726	6.07153	4.01414	7.48972	5.82192	7.12829	5.77449	6.82373	6.35615	15.5812	9.36243	8.55556	6.72938	3.86927	2.72817	5.78756	5.26731	5.19446	13.6097	5.259	6.42226	9.11426	10.5452	5.23464	7.23868	3.22348	4.27327	4.0804	3.44016	3.42614	2.73593	4.6562	2.51852	9.98992	6.44765	13.2244	14.161	12.5047	18.683	6.42373	5.83365	5.7665	4.31987
PRUPE_1G079300	10.9199	16.3373	15.3621	11.2272	13.6428	12.1536	10.7732	9.84011	10.3181	10.4439	10.3846	12.5348	19.3579	27.35	21.2941	13.7707	16.0991	10.6083	16.64	11.7095	12.0088	13.3704	12.1645	11.9732	15.3707	11.305	9.95973	19.4864	22.9391	27.6113	17.5457	16.2168	18.1651	13.6818	10.0732	13.6522	11.5486	9.97125	9.93255	14.0615	14.2456	16.7506	18.0025	21.3426	17.0277	11.9866	14.4875	10.4758	15.0786
PRUPE_1G079400	18.0466	19.1912	11.981	9.61789	9.98472	16.1223	9.37232	11.7487	6.99172	17.8852	15.1437	12.4901	5.17039	5.38953	9.80483	18.5028	11.9005	11.1637	8.89027	7.85996	5.30063	10.2567	8.54176	12.0163	22.7193	16.5953	15.8539	5.4975	8.52885	5.99967	12.1088	8.56317	6.7874	7.57864	7.00347	5.46432	6.52613	11.4636	8.66329	18.6187	8.57745	16.6767	10.3617	11.8269	13.613	12.9209	9.83074	11.5745	7.55109
PRUPE_1G079500	52.1635	60.0598	40.4916	72.7116	57.6759	79.182	52.8139	75.0042	46.7149	148.244	111.212	105.031	58.5143	51.2508	72.3647	55.1301	72.0688	62.24	46.4342	55.3003	48.9622	60.4388	60.7562	81.8514	138.559	127.094	123.548	60.4927	60.4777	44.9585	67.0706	58.9448	47.3193	43.6882	57.5483	44.2658	50.3961	72.3843	50.5026	83.9957	59.327	79.6106	68.0212	94.2652	116.6	74.6409	81.205	88.802	62.9721
PRUPE_1G079600	1.07624	2.26014	1.28876	1.38261	1.62869	2.08207	0.490426	1.48949	0.329419	0.958133	2.09949	2.61739	2.56274	3.28772	4.67773	1.86543	0.411096	0.622454	0.630368	0.322201	0.268139	0.573668	0.374755	0.876244	6.93467	1.63246	1.41354	3.38923	5.69399	3.72035	0.231194	0.681126	0.380454	0.580265	0.465554	0.758101	0.389417	1.33272	0.679447	7.67777	1.91737	10.8314	3.16127	4.01348	6.59581	1.19798	1.53288	0.480655	0.62895
PRUPE_1G079700	7.08471	7.40908	3.8408	1.8775	1.83555	2.49807	2.4902	2.26064	2.43017	4.66067	4.51766	5.67162	5.96774	6.7235	5.63464	6.62601	6.09989	4.51791	2.91867	1.98502	2.78871	3.09235	3.5892	2.90499	5.74323	4.22449	4.08844	6.56632	7.32664	3.61636	3.05914	2.68863	2.95478	2.15985	1.34267	1.93171	1.93637	3.51875	2.93974	3.85472	4.95287	5.25132	6.73478	6.06761	7.02855	3.96472	2.55358	4.95319	1.91513
PRUPE_1G079800	0	0	0	0	0	0	0	0	0	0	0	0	0	0	0	0	0	0	0	0	0	0	0	0	0	0	0	0	0	0	0	0	0	0	0	0	0	0	0	0	0	0	0	0	0	0	0	0	0
PRUPE_1G079900	0	0	0	0	0	0	0	0	0	0	0	0	0	0	0	0	0	0	0	0	0	0	0	0	0	0	0	0	0	0	0	0	0	0	0	0	0	0	0	0	0	0	0	0	0	0	0	0	0
PRUPE_1G080000	0	0	0	0	0	0	0	0	0	0	0	0	0	0	0	0	0	0	0	0	0	0	0	0	0	0	0	0	0	0	0	0	0	0	0	0	0	0	0	0	0	0	0	0	0	0	0	0	0
PRUPE_1G080100	0	0	0	0	0	0	0	0	0	0	0	0	0	0	0	0	0	0	0	0	0	0	0	0	0	0	0	0	0	0	0	0	0	0	0	0	0	0	0	0	0	0	0	0	0	0	0	0	0
PRUPE_1G080200	33.6793	26.5266	20.4404	30.113	30.3464	27.0426	31.0401	27.2615	26.7629	17.4584	15.5968	14.7782	7.80013	9.03843	12.7358	31.3538	38.8628	26.4747	23.6488	29.7336	27.8229	31.864	35.0866	22.0252	14.1339	20.5084	21.6808	9.43566	8.39367	12.4584	27.6117	18.9163	19.7258	26.6865	25.4379	17.0115	10.9047	12.2425	11.1992	13.7579	8.72594	10.8356	7.87054	9.17846	6.61019	14.1689	14.7752	14.8046	20.7254
PRUPE_1G080300	0	0	0	0	0	0	0	0	0	0.203412	0	0	0	0	0	0	0	0	0	0	0	0	0	0	0	0	0	0	0	0	0	0.102663	0	0	0	0	0	0	0	0	0	0	0.468225	0.550948	0.342887	0	0	0	0
PRUPE_1G080400	0	0	0	0	0	0	0	0	0	0	0	0	0	0	0	0	0	0	0	0	0	0	0	0	0	0	0	0	0	0	0	0	0	0	0	0	0	0	0	0	0	0	0	0	0	0	0	0	0
PRUPE_1G080500	2.28526	4.01611	3.34233	1.60468	1.3371	0.832172	0.057818	0.548007	0.689332	3.06346	2.57475	4.42224	0.232723	1.12216	6.95023	1.68734	2.79371	1.54691	4.09346	0.96248	0.532415	1.40959	0.955797	0.858636	23.8845	8.86946	2.5442	7.28583	0.359218	0.949739	5.31946	14.1316	6.27176	0.171895	1.14691	5.29739	1.54826	2.19938	0.122631	4.92223	11.7201	8.20635	33.6961	160.54	48.9347	7.53633	23.0722	14.7874	3.23419
PRUPE_1G080600	1.6428	4.02047	3.01491	1.36943	1.36954	0.928981	0.112888	0.166594	0.654856	2.28189	1.62398	4.3643	0.22726	1.11813	6.64703	1.5094	2.12124	0.986127	3.82634	1.01494	0.190891	1.13444	0.719382	0.950607	20.1371	7.86247	2.32722	7.81807	0.13138	0.606456	4.56943	12.0201	5.53903	0.223528	0.601529	4.34575	0.819516	1.15596	0.166697	2.67755	6.95749	5.17055	28.509	148.758	40.1561	5.50754	19.6161	14.332	3.04004
PRUPE_1G080700	0	0.474891	0.528067	0	0	0	0	0	0	0	0	0.228573	0	0	0	0.226269	0.046905	0.046717	5.69159	0	0	0.440693	0.084789	0.46701	0.966415	0.042325	0.144823	0.239869	0	0	0	0.405857	2.02586	0	0	0	0	0	0	0	0	0	0.054851	0	0	0.423924	1.97584	0.301067	0.09013
PRUPE_1G080800	0	0	0	0	0	0	0	0	0	0	0	0	0	0	0	0.046775	0	0.152263	0	0	0	0	0	0	0	0	0	0	0	0	0	0	0	0	0	0	0	0	0	0	0	0	0	0	0	0	0	0	0
PRUPE_1G080900	2.797	4.08962	2.12181	7.35154	6.06455	4.55096	1.77744	4.11478	2.34816	6.07481	7.07599	3.67214	2.34517	2.66419	4.99958	2.69619	1.5862	3.59493	2.24544	2.40297	0.476118	2.68524	1.82154	3.6701	11.1151	9.10967	7.9105	7.62494	9.29823	9.75892	2.81736	3.05941	0.800498	2.02621	2.83492	2.97408	1.57641	2.36089	1.65609	5.81984	1.34012	4.29853	4.60394	8.70243	8.22084	3.85286	4.58525	4.81037	2.93258
PRUPE_1G081000	0	0	0	0	0	0	0	0	0	0	0.032459	0	0	0	0	0	0	0	0.146469	0	0	0.071146	0	0	0	0	0	0	0	0	0	0	0	0	0.204015	0	0	0	0	0.054312	0	0	0	0.139434	0	0	0	0	0
PRUPE_1G081100	0	0	0	0	0	0	0	0	0	0	0	0	0.053022	0	0.028863	0	0.03128	0.030947	0	0	0	0	0	0	0.02722	0	0	0	0	0.102642	0	0	0	0	0	0	0	0	0	0	0	0	0.11833	0.24106	0.337633	0	0.028277	0	0
PRUPE_1G081200	0	0	0	0	0	0	0	0	0	0	0	0	0	0	0	0	0	0	0	0	0	0	0	0	0	0	0	0	0	0	0	0	0	0	0	0	0	0	0	0	0	0	0	0	0	0	0	0	0
PRUPE_1G081300	0	0	0	0	0	0	0	0	0	0	0	0	0	0	0	0	0	0	0	0	0	0	0	0	0	0	0	0	0	0	0	0	0	0	0	0	0	0	0	0	0	0	0	0	0	0	0	0	0
PRUPE_1G081400	10.7867	12.2596	7.90836	11.6682	16.232	10.5577	5.25428	10.999	5.21668	11.119	14.268	14.2353	27.6279	26.5169	27.656	8.07783	11.485	6.77257	5.89012	6.87533	8.70487	9.12071	9.05882	9.13954	14.7411	13.3034	12.8914	21.7263	32.5844	18.7422	14.4734	14.4578	8.36163	6.41326	8.05148	11.2313	7.96899	10.7789	6.92166	11.7953	26.8776	20.4431	17.0489	22.2084	14.8008	13.079	11.804	13.9619	12.8611
PRUPE_1G081500	34.552	37.6422	27.0001	33.1079	35.9428	36.7963	26.3701	41.4877	27.7283	41.2051	49.2853	62.7668	60.9759	55.5983	49.5186	34.2197	38.0128	23.9108	30.0395	28.2895	22.8639	49.0929	43.216	39.52	36.2048	44.2849	44.0423	55.2643	49.5328	31.7649	64.5337	48.7181	38.6012	27.37	34.9079	35.2726	33.8449	41.4193	38.6087	34.3135	56.8823	49.528	60.1318	60.0414	43.7142	47.3175	50.4225	56.8329	31.4693
PRUPE_1G081600	0	0	0	1.52733	0.32479	0.031673	0.092039	0	0	0	0	0	0	0	0	0	0	0	0.14265	0.031777	0.032063	0.374676	0	0.092987	0	0	0	0.095021	0	0.016824	5.3196	4.84365	2.64985	0.033116	0	0.063545	0.032573	0	0	0	0.079678	0	0	0.03138	0.030073	0.474831	5.45169	0.161192	0.056812
PRUPE_1G081700	0.590823	0.650593	0.118924	0.324163	0.284963	0.378159	0.141997	0.445714	0.800607	0.072997	0.02797	0.069394	0	0.035992	0.187069	0.233591	0.538871	0.214273	0.052344	0.316763	0.155466	0.28339	0.425511	0.414256	0.102256	0.172948	0.18617	0.054237	0.081293	0.031231	1.64741	1.63591	0.470649	0.497221	0.436188	0.672253	0.28852	0.22628	0.116754	0	0	0.040367	0	0.066245	0	1.99583	2.48586	1.06328	0.30163
PRUPE_1G081800	8.50282	6.11071	7.62849	4.48959	3.05676	5.16428	1.77671	1.38127	1.42705	6.74769	5.94055	6.09573	2.19141	4.82808	4.44588	6.61255	13.4976	7.7352	22.974	11.4478	9.36837	1.03984	1.61335	3.13117	7.63822	4.13553	8.03984	2.20017	7.97015	14.9779	9.65799	12.3297	17.1059	4.56517	8.67951	4.42522	5.13314	4.22664	3.85439	5.05508	3.16399	2.28177	1.99039	1.0882	1.34438	10.1105	6.47646	5.56203	8.7853
PRUPE_1G081900	0.071799	0	0	0	0	0	0	0	0	0	0	0	0	0	0	0.045137	0.087928	0.044764	0	0	0	0	0	0	0	0	0	0	0	0	1.6666	0	0.040592	0	0	0	0	0	0	0	0	0	0	0	0	0.086672	0.186825	1.8781	0
PRUPE_1G082000	0.304992	1.85044	2.12231	6.61114	10.6998	5.50363	3.50118	4.54202	7.7238	0.647748	0.224207	0.265307	0.040615	0	0.015264	23.9273	1.602	5.79253	22.5777	12.0207	10.7902	14.0795	9.68988	10.7442	1.63249	0.239721	0.494026	0.672292	0.064963	0.032221	2.42857	0.941829	14.6367	6.06704	8.39737	2.50689	1.08217	1.54628	1.58735	0.10016	0.041412	0.055885	0.104764	0.156928	0.038265	0.851625	2.39743	0.699801	6.94925
PRUPE_1G082100	0	0	0	0	0	0	0	0	0	0	0	0	0	0	0	0	0	0	0	0	0	0	0	0	0	0	0	0	0	0	0	0	0	0	0	0	0	0	0	0	0	0	0	0	0	0	0	0	0
PRUPE_1G082200	0	0	0	0	0	0	0	0	0	0	0	0	0	0	0	0	0	0	0	0	0	0	0	0	0	0	0	0	0	0	0	0	0	0	0	0	0	0	0	0	0	0	0	0	0	0	0	0	0
PRUPE_1G082300	0.812077	0.916291	0.767158	0.859782	0.624025	0.718745	0.97802	0.837872	1.61725	0.436536	0.417966	0.395109	0.291359	0.365579	0.625956	2.4047	1.09232	1.01548	1.18188	0.703717	0.496162	0.783316	0.530178	0.649694	1.01581	0.761352	0.514918	0.493112	0.710406	0.930008	1.33709	1.99079	0.877653	0.905677	0.995665	1.12646	0.69643	0.998723	0.669994	1.04192	0.731666	0.835288	0.456314	1.31176	0.726588	1.3995	2.06311	1.69491	1.86868
PRUPE_1G082400	49.3835	61.7835	46.6599	33.2208	36.2597	47.7041	33.9148	47.1965	28.3615	57.3433	59.8815	60.1878	26.2461	33.1809	48.6554	48.9868	51.4624	37.0816	28.7619	25.3146	24.4754	38.876	34.8607	43.4259	65.9007	53.2397	48.0367	23.219	32.8573	26.3424	50.3688	39.6356	32.0818	26.1337	27.6103	35.594	43.1572	55.5987	46.4774	66.5402	48.0031	70.7178	45.7586	42.4591	43.8382	41.5814	46.9881	45.9191	40.872
PRUPE_1G082500	12.1376	10.3377	6.03872	3.14468	4.13253	4.01285	1.06787	2.16961	0.911622	14.7934	25.4597	36.5457	23.6262	34.4998	14.7606	7.01387	13.5827	7.51988	2.48394	4.5081	2.07262	1.0508	1.50254	1.24942	9.70681	16.2956	16.8952	22.4413	19.8937	31.1653	11.2169	4.7815	4.27871	2.31662	3.10013	5.7767	1.55771	2.08558	3.36648	12.3008	25.5496	11.5018	10.3036	8.97687	12.4677	10.0395	5.91665	9.57909	4.88422
PRUPE_1G082600	33.2424	39.0332	39.7188	41.4595	37.9752	34.4744	34.4443	32.0938	38.5997	29.5732	21.4551	18.3693	29.6719	21.8446	22.2253	38.0638	40.6218	45.5605	36.1865	46.8657	38.489	32.6631	37.6896	29.5275	34.6243	27.3902	29.475	33.6035	30.3057	26.4488	35.3767	27.9126	36.5217	29.4282	25.7944	20.9225	23.0232	18.924	19.3171	20.4527	23.3266	20.9781	24.3543	24.0149	24.7716	25.7716	30.2253	33.9437	22.8275
PRUPE_1G082700	46.9814	42.4099	16.945	21.5457	21.5666	24.6552	13.4379	17.9708	15.5714	46.5431	30.2444	24.6057	23.1962	18.0483	17.7241	29.4515	42.5363	40.6683	14.0567	26.0504	16.8369	18.3062	20.2301	14.5846	57.4065	43.0166	44.1742	20.1847	16.6028	11.5437	42.7179	27.6286	13.2508	17.8449	21.7098	18.5098	9.71894	10.7854	7.64132	31.2698	26.6775	20.7184	9.3696	15.1241	10.4186	22.0207	27.2796	48.5107	19.8501
PRUPE_1G082800	0	0	0	0	0	0	0	0	0	0	0	0	0	0	0	0.152937	0	0.055237	0	0	0	0	0	0	0	0	0	0	0	0	0.055927	0	0	0	0	0	0	0	0	0	0	0	0	0	0	0	0.025321	0.059627	0.106389
PRUPE_1G082900	0	0	0	0	0	0	0	0	0	0	0	0	0	0	0	0	0	0	0	0	0	0	0	0	0	0	0	0	0	0	0	0	0	0	0	0	0	0	0	0	0	0	0	0	0	0	0	0	0
PRUPE_1G083000	0	0.065437	0.025719	0	0	0	0	0	0	0	0	0.105449	0	0.263381	0.150775	0.042138	0	0.104578	0	0	0	0	0	0	0	0	0	0.083356	0.057629	0	0.019387	0	0	0	0	0	0	0	0	0	0	0	0.047525	0.051887	0.023779	0	0	0	0
PRUPE_1G083100	0	0.020031	0	0	0	0.030202	0	0	0	0	0	0.011755	0	0.024582	0.066729	0	0	0	0	0	0	0	0	0	0	0	0	0.010148	0	0.007212	0	0	0	0	0	0	0	0	0	0	0	0	0.025387	0	0	0	0	0	0
PRUPE_1G083200	3.26026	1.61487	1.29215	8.6532	8.54193	5.36167	19.7015	16.9367	16.2191	1.76266	0.75269	0.581285	0.096082	0.260452	0.779395	0.806838	1.11521	0.373772	3.72831	2.77849	7.48696	9.91587	5.59867	7.25236	1.76353	1.68774	1.07205	0.355983	0.748287	0.559191	7.04599	9.03269	3.17779	20.667	41.2171	2.98287	16.454	6.55048	27.4755	2.69229	0.339829	1.15878	0.616719	0.462307	0.512084	1.25631	1.52969	2.29715	3.81813
PRUPE_1G083300	0	0	0.016418	0	0	0	0	0	0	0	0	0.018729	0	0	0.01772	0.034739	0	0	0.227213	0	0	0	0	0	0	0	0.035919	0	0.075352	0	0.196657	0.394494	0.150838	0	0	0.032786	0	0	0	0	0	0	0	0.095246	0	0.216791	0.624977	0.389995	0
PRUPE_1G083400	0	0	0	0	0	0	0	0	0	0	0	0	0	0	0	0	0	0	0	0	0	0	0	0	0	0	0	0	0	0	0	0	0	0	0	0	0	0	0	0	0	0	0	0	0	0	0	0	0
PRUPE_1G083500	13.1943	16.9975	11.1814	6.17805	7.52331	6.10655	7.32333	12.334	6.99199	14.3532	15.1615	14.8155	16.5236	24.8376	14.9922	12.2642	10.9187	6.03331	4.77655	3.67856	3.61695	8.48711	7.01016	8.38682	21.6035	12.6161	11.7453	10.2603	16.0774	17.1063	12.7789	10.468	9.31247	5.92711	5.37267	10.6057	6.97272	8.40389	7.79572	9.31	13.7379	12.8615	17.1291	13.4073	11.4468	8.29049	8.51578	10.1673	7.88896
PRUPE_1G083600	0	0	0	0	0	0	0	0	0	0	0	0	0	0	0	0	0	0	0	0	0	0	0	0	0	0	0	0	0	0	0	0	0	0	0	0	0	0	0	0	0	0	0	0	0	0	0	0	0
PRUPE_1G083700	0	0	0	0.045941	0.060336	0.026741	0	0.010999	0	0.016014	0.017151	0	0	0	0	0	0	0	0	0	0	0.074159	0	0.015758	0	0	0	0.014541	0	0	0	0	0	0	0.042683	0	0	0	0	0	0.01591	0	0	0	0	0	0.040854	0	0
PRUPE_1G083800	0.060423	0.269717	0.185219	0.521988	0.367254	0.644102	0.321345	0.456309	0.303739	0.307604	0.270163	0.19889	0.073472	0.014995	0.278384	0.007977	0.163235	0.152207	0.013243	0.135662	0.008936	0.223084	0.123214	0.485493	0.016394	0	0.014526	0.026069	0.009447	0.050358	0.178583	0.193291	0.09817	0.016712	0.017814	0.139615	0.010964	0.010076	0.043776	0.133343	0	0.016034	0.225981	0	0	0.843708	0.114744	0.739873	0.133512
PRUPE_1G083900	6.84787	2.56734	4.65597	3.09071	2.6572	3.02333	3.53811	2.99016	4.82768	5.87233	3.00663	5.3502	3.16323	3.46242	5.18639	6.73658	5.7676	4.17758	1.89465	3.14877	2.52427	2.3799	2.43161	3.87908	3.29387	2.45647	4.92452	2.37528	5.15691	6.03331	4.07957	8.61333	5.12849	1.93139	1.71056	3.5832	3.04099	3.12386	4.04878	3.51376	4.83595	5.71143	7.30906	3.59713	3.58717	3.92158	2.4488	3.6582	2.38457
PRUPE_1G084000	0.937075	0.350838	0.327201	0.159521	0.097818	0.246517	0.278	0.24846	0.179498	0.661865	0.293696	1.10252	0.242343	0.550236	0.465829	0.241618	0.643397	0.177277	0.309207	0.080429	0.013644	0.479831	0.331039	0.24232	0.498015	0.040018	0.844671	0.374133	0.567064	0.255065	0.288451	0.885667	0.734761	0.286305	0.199866	0.184174	0.084884	0.662458	0.538351	0.100503	0.943957	0.616274	0.81141	0.453808	0.569735	0.471101	0.276571	1.26908	0.299263
PRUPE_1G084100	2.98142	2.70752	3.56665	0.988881	2.24281	3.13102	2.98952	2.8615	1.65266	4.10028	3.35493	2.65351	1.2909	2.41351	3.62416	3.9663	2.65764	0.921735	2.03649	1.36093	1.63581	1.8573	1.91973	1.99122	1.73412	2.29314	2.08219	1.02978	2.96263	2.51946	2.7045	2.55804	2.79261	2.05472	1.81009	2.36007	1.56019	2.36981	2.51514	3.38993	1.9226	3.61889	3.16804	1.44806	1.63729	1.34896	0.810563	0.214438	1.54901
PRUPE_1G084200	3.95746	7.69178	6.05548	5.19279	6.50096	8.43971	2.28481	5.51088	2.04792	4.23612	5.11208	3.66778	2.10344	2.14382	4.92647	6.92223	2.01282	2.52844	2.63948	1.65041	0.852285	3.24952	1.93266	4.50486	14.703	5.3042	6.27533	3.48152	6.55145	3.95081	3.78118	2.76301	2.84646	3.01759	2.5702	2.86168	2.41444	3.42129	1.67746	14.103	1.91988	13.8989	6.16911	7.63376	10.563	5.55153	5.47576	3.1622	3.41639
PRUPE_1G084300	1.27621	5.4042	0.77222	0.111978	0.286809	0.707301	0.096434	0.086922	0.058827	0.494721	0.263175	0.2606	0	0	0.09409	0.302477	1.82142	0.659853	0.258143	0.530738	0.304348	0.02877	0.218671	0.194204	0.317144	0.221713	0.237557	0	0	0	2.37592	1.26296	0.446166	0.350808	0.435716	1.04076	0.175183	0.331308	0	0	0.028683	0.101444	0	0	0	1.65647	2.40014	2.30502	1.0125
PRUPE_1G084400	20.3958	17.4301	13.0821	20.6631	17.5229	16.0034	12.9239	14.3553	14.405	15.4682	14.0188	12.2808	12.9113	10.1815	11.4834	18.607	21.3142	26.7477	17.9477	19.8869	16.3701	16.5421	16.8572	16.5601	19.9516	22.3013	21.9559	13.3188	11.064	13.1688	13.6781	12.4633	14.6591	13.9143	14.0099	11.7003	17.6371	15.4253	13.8564	17.4011	12.5728	14.9821	12.9788	15.8247	15.0084	18.1171	11.465	18.9755	11.045
PRUPE_1G084500	553.812	521.913	597.193	779.607	704.726	686.529	521.75	479.624	496.878	1101.75	631.819	553.946	252.162	242.152	382.33	464.063	565.007	721.447	411.159	743.482	612.238	458.969	555.987	459.655	849.989	796.242	856.409	250.961	109.338	72.3025	649.694	573.99	496.629	549.114	705.986	418.268	586.424	552.579	586.01	441.154	168.147	246.698	183.012	220.233	107.298	340.725	292.102	540.408	445.872
PRUPE_1G084600	2.05117	2.08401	0.894133	0.812629	0.854164	1.0957	0.924218	0.720787	0.857422	1.45501	0.493045	0.122975	0.031839	0.144818	0.298469	3.22187	2.99074	3.55395	0.72222	0.860431	1.2784	0.694262	0.750489	0.629346	1.26612	0.535482	0.360135	0.013	0.255166	0.184979	1.08589	0.729089	0.287288	0.559655	0.701891	0.575824	0.284739	0.283468	0.308526	0.37547	0.041121	0.25358	0.097553	0.185014	0.101956	0.450116	0.525335	0.804607	0.963001
PRUPE_1G084700	26.8893	24.2072	30.4439	72.6571	67.3907	59.1893	25.1889	30.6938	15.954	161.387	69.4843	57.3477	32.5565	36.4682	43.5551	33.5533	26.6537	38.8864	66.7372	56.345	42.5508	26.5795	25.3097	26.6614	125.422	149.277	169.01	47.7639	50.122	135.282	84.3537	56.7767	61.6551	75.2528	53.5588	36.9771	38.245	25.6281	37.6628	62.0405	47.5531	35.5916	27.1879	29.9406	12.7531	47.8105	63.8397	134.117	39.2754
PRUPE_1G084800	0	0	0	0	0	0	0	0	0	0	0	0	0	0	0	0	0	0	0	0	0	0	0	0	0	0	0	0	0	0	0	0	0	0	0	0	0	0	0	0	0	0	0	0	0	0	0	0	0
PRUPE_1G084900	0.546221	2.16335	1.3797	2.55236	3.16256	2.09592	0.646951	0.953238	0.650152	1.80097	1.14906	1.98476	0.309903	0.510625	0.411919	1.09327	0.720189	0.64397	1.05821	1.02782	0.439316	0.49107	0.849744	0.853826	3.3094	3.20054	4.09351	0.464595	0.855904	2.32559	6.26977	2.7559	2.03025	2.56007	2.42159	2.20627	0.798312	1.24562	0.465667	0.694022	0.582236	0.783189	0.038725	0.551994	0.019527	2.80773	2.91418	1.52429	2.19154
PRUPE_1G085000	1.91678	2.24407	0.850507	2.24717	1.94779	2.32127	2.41632	3.04902	2.04182	6.47916	5.01268	9.20425	4.90584	5.39462	4.57285	1.76581	2.86266	1.29321	1.91598	1.34914	1.68419	2.64896	3.19732	3.87626	9.7066	6.7787	5.04494	4.75216	5.87093	2.24134	2.71699	3.75739	2.07004	1.55425	1.54186	2.10206	3.4187	6.12943	3.40426	7.6595	8.53652	9.91386	6.64505	7.02726	4.80253	3.13374	3.31103	5.24379	2.02364
PRUPE_1G085100	0	0	0	0	0	0	0	0	0	0	0	0	0	0	0	0	0.07592	0	0	0	0	0	0	0	0	0.149512	0	0	0	0	0	0	0	0	0	0	0	0	0	0	0	0	0	0	0	0	0	0	0
PRUPE_1G085200	0.103222	0	0	0.04782	0.131908	0.145487	0.259224	0	0.124799	0.467566	0	0.168741	0	0	1.13898	0.774055	0	0.72894	0.315503	0.153581	0.150312	0.24523	0.094522	1.18108	0.682534	2.61509	1.26882	0	0	0	0.157662	0.053628	0.019717	1.32279	1.81496	1.7104	0	0.043121	0	0.058854	0	0	0.061147	0.048047	0	0.099323	0.142285	0.266663	1.29697
PRUPE_1G085300	31.4752	37.093	14.2113	7.87246	7.36865	12.6113	9.41377	7.943	9.50381	41.1841	22.2789	25.6219	10.4038	10.5219	10.9039	20.8836	28.8351	18.2748	6.8623	10.6753	7.57366	8.09199	11.7217	7.31056	47.2339	20.7988	26.8344	10.1176	8.88635	4.83105	31.2336	16.3993	6.8624	6.39582	7.66446	5.99778	7.88079	10.4149	8.19749	13.8328	14.6654	13.2563	12.3764	13.375	10.9428	11.9055	14.7892	31.0062	9.24794
PRUPE_1G085400	26.2651	51.7769	41.6688	33.2179	43.9205	39.5349	75.4071	44.916	77.3132	31.9746	56.4967	54.1952	172.723	129.316	128.139	70.3677	44.3763	50.1033	31.7264	61.4625	39.9344	87.2579	124.48	72.3667	51.4656	66.1473	62.0802	176.107	142.041	119.364	35.691	42.7615	36.3115	22.645	23.6283	22.0837	44.3726	35.2301	41.9012	41.4445	88.9982	79.4837	85.6643	175.225	103.629	53.3908	45.4625	51.0573	55.3062
PRUPE_1G085500	27.7937	29.7468	17.1253	16.5903	9.2288	14.9593	7.74307	18.2805	5.85881	16.6227	18.8772	24.7412	13.7171	13.9919	20.8905	22.3903	21.7203	15.7376	11.4173	9.93037	6.65754	15.0779	13.2267	15.2489	21.8302	15.1028	14.8463	19.2062	21.9424	14.7284	26.7176	17.2018	15.7361	9.69255	9.06841	12.0219	9.31458	15.0977	8.50162	23.1848	13.6579	25.1131	24.1076	27.0303	29.4002	14.8349	27.3519	26.114	11.4071
PRUPE_1G085600	0.375141	0.184704	0	0.086108	0.156676	0.307594	0.354677	0	0	0.036179	0	0.431438	0	0.06365	0	0.291445	0.130156	0	0	0	0	0	0	0.191322	0	0.125959	0	0.051896	0	0.010893	0	0	0.158974	0.391559	0.392172	0.061273	0	0.091995	0	0.1468	0.645219	0	0.345931	0	0.667629	0.169378	0.436118	0	0
PRUPE_1G085700	0.190202	0	0	0.125725	0	0.087173	0	0	0.26256	0.098284	0	0	0	0.110274	0.208229	0.088655	0.400502	0.088909	0.155696	0	0.050459	0	0.172183	0.075441	0.167989	0.062233	0	0.373755	0.055511	0.343548	0.168414	0.070499	0	0	0	0	0	0	0.065853	0	0.237879	0.147041	0.585557	0.459649	0.469078	0.031639	0.062557	0	0.073379
PRUPE_1G085800	0	0	0	0	0	0	0	0.059158	0	0	0	0.067607	0	0	0.123666	0	0	0.061766	0	0	0	0	0.05624	0	0	0	0.129228	0.058367	0.204001	0.707889	0	0	0.11391	0	0.062222	0	0.059547	0	0	0	0	0.069505	0.252118	0.21933	0.547377	0	0	0	0
PRUPE_1G085900	0	0	0	0	0	0	0	0	0	0	0	0	0	0	0	0	0	0	0	0	0	0	0	0	0	0	0	0	0	0	0	0	0	0	0	0	0	0	0	0	0	0	0	0	0	0	0	0	0
PRUPE_1G086000	8.08495	8.21893	2.96323	5.48058	3.41267	3.80193	3.98305	6.49609	3.97283	8.76628	10.879	16.7841	22.949	23.9929	17.5752	9.64767	12.4156	9.25724	6.0493	6.76769	4.57132	4.98599	5.16849	8.03894	26.7919	13.1146	11.0713	25.5048	19.8784	13.8061	4.66682	6.95668	4.36938	2.96069	3.91466	7.7665	8.72336	8.54742	6.64511	11.3649	19.5261	14.7412	17.7048	24.7799	28.5838	11.8932	13.9623	14.353	6.86967
PRUPE_1G086100	0.153628	0.462294	0.27131	0.246812	0.210232	0.278475	0.086161	0.015147	0.032133	0.065624	0.064052	0.206915	0.144322	0.358204	0.254857	0.148907	0.064154	0.126942	0.059501	0.139807	0.205376	0.179481	0	0.057839	0.139758	0.028848	0.016544	0.268002	0.110479	0.316833	0.255343	0.417314	0.029068	0	0.186411	0.03	0	0	0.030526	0	0.119224	0.135391	0.037137	0.291512	0.111765	0.076705	1.08307	0.634566	0.364806
PRUPE_1G086200	65.3513	88.8956	93.1655	134.904	158.644	170.38	160.383	188.254	144.214	79.5929	76.9209	79.6796	69.9718	72.1974	75.3921	112.926	76.1897	68.9156	190.738	129.757	144.611	217.37	186.296	179.074	41.421	102.176	94.1941	81.1788	87.9247	184.402	75.1711	68.9623	110.26	128.747	122.412	97.9642	112.322	143.404	141.002	166.557	86.9014	116.416	93.6827	61.39	82.0715	85.5162	83.4183	50.1849	117.81
PRUPE_1G086300	0.771711	0.685365	0.148708	1.25363	0.956001	0.250715	0.21544	0.710052	0.034528	2.34979	2.80193	4.19338	2.7793	3.6782	2.51976	0.424481	1.06711	0.3332	0.14986	0.241375	0.257644	0.449999	0.321764	0.558306	4.66756	2.65373	2.74431	4.27385	4.82639	2.3184	1.88856	1.38102	0.51655	0.122644	0.57873	1.25075	0.771049	0.680867	0.392441	1.304	2.57272	2.83024	2.22672	3.02802	4.08294	1.08142	1.51757	1.57075	0.759715
PRUPE_1G086400	0	0	0	0	0	0	0	0	0	0	0	0	0	0.120054	0	0	0	0	0	0	0	0	0	0	0	0	0	0	0	0	0	0	0	0	0	0	0	0	0	0	0	0	0	0	0.052281	0	0	0	0
PRUPE_1G086500	0.130693	0.220749	0.09614	0.29143	0.144311	0.141449	0.122417	0.064265	0.256284	0.742311	0.497833	0.920937	0.084788	0.502435	0.316697	0.082213	0.100819	0.067662	0.102954	0.121567	0.016057	0.079811	0.168804	0.184512	1.79968	1.39827	1.05417	0.988835	0.508404	0.721897	0.151863	0.034837	0.134074	0.133089	0.17728	0.251826	0.364048	0.290343	0.31831	0.38903	0.778918	1.29627	0.439981	0.57632	1.20871	0.08188	0.38033	0	0.065269
PRUPE_1G086600	17.1277	18.1099	11.4802	29.3248	21.8576	17.7513	11.4547	15.8104	19.4264	32.8909	34.4374	36.8668	76.205	55.2368	40.2406	9.97961	11.7651	20.0445	12.5559	21.943	10.7549	16.6763	16.9184	17.8694	64.0562	40.581	32.6865	69.9717	43.0146	25.3699	19.0644	17.0743	15.3552	11.6397	13.8178	18.119	25.5518	20.0776	17.7543	31.9394	61.9159	43.7048	51.7674	66.9724	67.63	20.2813	22.4302	37.5453	16.5579
PRUPE_1G086700	22.6243	22.1253	12.2288	13.9183	12.318	13.5434	12.4436	17.3886	12.9404	13.2982	18.389	20.4674	38.7278	26.9419	27.5601	19.8372	21.9586	20.0569	15.2897	17.8635	11.7793	21.0562	20.2752	18.254	33.3471	15.1313	11.6018	39.7291	26.8438	11.585	12.9645	10.0003	10.1478	9.33785	10.7104	9.20067	11.714	14.5805	11.3797	16.6251	24.5084	24.188	30.8841	54.679	37.9311	17.1941	18.0367	23.3018	13.068
PRUPE_1G086800	21.6575	25.681	20.1627	20.4444	18.1254	21.9104	19.0147	38.3246	23.6031	70.4599	52.7089	56.615	27.1541	24.2465	30.7081	21.1458	20.3388	17.0554	18.0343	17.7546	14.4818	31.3882	31.0014	33.7387	73.2938	83.4671	80.0131	30.6151	34.8603	27.4542	24.3356	21.1377	13.1147	18.5786	15.6995	14.1674	19.6375	24.2752	18.4351	35.3283	19.8356	42.3327	29.8698	32.6461	37.635	47.5689	27.1216	38.5856	25.0715
PRUPE_1G086900	0	0	0	0	0	0	0	0	0	0	0	0	0	0	0	0	0	0	0	0	0	0	0	0	0	0.09845	0.113108	0	0	0.09106	0	0	0	0	0	0	0	0	0	0	0	0	0	0	0	0	0	0	0
PRUPE_1G087000	0	0	0.095905	0.820669	1.31635	0.785855	0.250559	0.357862	0.249933	0.260772	0	0.04876	0.419517	0.657952	0.696955	1.01746	0.419575	1.89485	1.63092	1.96792	1.2382	0.929265	0.566901	1.90622	0.393985	1.88246	0.353382	0.614392	0.334793	0	0	0.114305	0.050922	2.83018	2.38308	2.5401	0.097607	0	0.290016	0.063036	0.422075	0	6.09901	16.719	6.46918	1.66325	0.633802	0.996419	2.67785
PRUPE_1G087100	14.677	12.8881	10.425	3.80894	3.60079	5.56239	7.64824	6.45271	6.71954	9.9077	8.4171	7.5826	3.54068	5.2077	6.18726	7.81351	11.6834	6.96561	5.76864	4.3909	6.59068	7.64776	7.69524	6.97267	7.5143	7.95054	8.35275	3.54877	5.10195	6.94107	14.2277	12.4502	9.42676	6.61891	6.50746	3.8881	5.84417	5.74234	7.02233	5.91549	7.26891	3.78581	2.92869	1.75966	1.18523	6.05554	8.4611	13.3122	4.77162
PRUPE_1G087200	0	0	0	0	0	0	0	0	0	0	0	0	0	0	0	0	0	0	0	0	0	0	0	0	0	0	0	0	0	0	0	0	0	0	0	0	0	0	0	0	0	0	0	0	0	0	0	0	0
PRUPE_1G087300	0	0.02891	0	0.229733	0.268275	0.461966	0	0.119966	0	0	0.063413	0.068094	0	0	0.03232	0	0.060232	0.031419	0	0.162686	0.030227	0.147549	0.085536	0.142773	0	0	0	0	0	0	0.26516	0.062334	0.028778	0	0.167574	0.119601	0.030088	0.214763	0	0	0	0	0	0	0	0.408493	0.568334	2.73339	0.105774
PRUPE_1G087400	0	0.009125	0	0	0	0	0	0	0	0	0	0	0	0	0	0	0	0	0	0	0	0	0	0	0	0	0	0	0	0	0	0	0.008902	0	0	0	0	0	0	0	0	0	0	0	0	0.009004	0.00894	0	0
PRUPE_1G087500	0.081719	0	0.110775	0.07687	0.316342	0.077957	0.056823	0.117874	0.209374	0.169943	0.125883	0.045512	0.143946	0.090418	0.168365	0	0.042028	0.104508	0.118314	0.081881	0.202027	0.156814	0	0.038145	0	0	0.257344	0.115649	0.043183	0.325293	0.123765	0	0.207681	0.08206	0.036023	0	0.080172	0.112832	0.279026	0.07056	0.03938	0.011853	0.086335	0.076592	0.037009	0.081047	0	0.089619	0.079815
PRUPE_1G087600	0	0	0	0	0	0	0	0	0	0	0	0	0	0	0	0	0	0	0	0	0	0	0	0	0	0	0	0	0	0	0	0	0	0	0	0	0	0	0	0	0	0	0	0	0	0	0	0	0
PRUPE_1G087700	0	0	0	0	0	0	0	0	0	0	0	0	0	0	0	0	0	0	0	0	0	0	0	0	0	0	0	0	0	0	0	0	0	0	0	0	0	0	0	0.055983	0	0	0	0	0	0	0	0	0
PRUPE_1G087800	1.31294	0.739398	2.79977	0.696839	0.741083	0.508923	2.79016	0.810058	1.30533	0.081205	0.761177	0.444659	0.055484	1.9068	2.60645	0.764777	0.866199	1.27803	1.34904	1.56576	1.00331	1.85811	1.7013	2.31611	0	0.350632	0.200598	0.03708	0	0.548707	0.813666	1.90849	1.38686	0.820873	1.3584	1.58158	3.07532	4.31593	1.76887	7.05104	1.78207	2.76675	6.1626	11.978	14.5183	7.84599	15.1056	7.44131	9.91059
PRUPE_1G087900	0.474883	0.395618	0.202499	2.62569	2.66543	2.09143	0.373966	0.589971	0.839181	0.659873	0.903618	2.71509	1.53444	0.631687	2.7557	0.562325	1.42347	0.699229	1.54541	0.905923	1.58167	5.78009	0.55118	1.01918	0.629824	0.320412	0.280837	2.52315	3.98788	2.50552	1.62296	3.55117	1.50429	1.66762	2.71447	4.35586	1.04312	0.924294	0.935541	0.413253	1.06366	0.53918	1.08302	3.86684	0.308924	4.48858	13.7834	5.83629	5.12974
PRUPE_1G088000	4.83005	0.565463	0.516933	12.3026	17.9213	14.7189	5.52616	25.6033	11.1426	42.3805	61.4078	51.044	73.2039	47.552	87.5745	0.393213	0.278265	0.725257	1.82699	5.4784	1.82413	9.30932	8.89953	12.0062	20.8235	58.2383	52.9654	241.444	39.5428	101.701	30.5667	28.2064	13.2538	5.9116	7.2251	33.1986	9.6661	9.2453	9.41123	10.5353	50.5306	32.2126	106.953	121.089	34.7612	31.9419	39.1016	26.5629	6.75136
PRUPE_1G088100	0	0.159229	0.063073	0.494826	0.318909	0.44287	0.736054	1.38956	0.715184	0.343255	1.41136	2.94408	2.56664	8.38058	7.47231	0.265139	0.375811	0.317873	2.41087	0.102997	0.884975	1.02852	0.698637	0.471186	0.262428	0.654295	0.758736	3.17593	5.4797	8.41654	0.263783	0.522677	0.520084	0.84958	0.1554	0.460109	0.831266	0.400766	1.78892	2.79258	2.46001	1.39574	2.52783	1.52186	4.06934	0.326154	1.13319	0.071437	1.41186
PRUPE_1G088200	0	0	0	0	0	0	0	0	0	0	0	0	0	0	0	0.103122	0	0.051134	0	0	0	0	0	0.04582	0	0	0	0	0	0	0	0	0	0	0	0	0	0	0	0	0	0	0	0	0	0	0	0	0
PRUPE_1G088300	0.234681	0	0.084962	0	0.069189	0	0	0	0	0	0	0	0	0	0	0.072466	0	0	0.026889	0	0	0	0	0	0	0.05354	0	0	0	0	0	0	0	0	0	0	0	0	0	0	0	0	0	0	0	0.059506	0	0.088469	0
PRUPE_1G088400	0.029975	0	0	0	0	0	0	0	0	0.062129	0	0	0	0	0	0	0	0.00765	0	0	0	0.028494	0	0	0	0	0	0	0	0	0	0.031094	0	0	0	0	0	0	0	0	0	0	0	0.027858	0	0.145384	0.055183	0.112673	0.029128
PRUPE_1G088500	0	0	0	0	0	0	0	0	0	0	0	0	0	0	0	0	0	0	0	0	0	0	0	0	0	0	0	0	0	0	0	0	0	0	0	0	0	0	0	0	0	0	0	0	0	0	0	0	0
PRUPE_1G088600	2.89402	1.93187	11.1447	0.236568	0.091511	0.211244	1.48962	0.691512	3.24342	7.36056	1.81086	1.52196	0.05907	0.399382	0.164577	7.86541	3.19191	5.37128	1.3851	0.759551	2.66534	1.19461	1.64046	2.10239	7.6947	5.71119	8.64917	0.400533	0.154404	0.28067	0.576338	1.28703	1.89414	1.08366	0.636698	0.092011	0.154659	0.365288	0.108065	2.51843	0.303968	0.802267	0.757582	3.05063	0.845254	1.22881	0.4893	0.841352	0.621899
PRUPE_1G088700	0.269419	0	0.105038	0	0	0	0	0	0	0	0	0	0	0	0	0	0.047056	0	0	0	0	0	0	0	0	0	0	0	0	0	0.168395	1.73563	0.09868	0.422529	0.067782	1.07586	0	0	0	0	0	0	0	0	0	0.498591	0.640147	0.196456	0.089816
PRUPE_1G088800	0	0	0	0	0	0	0	0	0	0	0	0	0	0	0	0	0	0	0	0	0	0	0	0	0	0	0	0	0	0	0	0	0	0	0	0	0	0	0	0	0	0	0	0	0	0	0	0	0
PRUPE_1G088900	1.78973	1.15608	10.5806	0	0.087867	0.126359	0.12518	0	0.375926	0.81451	0.140211	0.101045	0.169392	0.210326	0.227728	6.9381	1.82783	3.4338	0.304277	0	0.48685	0.131108	0.209299	0.042203	0.488019	0.210493	0.544362	1.14912	0.753631	0.498581	0.389146	0.412361	1.54538	0.316245	0.028461	0.395936	0.087224	0.16233	0	2.75251	0.196499	0.931137	1.55063	4.58516	2.36726	1.68013	0.638153	0.443777	0.247499
PRUPE_1G089000	0	0	0	0	0	0	0	0	0	0	0	0	0	0	0	0	0	0	0	0	0	0	0	0	0	0	0	0	0	0.073241	0	0	0	0	0	0	0	0	0	0	0	0	0	0	0	0	0	0	0
PRUPE_1G089100	61.9918	94.3758	70.3148	36.7976	38.4167	42.0037	57.9329	34.866	49.2104	25.9068	39.6661	29.6764	33.9662	43.6363	35.4813	56.1386	67.4938	40.0991	39.3727	52.8927	45.287	46.7481	35.1173	38.586	53.8127	29.5016	24.3998	53.6574	27.6833	43.1241	58.355	30.9186	33.4117	30.0895	34.3135	30.9441	27.9535	23.0507	21.7465	31.9996	29.3763	28.4211	21.8947	27.4709	32.3965	56.1939	42.5144	51.9826	35.7321
PRUPE_1G089200	0.978212	1.70489	1.56977	1.78383	3.45433	1.3478	4.04497	2.0143	2.10164	0.879665	0.5804	0.729754	0.111335	0.74193	0.731931	3.57145	2.95412	3.62925	1.63244	1.69199	1.11026	2.33735	2.05318	1.35863	1.12091	0.750434	0.672848	0.404485	0.842523	1.08557	2.23759	1.7531	1.14183	1.05115	2.54365	0.974266	0.831161	0.86206	0.533391	1.08839	0.630606	0.955558	0.91478	1.37227	0.314279	3.13928	2.00874	1.8146	3.08942
PRUPE_1G089300	0.671364	1.09212	0.631372	2.06127	1.62669	0.921059	0.133748	0.69157	0.151874	0.13641	0.249669	0.255609	0.306511	0.502467	1.32359	0.179521	0.286748	0.224462	0.605184	0.141443	0.058617	0.368004	0.209556	0.910996	0.253259	0.313149	0.444474	0.404436	2.01922	0.654848	1.23202	1.35967	1.17343	1.07479	0.773858	0.887997	0.15747	0.28975	0.237837	0.161307	0.079127	0.221998	0.155705	0.827535	0.106331	0.491089	1.17569	0.18039	0.359433
PRUPE_1G089400	18.8296	19.1392	19.0757	15.6225	17.0862	21.3521	18.255	24.2422	15.2123	25.9503	32.0689	28.2155	40.848	51.3507	36.8241	15.2599	16.6992	9.26712	19.9947	15.9279	19.0452	22.4191	20.7009	19.2821	16.7651	26.0314	23.168	18.8822	30.9475	28.9677	23.7603	27.3201	27.4627	29.5287	26.9467	25.7727	23.1124	29.0889	35.6403	24.0434	47.3657	26.8935	28.2781	22.4109	12.6621	14.9225	17.0085	8.64923	24.0883
PRUPE_1G089500	0	0	0	0	0	0	0	0	0	0	0	0	0	0	0	0	0	0	0	0	0	0	0	0	0	0.051498	0	0	0	0	0	0	0	0	0	0	0	0	0	0	0	0	0	0	0.023435	0	0	0	0
PRUPE_1G089600	54.5005	55.3452	63.3311	92.9188	117.562	132.762	85.4103	93.1958	72.1147	74.2715	96.5172	69.1923	91.6863	97.5773	116.933	53.6375	54.4109	30.874	101.815	74.646	106.364	96.3266	89.3528	82.8489	53.9505	71.5945	71.2461	81.244	123.087	132.51	74.3529	83.1961	79.7431	104.472	91.9704	93.0845	73.7632	95.827	88.6839	130.469	88.038	133.426	132.959	95.008	96.5103	47.723	58.1352	40.5872	98.0905
PRUPE_1G089700	0	0	0	0	0	0	0	0	0	0	0	0	0	0	0	0	0	0	0	0	0	0	0	0	0	0	0	0	0	0	0	0	0	0	0	0	0	0	0	0	0	0	0	0	0	0	0	0	0
PRUPE_1G089800	2.7693	2.63647	1.01053	0.510172	0.594242	0.942619	0.231062	0.176895	0.139781	0.893781	0.331502	0.12152	0.093689	0.149452	0.544995	0.990963	2.03866	0.627272	0.74606	0.359441	0.474478	0.302478	0.542078	0.338534	0.132992	0.10575	0.102901	0.097276	0.178171	0	1.99311	2.1758	1.14856	0.756892	0.404187	0.590211	0.099674	0.755204	0.215244	0.641071	0.516289	0.910621	0.194564	0.460006	0	1.14595	1.13107	1.00658	0.377363
PRUPE_1G089900	1.74411	1.96717	1.15179	0.153237	0.126017	0.741796	0.331467	0.063723	0.016673	0.43034	0.134958	0.14492	0.060838	0.037946	0.302266	1.33973	2.26869	0.549841	0.940899	0.322832	0.346162	0.282628	0.360041	0.559449	0.146891	0.121362	0.278397	0.124278	0.141139	0.148431	2.10938	1.92508	0.379914	0.67431	0.806942	0.664088	0.178146	0.496447	0.256201	0.43724	0.40758	0.738847	0.143693	0.182911	0	0.158548	0.988554	1.15177	0.253499
PRUPE_1G090000	0	0	0	0	0	0	0	0	0	0	0	0	0	0	0	0	0	0	0	0	0	0	0	0	0	0	0	0	0	0	0	0	0	0	0	0	0	0	0	0	0	0	0	0	0	0	0	0.06191	0
PRUPE_1G090100	0.464359	0.289129	0.528033	2.67353	3.12917	2.45719	6.8202	6.95831	6.24474	9.03003	14.0452	18.2135	6.70927	6.516	16.4846	4.76861	3.79968	3.84405	12.7738	10.1096	4.7924	13.4169	14.9333	19.5699	7.6003	23.3027	19.5541	6.79452	4.70815	13.9297	1.54749	3.54051	8.51012	4.91164	11.9413	10.4581	18.362	19.4135	17.6325	17.9619	18.9802	35.0489	51.9704	31.8281	38.3284	4.95399	3.75649	2.03316	20.9899
PRUPE_1G090200	0	0.025972	0.014637	0.154978	0.384325	0.615361	6.05746	8.98984	2.82958	6.20955	5.28843	8.25793	16.649	21.3046	64.1682	0.015486	0.007762	0	0.640234	0.190198	1.15745	1.47605	2.61542	2.51553	3.53878	3.01033	3.17924	8.92788	56.842	14.8305	0.056619	0.250029	0.196894	2.88753	4.94993	3.3275	8.11837	19.3599	35.5457	67.15	30.1584	104.105	102.01	26.4141	32.7054	0.044141	0.014033	0.015915	1.5434
PRUPE_1G090300	3.442	1.38278	3.14994	9.32192	9.16164	5.72706	15.2379	9.92246	19.0969	34.5387	30.436	30.0051	9.47155	12.0284	13.5075	3.67355	3.96248	7.25195	9.30921	18.2477	14.0832	19.0889	27.8371	25.0474	28.6793	57.3716	56.5053	22.4651	17.5927	26.7727	2.73938	5.5776	6.50786	7.82638	11.8377	5.98846	18.9478	18.4828	15.4686	28.0895	37.2842	15.6896	12.1342	11.4839	8.86674	4.87172	2.8617	3.74005	14.1997
PRUPE_1G090400	0	0	0	0	0	0	0	0	0	0	0	0	0	0	0	0	0	0	0	0	0	0	0	0	0	0	0	0	0	0	0	0	0	0	0	0	0	0	0	0	0	0	0	0	0	0	0	0	0
PRUPE_1G090500	0.079791	0.470656	0.293637	0	0	0	0.057887	0	0	0	0	0.195192	0	0	0	0.122545	1.5301	0.415765	0.416426	0	0.046974	0.060359	0	0	0.028225	0	0	0.532162	0	4.08942	0.640518	2.09893	0.672982	0	0.025389	0	0	0.251471	0	0	0	0	5.47858	5.931	11.4573	0.092678	0.76467	0	0.085971
PRUPE_1G090600	0	0.05535	0.024298	0	0	0	0	0	0	0	0	0	0	0	0	0.030848	0.061844	0	0	0	0	0	0	0	0	0	0	0	0	0.092286	0	0.189016	0	0	0	0	0	0	0	0	0	0	0.107759	0.056448	0.107832	0	0	0	0
PRUPE_1G090700	0.34336	1.97318	0.722353	1.80079	0.675706	1.19347	1.38456	1.3073	1.57604	1.06024	0.918385	0.989802	0.586951	2.20841	0.510434	1.0874	1.26142	0.251006	0.316664	0.504785	0.176696	0.303873	0.445009	0.418414	0.753441	0.091823	0.461803	0.426112	0.549664	1.67094	1.37519	1.05059	0.50328	0.663312	0.608636	0.621073	0.207836	0.249753	0.325647	0.956547	0.727133	0.730514	0.554196	0.352438	0.386739	0.531928	0.932238	0.846899	1.20533
PRUPE_1G090800	0.173856	0.666177	0.278533	1.64069	1.33893	0.782399	0.341339	0.430794	0.671761	0.635258	0.43951	0.355873	0.53065	0.871143	0.556694	0.464806	0.208065	0.306258	0.264045	0.245705	0.119455	0.257757	0.143136	0.290939	0.264002	0.254327	0.318386	0.275667	0.556625	0.708452	0.154332	0.363883	0.299517	0	0.312092	0.112488	0.243557	0.1771	0.269282	0.563756	0.364453	0	0	0.435447	0	0.353095	0.239298	0.102183	0.269514
PRUPE_1G090900	0	0.027849	0	0	0	0	0	0	0	0	0	0	0	0	0	0	0	0	0	0	0	0	0	0	0	0	0	0	0	0	0	0	0	0	0	0	0	0	0	0	0	0	0	0	0	0	0	0	0
PRUPE_1G091000	0.059943	0.057476	0.088108	0	0	0	0	0	0	0	0	0	0	0	0	0	0	0	0	0	0	0	0	0	0	0	0	0	0	0	0.03141	0.470634	0	0	0	0	0	0	0	0	0	0	0	0	0	0.030134	0	0	0
PRUPE_1G091100	5.75108	3.83517	3.64717	0.351585	0.342391	1.20264	1.0009	0.192091	0.613346	1.38485	1.19702	1.9616	0.070409	0.989254	0.4756	3.25045	3.89169	2.52871	2.19398	0.585034	0.524636	0.30294	0.303061	0.2064	0.929592	0.535857	0.254009	0.144094	0.425626	0.633136	0.891742	2.07402	3.29514	1.27993	1.19009	0.415513	0.659891	1.78214	0.799303	2.21531	0.286836	0.905735	0.536248	0.727218	0.049395	1.02294	1.49897	1.82501	3.42393
PRUPE_1G091200	4.13675	2.22178	2.71209	0.210073	0.183197	0.779115	0.820067	0.14983	0.65317	0.938966	0.897049	1.11919	0.109249	0.720985	0.549915	2.91121	4.17022	3.28034	1.99066	0.565335	0.328029	0.269837	0.259944	0.158975	0.829069	0.444048	0.230891	0.234069	0.481131	1.60866	0.663026	1.3026	1.81708	0.996227	0.713573	0.363645	0.414657	0.972046	0.586192	1.70468	0.231636	0.715635	0.281785	0.510687	0.065356	0.665598	1.31797	1.83752	1.58159
PRUPE_1G091300	0	0	0.055766	0	0	0	0	0	0	0	0	0	0.053324	0	0	0	0	0	0	0	0	0	0	0	0	0	0	0	0	0	0	0	0	0	0	0	0	0	0	0	0	0	0	0	0	0	0	0	0
PRUPE_1G091400	95.8652	34.723	1.00542	9.54592	8.59708	41.3425	3.15568	2.44132	5.43718	5.81092	7.43117	16.9564	0.241738	0.185227	1.80228	29.4973	41.5738	61.1597	67.3718	42.9486	102.088	6.98088	19.0933	5.19146	3.63423	25.8074	10.6512	0.660908	0.701712	0.520384	18.2365	4.89458	1.01256	16.0069	17.8462	3.76127	3.11967	8.18556	2.87246	0.440259	0	0	0	0.084287	0	10.636	19.8961	428.55	55.3187
PRUPE_1G091500	0.565626	0.45802	0.61094	1.94998	2.30606	1.53946	2.47225	3.46531	2.25978	2.82573	3.37925	3.65231	1.8204	2.82974	3.69304	0	0	0	0.069379	0.014953	0.07541	0.219463	0.10479	0.098479	0.09394	0.368013	0.187713	0.598831	1.07641	0.60808	0.126964	0.435527	0.782392	1.79678	1.25249	1.68211	2.62468	1.71182	2.04392	3.63611	4.25785	2.47142	4.21861	5.01734	3.0487	0.414279	0.49533	0.57506	1.2875
PRUPE_1G091600	21.8336	20.1694	17.2203	12.0907	13.0999	17.451	15.8055	12.2702	14.1013	12.4772	11.4388	12.7447	9.37355	11.9668	10.6811	17.5057	22.7696	18.9731	16.6293	13.213	18.0753	18.6353	20.3135	17.7457	12.205	11.5691	13.4679	9.59506	12.9586	13.5662	13.311	10.6541	11.1533	11.4681	14.0563	9.38367	18.5762	16.9693	18.1364	11.8387	12.2641	13.0215	11.6115	10.4569	9.4776	12.987	10.7644	17.0651	12.941
PRUPE_1G091700	3.46423	7.79373	4.93762	12.0686	18.8157	20.2722	15.5192	20.7553	10.1133	13.6147	137.237	221.216	210.884	147.414	154.043	4.97677	4.04637	2.18196	16.0274	12.6239	23.8839	24.3787	23.6539	29.8105	7.27968	41.5697	31.7961	115.032	78.8663	59.5172	2.95141	3.13197	15.6199	16.8386	21.6059	31.9837	90.6374	77.7745	112.598	139.827	496.393	360.305	471.523	312.184	381.103	2.93352	1.43568	4.40022	7.24242
PRUPE_1G091800	0	0	0	0	0	0	0	0	0	0	0	0	0	0	0	0	0	0	0	0	0	0	0	0	0	0	0	0	0	0	0	0	0	0	0	0	0	0	0	0	0	0	0	0	0	0	0	0	0
PRUPE_1G091900	308.18	332.608	305.412	117.168	112.924	210.387	162.188	184.315	136.143	93.5462	222.365	204.397	103.716	132.811	120.757	165.514	230.636	110.215	179.211	131.31	143.261	194.938	179.28	140.071	32.4925	88.1748	82.6347	77.9975	87.7984	136.8	291.788	160.749	210.321	212.564	186.29	93.1497	137.913	178.236	143.149	63.4376	126.894	109.263	120.304	68.4857	76.3177	135.432	146.049	123.875	192.859
PRUPE_1G092000	1.96911	2.00224	1.0483	0.04056	0.12557	0.204433	1.11894	0.167119	0.178905	1.82915	1.23525	0.766687	0.040257	0.305163	0.136322	4.95153	3.81655	3.88237	1.79721	1.2585	1.20084	0.332911	0.280335	0.562876	1.06752	1.19778	1.4452	0.08196	0.043315	1.02934	0.810383	2.68614	1.79807	1.64954	0.670405	0.313604	0.465042	0.279785	0.338781	0.075129	0.083113	0.195036	0.091108	0	0.093601	1.04087	1.04378	0.546124	3.09198
PRUPE_1G092100	31.5581	35.0183	18.6938	14.0019	14.4418	21.4661	13.6632	19.4196	12.9157	64.1326	37.6027	46.7531	37.9531	51.8123	38.936	29.0981	39.4333	19.2891	18.0489	19.719	13.662	22.1558	22.3993	19.9335	75.3911	33.8981	35.0023	31.251	34.2405	22.6186	28.9301	21.499	16.2789	14.8709	17.6023	18.9623	18.3814	28.4794	20.4762	49.0064	42.674	45.0635	34.1032	29.181	33.2865	25.9952	28.113	40.2536	19.8843
PRUPE_1G092200	0	0	0	0	0	0	0	0	0	0	0	0	0	0	0	0	0	0	0	0	0	0	0	0	0	0	0	0	0	0	0	0	0	0	0	0	0	0	0	0	0	0	0	0	0	0	0	0	0
PRUPE_1G092300	0	0	0	0	0	0	0	0	0	0	0	0	0	0	0	0	0	0	0	0	0	0	0	0	0	0	0	0	0	0	0	0	0	0	0	0	0	0	0	0	0	0	0	0	0	0	0	0	0
PRUPE_1G092400	0	0.26316	0.256819	0	0	0	0	0.078143	0.069073	0	0.036716	0.107104	0	0	0	0	0	0	0	0	0	0	0	0	0	0	0	0	0	0.033522	0.373938	0	0.06865	0.086837	0.05449	0.310713	0.04573	0	0	0	0	0	0	0	0	0.314007	0.280418	0.462999	0.11108
PRUPE_1G092500	1.05378	8.35697	5.41091	0.298411	0.188165	0.23265	0.450914	0.423641	2.06932	0.251295	1.46668	3.0445	0.677145	0.450153	0.800495	0.91011	2.12012	2.29964	1.38481	2.13619	1.59409	3.94546	5.70785	2.91842	0.972464	4.31371	3.68165	0.933677	1.1593	1.66366	8.318	3.68779	2.93581	1.63559	0.644884	6.6915	2.12549	0.201688	1.01218	0.032332	0	0.032088	0.127077	0	0	10.329	5.65209	11.0966	3.65045
PRUPE_1G092600	0.1213	2.58161	0.958141	0.037526	0	0.076239	0.036986	0.039012	0.25449	0	0.030932	0.284829	0	0	0.372905	0.428715	1.1603	0.163338	0.360661	0.125293	0.181073	0.951123	1.07487	0.635028	0.126237	0.222527	0.118597	0.038362	0.044693	0.084813	0.261192	0.1508	0.149485	0.08079	0	0.333315	0.058706	0	0.058966	0.092678	0	0	0.047664	0	0	0.534123	0.184101	0.335281	0.934159
PRUPE_1G092700	53.5613	304.204	31.4255	0	0.069364	0.0229	0	0.02324	0	0	0	0	0	0	0	37.0628	98.1018	26.0193	0.04634	0.04851	0	0	0	0	0	0	0	0	0	0	126.427	9.97849	7.53856	0.209344	0.300802	0.630577	0	0	0	0	0.023136	0	0	0	0	34.5111	35.9041	34.9678	0
PRUPE_1G092800	0.010232	0	0	0	0	0	0	0	0	0	0	0.011207	0	0.00625	0	0.071231	0	0.090226	0.038846	0	0.039666	0.019389	0.065665	0.018849	0	0	0	0	0	0.022919	0	0	0	0.020342	0.041258	0.019619	0	0	0	0	0	0	0	0	0	0	0	0	0
PRUPE_1G092900	5.72438	3.98152	2.8497	0.163484	0.41833	1.31081	3.30543	0.411534	2.63604	2.85343	1.55072	1.6125	1.14934	2.20776	4.03482	2.29706	4.03145	2.55349	5.97466	0.486481	0.088841	0	0.020252	0.039889	0.812849	0.70505	0.261632	1.10074	0.281949	2.30977	3.14146	4.90233	5.1597	3.70574	4.12737	1.56152	4.87318	2.57913	3.43015	5.55834	2.31661	3.10957	2.90727	3.22532	0.997879	2.33284	5.59171	1.83216	5.09047
PRUPE_1G093000	7.1769	4.52437	4.85884	0.115701	0.549409	2.55788	4.6409	0.575414	3.53142	5.21786	2.5326	2.22288	1.57421	4.07467	5.47879	2.80255	5.81255	4.36888	8.35286	0.781327	0.224387	0	0.038021	0.103229	1.32399	0.94824	0.332901	1.98693	0.281928	3.17881	4.87217	6.10407	7.469	4.82913	5.74397	2.32582	8.21703	3.60903	5.3311	8.38545	3.10887	4.18426	4.42682	5.09684	1.87747	4.27396	7.14496	2.34312	7.09826
PRUPE_1G093100	0	0	0	0	0	0	0.201461	0	0	0.307843	0.12674	0.087739	0.050719	0.041336	0.057249	0.27703	0.110253	0.05491	0.523114	0.163752	0.399776	0.256978	0.353019	0.453554	0.31843	1.10671	0.604991	0.13025	0.41426	0.301316	0.831911	0.815868	1.99857	1.28028	1.33841	1.40051	1.52922	2.56534	2.33628	0.596733	0.564399	1.3213	0.776265	0.690908	0.220762	0.053697	0.025426	0	0.011632
PRUPE_1G093200	0	0	0	0	0	0	0	0	0	0	0	0	0	0	0	0	0	0	0	0	0	0	0	0	0	0	0	0	0	0	0	0.028654	0	0	0	0	0	0	0	0	0	0	0	0	0	0	0	0	0
PRUPE_1G093300	0	0	0	0	0	0	0	0	0	0	0	0	0	0	0	0	0	0	0	0	0	0	0	0	0	0	0	0	0	0	0	0	0	0	0	0	0	0	0	0	0	0	0	0	0	0	0	0	0
PRUPE_1G093400	0	0	0	0	0	0	0	0	0	0	0	0	0	0	0	0	0	0	0	0	0	0	0	0	0	0	0	0	0	0	0	0	0	0	0	0	0	0	0	0	0	0	0	0	0	0	0	0	0
PRUPE_1G093500	0.017104	0.071852	0.092198	0	0	0	0	0.005052	0	0	0	0	0	0	0	0	0	0	0	0	0	0	0	0	0	0	0	0	0	0	0.042103	0	0	0.01178	0.001847	0.013704	0.011079	0	0	0	0	0	0	0.005564	0	0	0.00776	0	0
PRUPE_1G093600	0	0	0.018555	0	0	0	0	0	0	0	0	0	0	0	0	0	0	0	0	0	0	0	0	0	0	0	0	0	0	0	0	0.020047	0.700147	0	0	0	0	0	0	0	0	0	0	0.017961	0	0.106804	0.085483	0	0
PRUPE_1G093700	0	0	0	0	0	0	0	0	0	0	0	0	0	0	0	0	0	0	0	0	0	0	0	0	0	0	0	0	0	0	0	0	0	0	0	0	0	0	0	0	0	0	0	0	0	0	0	0	0
PRUPE_1G093800	0	0	0.032264	0	0	0	0	0	0	0	0	0	0	0	0	0.143273	0	0	0.016003	0	0	0	0	0	0	0	0	0	0	0	0	0.143057	0.224626	0.016587	0.031121	0	0	0	0	0	0	0	0	0.04863	0.015535	0.033737	0.080007	0	0
PRUPE_1G093900	50.7888	62.6011	43.4012	112.363	153.725	134.79	94.7747	46.1796	118.213	32.9201	28.0322	17.1138	11.1862	16.6509	25.3202	79.1833	142.538	134.156	140.845	263.13	119.963	73.5916	72.4767	72.8188	66.7219	47.4198	47.1654	12.3473	27.2607	22.787	66.4598	32.7174	33.9382	92.4508	121.323	34.5925	34.9309	48.7098	19.8412	28.8753	9.01891	16.7847	3.70073	6.13884	2.62291	54.065	46.147	55.5488	138.991
PRUPE_1G094000	0	0	0	0	0	0	0	0	0	0	0	0	0	0	0	0	0	0	0	0	0	0	0	0	0	0	0	0	0	0	0	0	0	0	0	0	0	0	0	0	0	0	0	0	0	0	0	0	0
PRUPE_1G094100	0	0	0	0	0	0	0	0	0	0	0	0	0	0	0	0	0	0	0	0	0	0	0	0	0	0	0	0	0	0	0	0	0	0	0	0	0	0	0	0	0	0	0	0.019252	0	0	0	0	0
PRUPE_1G094200	0.092415	0.317751	0.20886	0.022841	0.022381	0.144558	0.022362	0	0	0.040085	0.151128	0.267033	0	0	0.025675	0	0.13761	0.024793	0.047031	0	0	0	0	0.024723	0.054922	0.051336	0.026023	0	0	0	0.24885	0.041185	0	0	0.018884	0.023516	0	0	0	0.042356	0.151933	0	0	0	0	0.136591	0.159019	0.026943	0.107204
PRUPE_1G094300	0	0	0	0	0	0	0	0	0	0	0	0	0	0	0	0	0.037747	0	0	0	0	0	0	0	0	0	0	0	0	0	0	0	0	0	0	0	0	0	0	0	0	0	0	0	0	0	0	0	0
PRUPE_1G094400	23.4145	30.5803	20.6806	199.503	198.034	112.424	79.0044	149.539	137.922	14.6323	27.1481	23.0051	9.8941	4.75203	32.4716	16.7339	14.4686	28.8213	63.5627	79.5902	69.3766	136.929	108.289	177.525	16.1895	39.8087	40.5894	40.3465	20.9298	34.0785	24.1332	40.1957	68.7048	100.713	133.972	122.037	190.798	127.115	108.905	30.206	58.8636	92.4492	33.592	50.3869	28.252	132.104	114.202	38.3943	82.6728
PRUPE_1G094500	28.9208	27.9004	17.8399	20.1773	15.9256	22.2053	16.3992	28.5601	14.3748	34.8355	27.0689	23.0866	13.6432	19.43	27.8382	26.1342	30.5436	18.7081	23.5725	20.609	20.2348	32.1308	32.0148	40.9558	29.342	22.7464	24.8239	19.1095	23.0371	19.1559	36.0925	36.8354	28.1927	18.9738	23.3238	30.0494	24.4122	33.1718	32.4822	29.8865	25.101	35.8161	33.05	23.136	28.1244	23.9371	32.1302	31.0356	20.7633
PRUPE_1G094600	0	0	0	0	0	0	0	0	0	0	0	0	0	0	0	0.016886	0	0	0	0	0	0	0	0	0	0	0	0	0	0	0	0	0	0	0	0	0	0	0	0	0	0	0	0	0	0	0	0	0
PRUPE_1G094700	0	0.018679	0.069701	0	0	0	0	0	0	0	0	0	0	0	0	0	0	0	0	0	0	0	0	0	0	0	0	0	0	0	0	0	0	0	0	0	0	0	0	0	0	0	0	0	0	0	0	0	0
PRUPE_1G094800	0	0	0	0	0	0	0	0	0	0	0	0	0	0.051537	0	0	0	0	0	0	0	0	0	0	0	0	0	0	0	0	0.968495	1.49658	1.46279	1.8182	2.67895	1.85134	3.23085	3.20002	2.55785	3.55394	1.87725	2.78953	1.88523	2.89202	3.54987	3.41252	2.9213	2.87723	1.5123
PRUPE_1G094900	22.2254	29.5405	23.0716	24.5497	20.3479	22.7522	25.1441	27.5154	35.2229	43.6323	21.5012	24.0038	17.0291	34.9401	15.8511	40.397	27.7305	24.9101	24.916	32.3312	25.0704	37.7594	38.56	34.5041	51.9446	25.1504	27.2507	29.9618	19.1164	24.7847	34.773	27.7003	27.3006	17.7238	20.3145	20.9334	20.984	21.8139	18.0766	22.0223	34.8702	13.916	18.7897	44.9294	28.5744	38.8477	44.2409	43.8155	32.1539
PRUPE_1G095000	2.81503	3.11233	1.7985	3.77409	5.11988	5.21575	6.23854	3.37404	4.15616	3.95037	4.53855	3.90749	1.39487	1.9196	3.10953	2.64177	3.93063	2.59329	2.60125	2.92544	2.0788	4.02283	3.41024	4.61029	4.8023	4.24019	3.87324	1.90303	2.26732	2.75676	3.39449	3.50573	2.04731	2.31857	2.86117	3.26439	2.40649	4.53874	3.42779	5.86613	2.41199	5.27144	3.30497	2.94643	3.43638	5.38777	3.80255	4.15439	4.01743
PRUPE_1G095100	21.5186	20.266	13.9337	9.16326	13.8318	11.8968	28.4038	17.6617	17.7592	38.0516	25.5157	28.4047	14.6657	22.6033	17.6653	11.8824	25.8416	15.5443	7.1368	15.2031	16.429	15.5687	18.2434	11.9465	20.6759	32.8616	34.981	10.2635	14.4333	27.2466	29.3564	38.6906	17.7416	25.9506	27.7482	24.076	12.6767	13.5716	15.8038	19.6378	26.1175	17.0718	10.1055	4.44519	7.73582	21.2338	19.3845	17.1996	31.5994
PRUPE_1G095200	26.1009	37.837	42.6924	30.056	32.7762	26.7274	37.8563	26.1541	45.8386	16.5044	8.97482	7.7093	6.53415	17.1887	9.18092	40.3819	35.6251	46.5731	36.3659	30.6198	28.7801	30.9026	31.7229	23.1861	21.647	14.0035	15.1301	5.6032	5.83395	20.272	29.9718	36.9357	36.0139	27.295	23.2984	25.7422	25.4583	20.1314	19.3686	11.2843	8.55389	7.64609	5.49054	13.9148	14.0779	40.1349	44.1549	34.9074	34.2759
PRUPE_1G095300	2.88652	2.61333	1.24837	0.44598	0.248961	0.267123	0.493446	1.26435	0.09788	2.47269	3.14679	4.38878	1.18229	1.7692	1.96908	2.33072	1.62183	0.872982	0.228785	0.104817	0.057747	1.03825	0.783731	0.578205	2.98787	2.82979	2.40251	1.15589	0.881172	0.767819	3.72535	4.00872	1.76681	0.528289	0.57714	1.90989	1.67415	1.66483	1.37906	2.11314	4.1766	3.12174	1.38004	1.66667	1.48662	3.54352	2.42097	4.55012	1.052
PRUPE_1G095400	20.1351	33.0175	30.4078	41.2732	27.1984	33.4583	29.625	25.0252	25.6841	22.2295	31.5021	21.4199	31.8254	27.8158	54.6258	23.4618	16.5687	16.4032	25.9309	32.5551	31.206	24.2752	36.3948	29.5165	25.4	22.7005	23.615	30.1759	40.3905	36.9785	45.5619	33.0791	37.241	34.552	20.8876	47.4879	20.9732	18.7633	17.9987	19.5339	30.0076	30.96	17.3316	30.342	18.7395	28.5328	36.0411	23.15	43.0759
PRUPE_1G095500	65.6361	92.4342	166.104	120.668	97.5878	79.9836	149.848	113.419	154.264	33.4778	27.7987	15.5242	5.05804	7.86273	30.9947	47.8668	33.3635	56.8859	61.13	64.4031	72.4471	113.975	110.84	110.498	7.12248	23.3848	24.0543	10.3281	17.8033	56.4858	102.34	159.386	117.157	83.6821	88.3227	153.794	140.336	144.036	133.742	33.1213	24.3985	37.2865	37.5152	14.2419	18.477	230.536	255.223	124.036	101.2
PRUPE_1G095600	15.5471	21.2492	26.7998	13.4173	10.2279	13.6168	25.2267	22.9315	19.7251	22.034	22.1814	26.6442	16.4675	24.5569	28.905	18.4711	16.9868	13.6529	20.9361	11.955	21.2718	24.7815	23.4506	22.4861	9.40481	12.0331	11.3753	12.6542	25.2644	23.1406	11.618	21.9855	30.567	20.4692	15.7211	21.1299	20.0364	31.1575	33.5844	24.4995	18.945	26.9129	36.2527	13.2258	14.8758	18.1882	17.1351	9.82165	15.4872
PRUPE_1G095700	0	0	0	0	0	0	0	0	0	0	0	0	0	0	0	0	0	0	0	0	0	0	0	0	0	0	0	0	0	0	0	0	0	0	0	0	0	0	0	0	0	0	0	0	0	0	0	0	0
PRUPE_1G095800	0	0	0	0	0	0	0	0	0	0	0	0	0	0	0	0	0	0	0	0	0	0	0	0	0	0	0	0	0	0	0	0	0	0	0	0	0	0	0	0	0	0	0	0	0	0	0	0	0
PRUPE_1G095900	0.034111	0.236879	0.458947	0.094657	0.219381	0.111515	0.108741	0.032802	0.112615	0.141168	0.069356	0.082757	0.046975	0.238109	0.539369	1.37871	0.165908	0.529192	1.7969	0.050498	0.049589	0.080363	0.046776	0.249572	0.030327	0	0.017913	0.29831	0.018727	0.194391	0	0.17433	0.30363	0.273133	0.567771	1.48583	0.032853	0	0.008263	0.019287	0.032328	0.076822	1.31279	2.13378	3.3412	0.232091	2.44074	4.63572	0.578761
PRUPE_1G096000	14.6942	16.032	11.8379	7.20398	6.97567	6.38683	10.9944	7.76959	14.2185	6.94451	6.93236	7.46894	8.37946	5.27975	5.35373	11.6912	11.5293	17.8568	11.871	13.1258	8.78542	9.97977	9.79706	7.83953	8.83	9.10005	6.74955	6.79975	5.51043	2.65551	8.35449	7.54204	9.98799	9.90687	11.0443	3.20026	6.50715	6.17967	4.87914	3.92367	10.6821	4.00978	7.16309	10.8791	11.3127	14.3629	9.88756	15.0981	7.00122
PRUPE_1G096100	313.764	251.077	284.711	231.514	228.173	237.958	184.08	41.3879	164.232	85.3255	18.7376	12.5269	2.07362	4.23796	4.21787	223.45	266.013	499.047	254.538	429.865	341.093	51.5195	73.5329	48.5298	194.849	52.5544	61.0561	8.22159	4.65412	6.01829	194.817	80.6295	170.276	234.258	222.632	9.20274	183.86	88.2003	144.138	17.3814	4.43925	7.44379	5.12772	9.97222	7.08676	29.3595	19.6892	67.4176	31.2236
PRUPE_1G096200	0	0	0	0	0	0	0	0	0	0	0	0	0	0	0	0	0	0	0	0	0	0	0	0	0	0	0	0	0	0	0	0	0	0	0	0	0	0	0	0	0	0	0	0	0	0	0	0	0
PRUPE_1G096300	0	0	0	0	0	0	0	0	0	0	0	0	0	0	0	0	0	0	0	0	0	0	0	0	0	0	0	0	0	0	0	0	0	0	0	0	0	0	0	0	0	0	0	0	0	0	0	0	0
PRUPE_1G096400	0	0	0	0	0	0	0	0	0	0	0	0	0	0	0	0	0	0	0	0	0	0	0	0	0	0	0	0	0	0	0	0	0	0	0	0	0	0	0	0	0	0.030768	0	0	0	0	0	0	0
PRUPE_1G096500	0	0	0	0	0	0	0	0	0	0	0	0	0	0	0	0	0	0	0	0	0	0	0	0	0	0	0	0	0	0	0	0	0	0	0	0	0	0	0	0	0	0	0	0	0	0	0	0	0
PRUPE_1G096600	0	0	0	0	0	0	0	0	0	0	0	0	0	0	0	0	0	0	0	0	0	0	0	0	0	0	0	0	0	0	0	0	0	0	0	0	0	0	0	0	0	0	0	0	0	0	0	0	0
PRUPE_1G096700	76.1872	72.4405	47.5676	100.558	88.5552	88.9044	76.2531	125.139	74.774	141.396	141.453	93.571	42.1682	33.471	70.3164	69.1859	81.1241	60.7909	49.0398	69.461	43.4004	101.796	104.191	119.487	121.446	176.333	191.92	49.5337	65.6193	56.0903	81.0623	78.6721	51.5744	65.7409	88.3978	71.4381	71.5273	103.824	68.5621	99.5198	47.9333	97.9361	53.106	77.0446	62.576	106.468	93.2631	133.637	62.7636
PRUPE_1G096800	0	0	0	0	0	0	0	0	0	0	0	0	0	0	0	0	0	0	0.400288	0	0.079856	0.153519	0	0.185063	0.39606	0.105632	0	0	0	0	0	0	0	0	0	0	0	0	0	0	0	0	0	0	0	0	0	0	0
PRUPE_1G096900	0	0	0	0	0	0	0.033347	0	0	0	0	0	0	0	0	0.867299	0.080288	2.31467	12.9896	0	0	3.31855	0.113652	1.75991	2.70232	1.58177	0.210186	0	0	0	0	0	0	0	0	0	0	0	0	0	0	0	0	0	0	0	0	0	0
PRUPE_1G097000	0	0.102115	0	0	0	0	0	0	0	0	0	0	0	0	0	0	0	0	0	0	0	0	0	0	0	0	0	0.057666	0	0	0	0	0	0	0	0	0	0	0	0	0	0	0	0	0	0	0	0	0
PRUPE_1G097100	0.279474	0.648972	0.575266	0	0	0	0	0	0	0.374928	1.76519	2.33211	0.407866	0.297442	1.01893	0	0.359775	0.124796	0.067871	0	0.020089	0	0	0	0.384465	0.587954	0.390701	0.723694	0.266177	0.696808	0.629876	1.83644	0.085747	0	0	0.019739	0	0.01893	0	0.160125	3.32863	1.02906	1.04814	3.71366	0.377037	0.463246	1.43636	0.17739	0
PRUPE_1G097200	11.2207	12.1169	9.52918	5.0884	6.69085	5.94766	5.17564	8.53525	4.51629	4.96262	10.4308	8.82426	2.27825	4.23542	7.39052	8.25918	10.158	4.03343	5.00448	3.61176	3.29701	4.95123	7.38958	7.1462	8.08044	9.05719	9.11479	1.92999	6.00897	8.86233	12.9302	18.9313	11.2119	7.02949	7.54196	8.03439	6.93954	10.6223	9.6844	6.60615	9.55128	7.55332	4.0778	4.56919	3.02785	11.8862	9.94187	8.06097	7.10482
PRUPE_1G097300	14.2547	13.3105	13.4668	8.36136	12.537	24.7232	25.3663	23.3787	9.23832	15.5636	14.7608	21.7654	4.42514	13.337	20.4737	15.3519	15.0225	2.59917	18.4013	7.39865	17.2458	18.9295	23.1701	19.2181	4.63865	7.12326	9.11793	3.96065	11.891	13.5744	17.487	21.1543	30.8121	23.7811	21.508	21.3162	5.82975	17.8477	26.8566	20.2231	15.1579	17.7663	19.2739	6.80931	6.15111	11.1425	8.03781	2.9806	16.8711
PRUPE_1G097400	6.35724	5.75667	3.63403	4.61925	6.17284	7.36965	5.74063	6.04541	5.07442	6.12022	7.0579	8.57701	5.02233	4.71826	9.28653	6.53005	8.5052	5.01832	3.70258	3.32165	3.47455	5.74788	5.8315	6.6708	6.08888	4.86657	4.72752	3.78021	7.97886	5.15126	5.05865	4.37918	5.07494	5.02882	5.06803	4.46259	3.36262	5.85027	4.23368	7.60601	6.4616	8.58981	7.87732	7.7513	3.95552	6.73619	5.76402	4.18603	5.01032
PRUPE_1G097500	0	0	0	0	0	0	0	0	0	0	0	0	0	0	0	0	0	0	0	0	0	0	0	0	0	0	0	0	0	0	0	0	0	0	0	0	0	0	0	0	0	0	0	0	0	0	0.061931	0	0
PRUPE_1G097600	3.37301	1.1608	0.708375	0.842018	1.33848	1.77084	1.56171	3.13137	1.57098	7.4187	14.9645	35.3295	63.3392	45.0346	14.0815	1.94995	3.81442	2.97002	1.69056	1.72113	1.70709	3.91955	2.3588	3.4527	6.21257	17.4501	15.1377	41.4814	6.75623	8.72811	6.57928	3.44241	2.07979	1.52594	1.38719	2.6259	0.927771	1.3337	0.737047	1.7891	42.5268	19.8711	16.8429	38.0059	17.5632	3.30211	2.26095	3.36958	2.31792
PRUPE_1G097700	2.13353	0.472211	1.77375	5.9907	7.93175	0.979268	11.7514	17.6557	7.62	8.68825	15.6439	6.8081	7.91251	5.51733	9.07117	1.45529	1.23546	1.02189	9.91344	0.332464	0.196898	16.8869	3.42918	12.6691	2.92492	30.7253	9.12663	7.32541	4.09373	31.4004	7.74866	3.88461	10.695	17.1514	26.3013	40.1866	3.56314	11.1394	6.56041	2.09252	3.07196	1.43911	0.186249	2.18475	0	30.5377	26.3906	4.16474	55.0544
PRUPE_1G097800	0	0	0	0	0	0	0	0	0.091368	0	0	0	0	0	0	0.789747	0.32589	0.264385	0	0	0	0	0	0	0	0	0	0	0	0	0	0	0	0	0	0	0	0	0	0.186466	0	0	0	0	0	0	0.036398	0	0
PRUPE_1G097900	7.13711	7.31236	6.23768	8.90682	7.70829	10.5205	5.31278	4.80371	4.03348	4.308	5.27552	4.76733	5.68127	7.71858	7.25993	11.8312	6.41462	11.8917	7.99153	7.93321	9.36305	5.26931	6.00808	4.67743	2.51878	5.3887	5.32119	8.21037	7.16959	10.3454	6.81575	7.36607	6.8838	6.19968	5.91967	7.60113	3.05758	4.8192	5.03209	9.66111	4.91712	6.0712	4.03988	3.70163	5.1661	5.67484	5.1509	3.7756	7.51701
PRUPE_1G098000	8.01026	15.135	24.6759	0	0.045375	0.017828	0	0	0	0.019663	0	4.85591	0	0.066369	0.959002	10.0616	7.4601	9.78497	27.8407	0.075785	0.026859	0.017281	0	0.016805	0	0.026193	0.020028	0.618051	0	9.53539	11.3695	15.0139	29.426	0.056867	0	0.036563	0	0	0.23023	0.020765	0.116263	0.020256	0.378162	0.785454	0.284764	6.66177	23.1548	3.05999	0.01853
PRUPE_1G098100	0	0	0	0	0	0	0	0	0	0	0	0	0	0	0	0	0	0	0	0	0	0	0	0	0	0	0	0	0	0	0	0	0	0	0	0	0	0	0	0	0	0	0	0	0	0	0	0	0
PRUPE_1G098200	209.012	144.574	182.682	507.665	397.642	229.414	448.603	487.558	510.868	142.031	292.573	239.732	245.071	404.132	507.572	102.188	91.0656	149.508	485.201	371.126	456.418	278.25	247.844	298.719	145.738	189.853	137.886	316.974	552.162	1206.95	335.248	729.675	442.608	316.51	326.938	955.185	812.146	621.266	711.391	236.501	197.545	206.916	310.428	326.732	450.3	886.913	865.079	507.237	298.907
PRUPE_1G098300	0	0	0	0	0	0	0	0	0	0	0	0	0	0	0	0	0	0	0	0	0	0	0	0	0	0	0	0	0	0	0	0	0	0	0	0	0	0	0	0	0	0	0	0	0	0.043081	0	0	0
PRUPE_1G098400	0	0	0.14812	1.18476	0.796251	0.212348	0.246442	0.455043	0.357091	0	0.092113	0.098418	0.346005	0.953746	0.461447	0.042197	0	0.044728	2.74034	0.559136	0.606675	0.165508	0.1647	0.165801	0	0.041348	0.047424	2.52367	3.32569	21.4069	0.075125	0.187357	1.68224	0.580958	0.157185	5.6986	0.174095	0.041236	0.036461	0	0	0	0	0	0.120648	4.58541	1.62206	0.147305	0.632426
PRUPE_1G098500	0	0	0	0	0	0	0	0	0	0	0	0	0	0	0	0.007414	0	0	0	0	0	0	0	0	0	0	0	0	0	0	0	0	0	0	0	0	0	0	0	0	0	0	0	0	0	0	0	0	0
PRUPE_1G098600	147.184	111.875	105.624	117.323	105.92	131.845	152.269	141.566	121.727	203.277	196.873	222.273	180.011	224.885	201.433	141.227	164.603	143.786	130.639	128.108	142.979	135.917	140.037	148.9	120.95	132.575	129.559	148.815	170.367	160.58	140.073	142.15	164.358	141.468	146.914	151.957	215.695	196.205	246.889	209.855	213.775	188.397	280.512	228.289	215.953	136.998	129.511	175.082	119.019
PRUPE_1G098700	7.12201	9.39475	8.52135	10.9365	9.11805	8.53033	19.1726	20.3201	18.0326	12.7343	10.5896	7.98315	6.34988	5.58322	8.20434	8.28073	7.58762	9.46311	7.58152	11.168	7.86376	19.6811	18.1758	22.1285	8.62841	11.6843	12.0066	6.99031	8.56632	9.09072	9.53785	10.3115	9.44857	8.53859	10.2801	6.96857	7.59409	9.45095	9.66079	8.08573	7.87911	7.04109	6.9266	11.0293	8.0471	6.5592	7.95525	10.7385	9.29481
PRUPE_1G098800	5.13173	4.04769	4.51161	37.2792	23.3733	45.9535	4.73668	8.59512	7.52113	21.8027	27.3234	49.8788	5.02245	17.8864	19.7138	12.9387	12.0475	13.4844	21.3944	26.3802	27.5896	11.3689	15.1573	25.733	8.66694	17.5808	15.32	8.0162	23.8779	25.6582	3.99346	8.71377	9.6961	20.2873	31.7378	63.0963	14.6726	18.4312	12.6259	26.4807	8.99187	11.6605	0.464076	0.247852	0.418473	5.51742	7.11928	13.2782	23.4449
PRUPE_1G098900	6.90544	11.0445	10.1992	34.014	22.2019	31.5998	4.61412	5.90861	6.4174	21.5084	36.0481	70.0314	7.75749	23.6404	25.2941	11.9931	17.8082	11.4539	23.2127	28.9581	23.2995	14.0013	12.3314	29.2798	24.9678	60.2655	61.7308	29.5749	37.399	13.7079	12.7976	19.3666	25.0152	37.0521	45.7154	97.4297	21.8417	19.4899	24.5035	44.0335	24.9391	35.4187	5.16551	3.81782	2.70979	27.3476	19.8506	43.703	28.6872
PRUPE_1G099000	44.6962	78.5696	82.0144	63.5455	60.6268	13.8168	6.50677	5.54906	9.47073	8.35335	26.4909	27.2461	21.713	90.7618	31.3207	65.9237	44.3112	101.59	22.3054	16.4324	12.0178	10.1541	9.29493	13.9357	8.52609	22.3501	17.203	23.6801	21.5847	41.769	37.3279	21.7047	25.5201	10.9079	9.76221	13.4126	18.1567	21.0305	9.58463	29.8885	12.2496	22.7514	45.6558	105.812	172.023	47.9712	43.2963	41.666	8.23246
PRUPE_1G099100	21.524	21.062	22.5627	7.94609	17.2359	26.2279	15.1214	18.9127	8.82476	20.4823	29.7977	25.8887	15.3013	31.3219	45.4749	13.5927	19.3407	3.18012	17.5969	7.25797	12.2562	14.3802	13.8361	12.5739	7.70888	8.88827	8.93119	10.0879	31.8162	23.6363	21.386	27.972	26.6596	16.4529	12.7074	22.706	5.63021	33.5343	23.0647	23.9508	18.3419	28.1504	25.9857	13.5625	7.67912	13.8508	10.1062	2.75778	15.8874
PRUPE_1G099200	13.3282	13.1313	4.04603	7.70304	6.80449	10.1781	2.72495	4.23008	3.63861	7.84039	14.8833	21.9137	15.018	12.0997	23.7118	7.70116	9.83672	4.71287	4.04474	4.20555	3.50406	3.65453	4.57664	5.09331	12.2092	8.41445	6.04489	7.42072	12.8605	8.7591	6.50062	8.83202	6.11956	2.18411	3.78545	5.97173	8.42606	14.0004	8.97353	12.9381	17.0461	18.1733	17.2434	12.4017	9.81872	4.37195	8.21292	7.84403	7.81309
PRUPE_1G099300	0.459079	0.391496	0	0	0.562674	0	0	0.102583	0.542108	0.430893	0.888259	0.826186	0	0.31628	0.360488	0.207559	0	0.297998	0	0.271055	0.131179	0	0.185837	0.334611	0.38798	0.600639	0.298451	0.43223	0.551086	0	0.283643	0.229886	0	0.728539	0.434678	0	0.566321	0	0.241309	0.543983	0.404996	0.454298	0	0.246233	0	0.724945	0.677484	0	0.131588
PRUPE_1G099400	1.70802	3.47856	1.57137	3.43222	4.20292	3.19942	1.65975	3.21498	1.71436	2.80542	6.0809	6.77579	9.74579	10.8791	13.1559	1.40393	3.17751	0.857661	2.66969	1.7413	1.77439	3.45783	2.75634	5.05072	6.00773	5.69815	4.47788	9.61684	9.63424	10.6217	3.40917	4.10018	2.13015	1.212	2.41657	3.61631	4.4252	7.7832	4.64114	8.32769	5.10732	14.2007	15.908	12.7163	14.2615	7.82674	7.25746	5.5454	4.52135
PRUPE_1G099500	0.040897	0.258344	0.908105	0.127643	0.038706	0	0	0.183011	0.184202	0	0.644381	0.725051	33.5724	75.1906	11.4831	0	0	0.121034	0.265486	0.077911	0.079302	0.154295	0	0.149854	0.169365	0.03684	0	58.1959	33.8307	24.6045	0	0.578963	0.373531	0.060868	0.934296	0.499237	0.757177	0.998436	1.64918	0.069941	4.29863	1.83438	24.4093	44.3604	43.6353	0.079267	0.619721	0.265161	0.025842
PRUPE_1G099600	0.14778	0.11922	0.286138	0.876153	0.678213	0.368189	0.312562	0.852166	0.802173	1.39203	1.91614	1.81872	1.74515	1.87632	1.17044	0.154426	0.09974	0.332463	0.229205	0.408526	0.221625	1.36109	0.824483	0.945429	2.10148	1.77346	2.06514	2.82526	2.60454	1.25668	0.323066	0.551651	0.305069	0.375316	0.374184	0.796681	1.39439	1.30753	1.03249	1.4428	2.95587	1.83107	3.7582	3.29889	4.48711	0.506625	1.19732	0.515436	0.234507
PRUPE_1G099700	37.9406	38.2632	29.1843	25.0254	30.6509	32.1505	21.4854	19.4153	21.4438	27.5837	27.8138	30.7942	41.7759	40.4294	39.2551	26.0332	27.6305	25.9101	21.5921	30.7826	23.6739	20.5153	21.2258	22.8034	34.2152	22.1277	21.2831	39.1274	36.7411	26.7417	22.5836	19.6388	24.487	17.453	16.6484	20.8641	19.4446	21.9597	21.6864	31.2386	28.0191	29.6951	33.8872	29.9434	32.7559	18.1365	18.0308	24.6297	18.3872
PRUPE_1G099800	0	0	0	0	0	0	0	0	0	0	0	0	0.00415	0	0	0	0	0	0	0	0	0	0	0	0	0	0	0	0	0	0.032743	0	0	0	0.079748	0	0	0	0	0	0	0	0	0	0	0	0.039011	0	0
PRUPE_1G099900	1.12051	2.31826	0.942901	0.313189	1.12647	1.06562	1.48281	0.511162	0.50076	1.94943	2.14477	2.22359	1.64752	1.27619	3.5334	0.699524	0.813999	0.532392	1.31776	1.04293	1.19487	0.771437	0.787991	1.61711	2.5202	1.43264	1.26019	1.30953	1.35972	1.62249	1.42372	2.11396	0.510228	0.353271	0.715863	0.595413	0.928784	1.04058	1.58245	2.19524	2.52551	2.72792	2.17663	1.04485	1.00962	2.48791	1.0399	0.724902	0.939808
PRUPE_1G100000	12.6064	11.2601	11.0207	11.5335	16.2374	13.2704	17.5309	17.7872	15.2987	7.70471	14.2331	14.5602	9.89996	14.9172	23.5322	10.2844	14.1239	7.39193	17.7079	14.1724	11.0561	17.595	18.6867	19.2801	8.29145	11.4217	8.88284	13.4204	19.7352	20.6799	10.1823	13.1146	11.9544	12.4942	11.9739	17.0059	11.1747	15.0772	14.3132	10.6282	20.4108	24.4949	28.3631	23.8158	21.5997	14.4203	14.5383	8.93417	14.1355
PRUPE_1G100100	0	0.046723	0	0	0.033744	0	0.003863	0	0.051927	0.040248	0.013516	0.339678	0	0	0	0	0	0.008589	0.013112	0.033306	0	0	0.016222	0.005115	0.015624	0.048748	0.037337	0	0	0	0	0	0.016428	0	0	0.025489	0	0.029391	0	0.020336	0	0.020048	0	0	0.031662	0	0.032777	0	0
PRUPE_1G100200	4.20524	4.37255	4.85953	5.61181	5.35193	5.45463	7.00923	7.47531	5.7739	6.85789	7.73821	9.19476	9.23122	9.81354	8.5776	5.05045	4.48121	4.69899	4.27427	4.98557	3.83486	8.1539	5.95838	6.56284	6.44411	5.85535	6.56731	9.33964	11.1844	8.84865	6.17195	5.38918	6.22454	4.70972	5.23888	5.17303	4.95299	7.67911	5.29347	6.43064	10.1489	8.86561	8.8717	8.3424	7.06855	11.9858	10.1815	7.46113	4.91643
PRUPE_1G100300	16.1027	16.2014	10.3555	5.99392	5.35201	7.29716	6.20467	7.00552	6.06526	19.0967	24.7874	41.0215	25.9749	22.1794	22.5458	15.6728	20.1896	13.6203	6.32194	5.94316	5.15609	7.43895	8.46316	8.61233	30.1835	22.911	19.3012	24.1848	26.5896	21.144	12.0151	12.9263	10.7161	7.3949	6.42354	7.0365	14.1431	16.0741	15.6832	17.1227	28.4111	22.5518	14.452	10.6576	13.1391	13.7774	15.0433	16.3589	5.6333
PRUPE_1G100400	37.8881	26.1722	15.4555	19.1082	16.5258	22.721	17.8766	16.8579	16.1729	15.696	13.2097	14.0769	14.4721	10.8287	14.8627	25.1116	27.6086	19.247	11.0823	19.5659	18.0077	17.7289	20.0274	15.625	10.7472	10.5093	11.9703	14.796	15.3391	7.37293	23.5066	14.4331	12.4619	17.3194	20.2531	13.4494	11.1374	13.9037	12.2518	15.1942	8.91104	14.1804	13.8961	9.99598	9.22224	17.8299	15.2423	20.944	16.8209
PRUPE_1G100500	0	0	0	0	0	0	0	0	0	0	0	0	0	0	0	0	0	0	0	0	0	0	0	0	0	0	0	0	0	0	0	0	0	0	0	0	0	0	0	0	0	0	0	0	0	0	0	0	0
PRUPE_1G100600	0	0	0	0.1169	0	0	0	0	0	0	0	0	0	0	0	0	0	0	0	0	0	0	0	0	0	0	0	0	0	0	0.066452	0	0	0	0	0	0	0	0	0	0	0	0	0	0	0.063751	0	0	0
PRUPE_1G100700	66.9569	61.3142	36.6924	31.7957	32.2845	43.0544	32.1274	48.5327	25.1469	35.8536	33.5048	39.1005	22.0314	31.2971	33.3772	38.9094	58.8884	30.261	32.0961	23.0085	28.1014	37.3055	34.8264	31.7675	17.8186	28.388	28.9606	28.9994	28.8422	40.3008	69.428	78.4892	57.5949	43.2662	43.2705	51.4281	33.1261	46.4343	49.1766	66.9769	51.7423	60.819	33.1669	15.7971	22.7945	51.8928	53.7384	39.6295	41.7085
PRUPE_1G100800	24.3919	38.2976	39.0453	28.1939	27.9616	27.9059	13.5097	12.2621	18.071	6.23111	4.50318	5.28563	2.27741	2.97592	3.01384	29.9531	39.1656	32.9141	43.3214	42.4872	44.7278	21.8501	23.4652	16.8102	8.19838	8.5685	9.19707	2.84461	6.39492	4.28505	31.6328	30.3122	35.3093	49.0899	30.4295	20.8034	8.70654	12.6508	7.1511	11.6642	6.11525	10.0629	1.18734	3.84659	2.12327	21.993	34.4268	19.2533	28.5359
PRUPE_1G100900	19.1763	23.4951	15.7647	24.0982	18.6912	13.8071	8.69218	18.1321	14.3881	33.8764	44.9114	52.4168	32.147	22.8463	24.1267	16.7069	20.0415	20.7891	11.1808	18.9503	14.3184	17.8752	17.2325	22.1973	47.1315	50.2082	46.9766	29.7702	23.0578	20.2785	28.5809	32.0981	21.5948	10.9079	17.6735	32.5078	39.6244	32.1273	33.7894	27.76	42.8533	31.3811	34.7034	39.6225	37.2411	49.9525	45.3221	77.7116	17.0387
PRUPE_1G101000	0.06813	0.078323	0.134272	0	0.016867	0.032231	0.032183	0	0	0.018384	0.035588	0.088994	0	0	0.017132	0.071596	0.087524	0.103306	0.016752	0.017537	0	0.008389	0.040231	0	0	0.070739	0.027807	0	0	0	0.112441	0	0.048859	0.017546	0.052903	0.076146	0.034055	0	0.017103	0.01008	0.015947	0	0	0.008202	0	0.042919	0.056593	0.067178	0.025499
PRUPE_1G101100	75.9756	80.8935	87.2927	91.8739	62.9527	83.0358	84.3904	102.883	86.9925	90.2418	78.4606	61.2582	89.2917	89.3177	109.492	50.9457	69.8093	49.3513	81.889	61.0346	68.8872	72.8182	80.9519	86.4918	47.4014	98.2581	100.047	80.5418	93.8224	93.0307	84.3166	87.0637	77.4319	151.618	132.541	67.513	137.756	151.887	141.841	61.5715	49.5257	62.0517	97.4363	89.5636	53.1467	81.7303	72.0556	91.5904	90.4461
PRUPE_1G101200	0.352652	0.678478	0.364428	0.386608	0.308853	0.19667	0.600635	0.517825	0.515091	0.570131	0.72403	0.854501	1.76744	1.4004	0.881162	0.877169	0.991377	1.25842	0.479486	0.35599	0.388043	0.484794	0.396745	0.54356	0.650669	0.887685	0.69684	1.25697	1.27333	2.22124	0.210082	0.247059	0.123932	0.222852	0.369739	0.574984	0.329808	0.284673	0.123324	0.401499	1.08905	0.902776	1.00035	1.52831	1.00556	0.538894	0.610482	0.87308	0.55521
PRUPE_1G101300	5.49084	3.52019	2.03783	3.77868	2.72799	5.04714	3.85618	4.33211	3.55978	8.53206	7.4123	7.35574	6.17404	8.04179	7.55495	6.73267	6.55624	4.35298	3.76064	6.16831	5.5159	4.90048	5.79965	5.11817	7.67191	8.67445	8.06436	6.36956	8.45006	7.94013	3.59303	3.31609	2.15352	3.57297	3.39822	4.06068	3.45634	5.69763	4.00429	8.59325	5.95038	7.55382	7.53159	6.24408	10.0323	5.66591	4.34398	6.80988	3.23168
PRUPE_1G101400	0	0.01064	0	0	0	0	0	0	0	0	0	0	0.010945	0	0.032079	0	0	0	0	0	0	0	0.010862	0	0	0	0	0	0	0.013352	0	0	0.021963	0	0	0	0	0	0	0.0089	0.022596	0	0	0.104996	0.0423	0.243182	0.172575	0.012964	0
PRUPE_1G101500	10.2894	8.62994	4.06478	12.2929	17.3278	15.0458	29.057	26.1094	19.733	17.268	11.1059	10.7695	2.33448	8.15831	8.23172	6.30837	10.8291	4.3297	15.3854	10.7077	13.9035	22.663	14.1385	23.9034	9.7776	13.8425	16.5242	3.63976	7.42245	13.648	7.56366	11.4228	9.28734	16.5527	20.6447	24.2319	16.9489	28.909	20.0707	32.4723	20.1291	13.1687	4.98036	3.97451	4.28829	10.6699	11.2592	6.45622	24.7546
PRUPE_1G101600	0.064915	0.218794	0.318907	0	0	0	0	0	0	0	0	0	0	0	0	0	0.028042	0	0	0	0	0	0	0	0	0	0	0	0	0	0.03276	0.17515	0	0	0	0	0	0	0	0	0	0	0	0	0	0	0.14712	0	0
PRUPE_1G101700	15.0795	15.3014	11.897	5.59786	5.19104	2.46537	7.8691	10.8803	6.75406	10.3738	7.26899	6.94792	2.67794	2.06559	4.10232	11.1964	14.6575	13.8502	6.39014	8.09064	7.50476	11.3846	12.0687	15.1719	3.5572	15.7496	12.5424	2.91913	3.21647	17.9439	14.2195	17.3884	16.3868	8.98872	8.24785	9.62139	7.90191	6.37542	8.30399	5.55908	7.42328	5.02672	5.2611	5.6536	11.4434	25.4825	18.3437	21.9577	12.9682
PRUPE_1G101800	4.11101	4.69226	2.79979	0.296544	0.484444	1.44759	1.35569	1.10759	1.75853	2.33297	1.99511	1.47278	0.811762	2.76918	3.13217	2.20208	3.98563	1.39843	1.59586	2.27215	0.682095	2.99257	1.2876	1.50443	2.73009	2.45758	3.90181	0.468205	2.9141	4.79226	3.3683	3.50695	4.39337	2.73985	1.51184	2.11016	1.29565	1.17281	1.59241	0.859167	1.81019	1.08306	1.83944	1.1235	1.41558	3.97757	6.27824	1.9738	5.388
PRUPE_1G101900	8.76398	7.66578	4.74756	1.43903	2.9128	4.86492	21.8145	9.43466	15.6922	17.4644	5.69638	4.83887	1.05801	1.73626	2.97786	7.00226	13.9706	9.95373	5.88431	5.00981	9.99723	13.6071	11.8974	10.895	5.1706	5.59355	7.79417	0.66401	1.36583	2.07204	8.3592	9.47183	9.09653	10.733	14.5432	4.45373	9.03229	11.5721	9.92381	3.78008	1.88692	3.76612	1.05679	0.737788	0.074264	7.51492	4.91401	11.5284	9.85719
PRUPE_1G102000	11.4676	9.97683	5.38908	7.07429	4.88498	6.34888	4.9011	6.88074	4.7603	7.22971	9.41983	10.7376	6.16997	4.89856	6.14667	6.74374	6.88458	6.96378	4.3384	3.93603	2.37517	4.93786	5.73942	4.92471	10.0797	12.4564	13.615	9.15295	7.4477	5.34699	7.83978	6.80412	4.42707	5.80203	5.46206	5.54338	4.88607	5.11215	3.24606	6.6036	7.28366	9.59123	9.54877	9.17816	9.47014	7.70613	6.74256	8.93422	3.75747
PRUPE_1G102100	33.924	27.9794	24.1998	11.3266	9.72043	12.9735	11.6631	21.6504	10.73	25.3233	23.5205	24.0067	9.61528	10.092	25.3215	13.7797	26.6223	18.1683	15.5259	14.9426	7.97203	16.1332	14.1578	16.0943	17.3845	13.9421	15.1946	5.81975	11.2947	28.0476	29.4246	34.8139	31.7152	18.7946	23.3235	18.4773	25.443	24.5931	27.8	10.3466	13.8532	14.0823	7.83824	4.48531	3.02979	37.1917	34.7731	29.8546	19.4806
PRUPE_1G102200	0.877917	1.21121	1.44415	1.37537	1.86478	1.15578	5.12902	5.23797	7.32795	2.19867	0.930218	0.444166	0.085705	0.350339	1.83374	0.987405	1.46202	1.94475	2.25804	3.32739	2.20312	6.29561	5.8821	7.56609	5.17244	3.96113	5.13866	0.662946	0.93577	1.16673	2.46748	2.29082	1.67825	2.89495	3.79704	3.16047	16.436	11.973	16.2859	1.59068	0.663242	0.893868	3.28001	1.40352	1.39296	4.94162	4.45263	3.60743	2.37506
PRUPE_1G102300	32.367	31.5167	42.6375	44.9808	40.9789	25.661	42.1874	47.2047	47.2589	27.7278	21.9199	14.9945	15.4953	11.7703	38.7296	32.4387	26.341	38.0261	28.0289	31.3031	25.224	42.3055	43.1939	48.8748	23.0291	25.857	27.3856	15.3978	18.3345	25.0693	38.7775	41.7453	40.4113	35.9566	34.1066	45.0344	85.5789	67.4156	84.7436	16.6101	14.3082	18.2002	45.6618	19.086	16.688	46.3287	41.1931	28.0514	22.9575
PRUPE_1G102400	23.5751	27.4556	35.3718	35.2399	44.3101	32.3917	47.8243	24.7067	43.299	14.7903	16.4792	14.4807	22.6815	30.3763	23.9794	47.017	36.6046	43.2272	55.367	47.1703	47.0989	31.6729	33.1619	27.1076	32.4852	19.9903	19.0212	25.3925	24.0622	43.1674	18.7331	18.9482	33.1798	46.9115	35.7824	18.1724	56.9316	41.0095	52.4814	18.05	20.0924	27.1135	31.8506	31.9715	27.748	25.2773	22.8777	21.4947	32.1579
PRUPE_1G102500	6.68677	6.6799	5.26531	1.29213	1.60558	1.73977	2.29171	2.47084	1.54802	2.38654	0.953434	1.05855	0.156338	0.394921	0.89675	5.08932	8.03113	1.92388	2.19199	2.08834	3.12192	2.35443	3.37052	2.21615	1.44978	1.53906	1.72753	0.417433	0.593802	0.824503	8.66406	9.85313	7.34131	3.19523	2.41063	2.68312	0.528105	1.43691	1.57104	1.08358	0.873329	0.8874	0.427455	0.507964	0.165005	3.14721	2.52804	1.44607	2.61746
PRUPE_1G102600	32.7026	28.9383	21.5191	19.4807	24.1362	24.3554	18.5821	22.9937	15.8593	45.908	47.471	62.8566	71.928	73.7877	65.7154	22.9262	40.8049	19.0576	23.6366	20.6872	14.7871	17.7598	16.5216	18.3486	41.4077	40.0945	33.0933	51.9644	60.6334	57.5192	32.8455	34.7511	32.4018	21.4446	19.3961	26.2314	34.093	31.0608	36.9926	30.9465	77.1811	40.9077	50.4858	46.1796	46.4432	34.9757	34.2103	38.8351	20.2628
PRUPE_1G102700	0.203428	0.513361	0.14007	0.83649	1.00924	0.633265	0.248659	0.751987	0.312865	0.978725	0.63931	0.563738	0.174547	1.57949	0.948887	0.998226	0.45118	0.134643	1.10128	0.20257	0.151775	0.321728	0.273365	0.134757	0.756867	0.358022	0.087083	0	0.852018	1.71814	0.149227	0.578558	0.23035	0.530095	0.430232	1.1858	0.065126	0.438183	0.834576	1.36623	0.565926	0.589704	0.835443	0.575189	0.934982	0.376461	0.75652	0.293644	0.97609
PRUPE_1G102800	0.809021	1.00748	0.99603	0.507241	0.829842	0.865612	0.380004	0.856098	0.86227	1.69189	0.370052	1.29545	0.452438	1.07076	0.698539	1.6248	1.15006	0.69133	0.858679	0.696418	0.346885	1.22171	0.927538	0.563677	0.867331	0.944184	1.60487	0.307107	0.359991	1.866	1.51547	2.79933	2.70345	2.19191	1.41771	1.17196	0.395358	0.925983	0.946844	1.04395	1.67076	0.553123	0.618982	0.267474	0.184977	2.17223	0.778764	0.379149	1.18179
PRUPE_1G102900	0	0	0	0	0.041101	0	0	0	0	0	0	0	0	0	0	0.045827	0	0.045448	0	0	0	0.127209	0.041243	0.365282	0	1.02317	0.194749	0	0	0	0	0	0	0	0	0	0	0	0	0	0	0	0	0	0	0	0	0	0
PRUPE_1G103000	3.21358	4.82855	4.13891	2.28371	2.98741	2.18601	4.72116	2.998	3.52284	7.06602	5.07431	7.57798	2.56338	7.71808	3.80505	9.93058	8.15385	7.42658	4.76185	5.31458	5.28807	3.72061	3.35975	5.44639	2.17867	6.23332	3.89112	3.1788	3.52563	3.21492	9.99311	5.70867	9.53056	7.6083	9.54756	7.41597	17.6941	8.69315	25.5717	25.278	13.2912	8.94178	13.3195	8.29857	6.2746	14.3859	14.1818	6.61733	3.33461
PRUPE_1G103100	0	0	0	0	0	0	0	0	0	0	0	0	0	0	0	0	0	0	0	0	0	0	0	0	0	0	0	0	0	0	0	0	0	0	0	0	0	0	0	0	0	0	0	0	0	0	0	0	0
PRUPE_1G103200	3.00377	3.56763	4.52146	0.884064	0.984484	0.910113	1.33275	1.49085	1.13212	2.65854	1.43174	2.04309	0.945715	1.15847	2.07514	4.61267	2.65308	1.66051	1.0152	0.690634	1.23631	1.17144	1.4089	1.42691	2.4936	1.49046	2.16095	0.943617	2.37793	1.5568	2.0225	2.08721	1.74836	1.01167	0.974444	1.56073	0.902367	1.26746	1.28982	1.96328	1.81437	2.09477	1.28895	1.67262	1.08462	1.57349	1.48847	1.03445	1.29055
PRUPE_1G103300	5.42631	6.37007	5.09747	4.27603	3.78792	2.41628	3.64118	4.77564	4.17995	4.26904	6.71626	6.63883	5.23785	6.76778	8.6885	4.48284	4.82529	3.13054	2.78883	3.21689	2.12202	3.79598	3.82104	3.76013	4.09731	5.52509	4.87433	5.24014	7.70849	7.13401	7.16036	8.97727	5.66968	3.74871	5.08798	7.23768	7.18195	5.16834	5.80094	7.60404	11.7004	10.0556	9.70273	7.84462	7.26265	7.79788	6.17554	8.20729	5.83949
PRUPE_1G103400	3.039	4.68666	1.87009	1.36333	2.10991	1.90746	0.870779	1.9934	1.68799	2.93777	3.15134	4.57692	2.38591	5.36325	3.73616	4.1268	2.92756	1.8301	1.63626	1.13879	1.00553	2.59211	1.66185	2.49736	3.59143	2.37923	2.31182	3.25452	4.79933	2.97968	4.00899	4.15189	2.56824	1.41553	1.0795	3.45414	3.13745	2.97413	2.0656	3.38829	4.96055	5.27857	5.42649	3.62566	2.71541	2.11408	3.23398	3.79313	1.86579
PRUPE_1G103500	48.3194	50.4369	33.6007	35.6116	42.6121	47.7747	31.9847	43.9206	29.6699	58.2158	53.4253	56.4439	38.1774	40.3278	38.2402	42.948	51.6678	34.2302	39.1837	40.6993	35.1826	47.5454	41.803	49.7854	65.0219	54.7987	51.4079	35.7228	39.7406	30.1482	48.4848	42.7597	35.2549	39.4401	41.6552	39.745	54.8494	64.3141	58.2867	74.1189	58.2613	75.6208	63.8673	65.6097	77.8096	35.8424	41.8661	38.8945	43.8323
PRUPE_1G103600	4.86114	6.3469	6.03072	57.9571	51.172	23.1632	27.6603	66.1291	31.1722	18.3863	67.286	72.2386	81.5749	110.196	88.5977	4.45382	3.36346	2.31401	15.8613	14.9211	8.67396	33.1141	27.4765	74.7377	63.0901	47.1349	42.917	83.6299	176.308	124.531	12.0929	46.4411	12.3719	8.53407	12.3844	65.7711	50.5758	18.7026	61.5092	9.54397	67.6907	21.4644	48.4317	22.4904	26.9781	20.0624	27.2374	11.4022	18.9201
PRUPE_1G103700	0.365114	0.483738	0.098277	1.27232	1.20767	0.991863	0.235526	0.476811	0.369351	0.822325	0.234736	0.493197	0.121923	0.107861	0.078406	0.209703	0.512255	0.117878	0.383995	0.689399	0.155603	0.749693	0.664483	0.312823	0.644788	0.151134	0.18923	0.096343	0.129817	0.167743	1.65115	1.60681	0.64809	1.41089	1.42897	1.76387	0.682724	0.765431	0.932207	0.070141	0.22286	0.041851	0.012535	0.110771	0	0.625182	1.37867	1.67605	0.465378
PRUPE_1G103800	0.5176	1.17341	0.80879	0.77273	1.17077	0.533543	0.63969	0.87607	0.869458	0.472302	0.532427	0.540282	0.225928	0.528736	0.411513	1.11567	1.02368	0.84968	0.447497	0.724724	0.717973	0.409156	0.486758	0.91337	0.702843	0.859783	0.869642	0.517912	0.527899	0.760915	0.639885	0.933248	0.903836	0.618715	0.506441	0.599335	0.233161	0.282653	0.164031	0.856981	0.490303	0.675505	0	0.177065	0.073396	0.444063	0.652749	0.194056	0.36101
PRUPE_1G103900	0.014032	0.029641	0.089914	0	0.006548	0.024198	0	0.006747	0	0	0	0	0	0	0	0.235569	0.154211	0.035492	0.236776	0.0297	0.076142	0.126277	0.083668	0.203374	0.009325	0.042128	0	0.006634	0.052142	0	0.178855	0.217679	0.290549	0.356428	0.184411	0.177229	0.045641	0.112813	0.030003	0.674492	0.28998	0.173612	0.300884	0.878443	0.114636	0.144977	0.255192	0.077716	0.199799
PRUPE_1G104000	2.48911	2.58704	1.00351	1.33472	1.92381	1.90861	0.522211	0.521133	0.554022	2.15887	0.965485	0.775428	0.452348	0.735156	0.49615	0.569384	0.91651	0.50434	0.163606	0.596602	0.548976	0.442903	0.233188	0.175145	1.04878	0.57143	0.635219	0.383117	0.420615	0.761538	0.64041	0.948044	0.317395	0.26912	0.422942	0.375634	0.214894	0.313346	0.177302	0.751834	0.392063	0.664972	0.226457	0.133742	0.218326	1.0618	0.901188	0.802651	1.38066
PRUPE_1G104100	0.463533	0.277956	0.186458	0.055458	0.02114	0.104795	0.070382	0.032429	0.064531	0.036624	0.05069	0.075844	0.018615	0.029884	0	1.19009	0.240524	0.193961	0.230532	0	0.029543	0.256079	0.164241	0.275365	0	0.009571	0.02167	0.011514	0.08372	0	0.145771	0.093419	0.172739	0.321084	0.010536	0.030059	0.030147	0.013479	0.005064	0.835561	0.009905	0.066513	0.092177	0.290288	0.756375	0.200864	0.307778	0.328383	0.165277
PRUPE_1G104200	0	0	0	0	0	0	0	0	0	0	0	0	0	0	0	0	0	0	0	0	0	0	0	0	0	0	0	0	0	0	0	0	0	0	0	0	0	0	0	0	0	0	0	0	0	0	0	0	0
PRUPE_1G104300	0.054939	0.086751	0.166031	0.147288	0.188332	0.061898	0.21468	0.110456	0.4401	0.115123	0.019427	0.031901	0.056069	0.104634	0.100767	0.136126	0.103766	0.088508	0.085012	0.083669	0.100657	0.479269	0.170058	0.37946	0.033959	0.011931	0.022671	0.067617	0.228165	0.118349	0.393194	0.132415	0.352508	0.117215	0.24742	0.191412	0.2068	0.315556	0.191071	0.340378	0.134042	0.206913	0.211379	0.979981	0.24589	1.20811	0.475583	1.19959	0.200867
PRUPE_1G104400	0.576211	1.36337	1.52154	1.54806	1.05043	0.975764	3.82835	1.93689	4.32215	0.785327	0.154735	0.47712	0.415071	0.907345	0.416351	1.96523	1.12063	0.633003	2.06478	0.472679	0.803137	5.50204	4.62079	7.08013	0.201412	0.420237	0.535165	1.38233	1.22795	1.15001	2.37078	1.94983	2.61082	4.08498	2.1767	1.43025	2.40165	2.62493	1.53305	4.71183	0.985911	2.40501	3.66218	7.98684	2.90263	9.55111	4.51152	11.9236	13.4895
PRUPE_1G104500	17.9786	18.0175	8.7283	8.93891	9.45346	13.8852	4.16866	2.49945	3.58858	11.8981	7.4718	8.10006	3.61266	6.80659	4.05317	6.54557	19.3915	8.96639	3.63825	8.87735	7.04266	3.88171	5.40313	2.61594	13.8252	8.65833	9.86421	5.63216	6.98314	6.96455	12.6378	14.1575	5.31626	4.19114	5.20874	6.16916	3.24067	4.97312	1.77195	11.9842	6.45921	11.208	3.74603	2.97218	2.77203	9.75239	11.1793	10.8395	15.4461
PRUPE_1G104600	5.88934	5.96878	5.266	3.69357	3.4941	3.69957	3.62691	4.59847	2.8927	7.15616	6.00492	8.28531	6.49916	6.7141	5.05528	5.13103	4.30652	4.4154	1.85966	2.17156	1.20171	4.84042	3.91282	4.58114	8.6953	6.57444	5.58838	5.54715	4.77799	3.45611	6.44609	6.60939	5.55838	4.11384	3.5791	3.60973	4.94975	4.99432	3.87835	5.03256	11.5959	6.49477	6.09689	6.3921	7.72059	6.66834	6.06613	5.55991	2.44135
PRUPE_1G104700	3.45417	3.03647	1.74674	0.971417	1.05303	0.882949	1.82327	2.4771	1.77216	4.00592	3.08042	2.57921	4.40847	5.49117	3.93355	1.72952	2.02386	1.17043	0.639097	0.598102	0.658371	1.76115	1.40506	1.84487	1.84453	2.35469	4.04549	2.78592	3.31937	5.53414	2.46686	2.91432	1.51939	1.77022	1.06605	1.61448	1.79134	1.74106	2.29649	2.0799	2.59188	1.68877	0.737746	0.619415	1.26317	2.967	2.72341	3.04299	3.04774
PRUPE_1G104800	14.4285	13.8351	12.2725	5.48696	6.70806	5.86505	6.83336	5.35283	6.33297	4.20769	4.98314	4.69597	4.31036	4.10383	4.59975	15.484	9.90375	9.13306	4.8708	4.3196	4.00675	4.81871	5.2441	3.2088	4.78815	5.99941	6.3144	3.2537	4.0039	3.6004	12.2524	10.0525	11.1946	6.02434	5.98113	6.41708	8.24564	4.95031	6.56473	6.84259	6.17243	5.69363	6.0453	6.23268	7.41826	7.71903	7.37737	11.6328	5.27184
PRUPE_1G104900	0.257626	0.350734	0.295366	21.597	2.89549	5.01563	2.42656	0.788587	3.34757	35.0185	99.095	44.55	26.5347	44.3171	127.136	0.418267	0.032594	0.232852	4.93895	0.437855	3.71512	0.885633	5.25696	2.91991	49.6126	13.2799	27.2721	36.7234	127.067	220.488	0.68218	0.554366	0.604971	3.38215	0.595606	4.43429	52.9896	83.5437	39.3171	87.5511	7.99761	34.1241	3.85138	8.3981	3.16821	3.86829	7.86829	1.91971	21.6028
PRUPE_1G105000	3.34164	7.19676	12.2706	7.24243	6.85011	3.83003	5.63698	5.21714	4.37953	0.58136	11.1215	9.19464	2.00558	2.90971	18.2692	1.47811	2.67141	0.825311	5.08948	1.4587	1.79011	3.3909	3.87091	6.48339	0.45165	1.16233	0.80717	1.60718	6.08907	19.3372	4.04418	4.80776	13.3988	4.62657	4.2382	9.91816	13.3284	10.0669	14.9466	1.29451	6.32646	10.867	15.1594	6.62796	12.422	8.98706	9.86027	3.33411	4.97167
PRUPE_1G105100	47.0536	35.8348	30.0356	29.0469	29.4647	23.9458	19.0622	17.2805	18.1217	22.804	27.1516	27.7389	27.0371	28.2876	28.0631	34.8632	44.4911	19.2184	21.1611	22.4409	19.124	16.1172	15.7186	13.7408	25.5871	21.7937	20.9715	29.8033	24.9567	30.7776	40.4193	28.0223	35.3003	26.7319	22.0338	19.6747	22.4522	21.2062	19.0178	18.748	27.0706	25.2788	19.0495	15.8574	11.1203	20.5627	25.7615	29.7705	24.6849
PRUPE_1G105200	21.14	19.7102	17.7811	30.8521	26.1707	27.9149	19.1461	30.4643	21.6339	34.2487	27.8	26.9613	23.9563	24.8152	27.7386	18.034	13.8457	15.6763	16.5638	16.5895	12.0709	25.0245	24.4176	26.7876	31.8657	36.5713	38.6963	29.3742	37.6456	32.7338	24.6513	19.4081	19.9592	16.2145	15.7322	16.635	17.1592	20.443	16.346	33.9514	21.3902	32.0296	26.1638	25.3464	26.0693	26.6615	28.3495	27.8184	16.4884
PRUPE_1G105300	2.97178	0.443662	3.27882	3.7122	2.7572	2.36014	3.39638	3.7632	5.90744	3.37709	4.88345	4.92835	9.01471	3.53144	4.70224	2.5334	2.57035	3.88332	2.18971	2.72494	2.4515	3.80894	4.45877	5.36406	6.44934	5.46445	5.07221	6.20413	4.89678	2.50136	3.8104	3.95752	4.11806	1.69947	2.08563	2.66284	4.23157	3.32311	2.49973	4.4955	6.03962	4.91908	6.40231	11.6353	10.4294	5.8236	4.94383	6.89391	2.51133
PRUPE_1G105400	0	0	0	0	0	0	0	0	0	0	0	0	0	0	0	0	0	0	0	0	0	0	0	0	0	0	0	0	0	0	0	0	0	0	0	0	0	0	0	0	0	0	0	0	0	0	0	0	0
PRUPE_1G105500	0.253327	0.203862	0.303339	0.269737	0.334928	0.229227	0.351301	0.289118	0.188329	1.20324	2.27027	1.70932	1.82203	1.36938	2.04184	0.115556	0.306137	0.161493	0.210616	0.276643	0.113049	0.465845	0.383984	0.193259	2.34996	1.76636	1.56547	1.33141	0.928731	1.63001	0.047558	0.261009	0.021584	0.046427	0.153741	0.235166	0.900463	0.990644	0.619384	1.17275	2.64521	2.22747	0.976641	1.47553	1.38399	0.600421	0.597425	0.54435	0.521519
PRUPE_1G105600	5.49106	6.71538	4.82746	4.52678	4.20907	3.91066	3.73695	5.81674	3.81741	3.77659	6.00446	5.80403	3.48167	4.88808	5.7614	4.96201	4.07716	3.27368	3.28166	2.77419	1.95918	5.64128	5.3428	5.57495	5.48735	4.54804	4.64622	3.18607	6.03263	6.20926	8.0954	6.74845	6.25629	6.10268	3.19808	5.30394	5.41299	6.72841	5.61307	4.99483	5.5934	7.17406	4.22653	4.2045	4.32381	4.20447	4.20381	3.61877	3.37518
PRUPE_1G105700	15.1798	24.846	10.1426	9.41855	17.0851	14.1731	8.89669	8.33101	7.5317	10.9881	8.56949	11.013	11.5154	16.0691	12.4887	17.0381	24.8692	22.0951	19.9915	21.7116	20.463	13.1083	12.833	8.2226	14.3757	7.20512	7.99544	19.6821	13.3593	13.3811	11.066	7.42327	8.6867	11.9677	10.4878	5.09061	4.7463	8.93996	4.50323	10.7017	7.75227	11.804	17.3183	14.9565	25.0617	9.03195	9.85926	10.3963	10.0757
PRUPE_1G105800	144.487	93.4934	237.442	389.553	460.307	324.257	859.72	1360.49	610.49	221.235	115.036	74.4004	7.15745	15.046	64.5425	108.592	78.9382	92.6031	465.22	368.787	535.135	980.996	981.651	1159.35	57.5386	396.116	406.138	19.8688	22.4858	233.585	199.785	516.387	580.804	758.094	968.242	1698.05	1758.75	1444.1	2321.61	88.2712	47.6695	102.802	828.733	132.164	344.837	780.01	570.84	179.587	436.735
PRUPE_1G105900	76.4863	60.7215	53.6081	27.1498	26.3883	28.0531	60.7293	62.771	50.8551	50.9869	58.0152	61.7654	28.5162	32.1266	45.432	72.0074	67.8316	43.2652	39.41	29.164	47.2393	67.659	82.7797	65.8752	45.997	54.22	49.3014	29.7971	19.9057	30.0994	51.1906	49.205	55.36	62.4507	57.6056	71.3032	123.445	125.286	150.959	51.4667	52.6144	44.0278	109.381	53.7069	88.7382	54.8575	41.5018	45.5777	50.2017
PRUPE_1G106000	2.77408	3.91303	3.37519	3.58041	3.699	3.95757	4.35448	6.33212	4.96224	3.85351	4.62024	4.35137	2.2723	4.53817	5.11589	6.62747	3.24852	2.77648	2.93757	2.72836	2.19219	4.49066	4.28598	4.92277	2.73583	3.90937	4.89039	2.98172	3.89088	4.78714	2.75963	3.79981	3.17288	2.83962	3.4656	4.23186	4.01953	3.6172	5.27708	4.8616	4.50549	5.00208	3.30461	2.2492	3.34134	5.41378	4.69542	4.97347	5.29609
PRUPE_1G106100	0.057379	0.018243	0.038204	0	0.022815	0	0	0	0	0.049071	0.016181	0	0	0.123043	0.024741	0.158741	0.114824	0.139977	0	0	0	0.046261	0	0	0	0	0	0.135456	0	0	0	0	0	0	0	0.010758	0	0	0	0.068903	0	0	0	0.011094	0.018181	0.046568	0	0	0.011446
PRUPE_1G106200	9.6892	7.18959	6.91901	8.05996	7.77093	6.2155	2.82649	5.69026	4.03328	7.88737	9.92495	15.2206	15.4771	11.7322	6.77197	7.60459	10.0486	9.4106	11.4741	6.36601	5.25447	4.63535	3.79035	5.10496	3.75659	7.85613	6.87513	14.777	15.7598	10.183	7.11475	7.12254	10.0705	7.55277	4.87871	8.62424	3.63429	3.15202	3.93311	3.68389	8.3282	6.97169	8.30719	7.08052	9.36197	8.02237	8.25934	9.75941	4.86379
PRUPE_1G106300	1.49117	2.28381	1.04538	1.43746	1.34186	1.64435	0.420187	0.816418	0.478449	13.0928	10.977	14.6227	4.73968	5.92049	4.8442	0.962284	1.30852	0.517766	0.399045	0.552988	0.726033	0.971672	0.455084	0.83497	10.9549	9.95881	11.6239	3.16836	8.80345	3.61318	3.88434	3.31174	1.59131	1.01572	1.5803	1.77867	1.11824	2.0315	0.895233	19.4124	5.0648	8.37385	1.91295	4.84353	3.16571	3.52105	3.9033	6.10331	2.14924
PRUPE_1G106400	9.27183	13.7651	30.0854	25.2906	21.1662	17.4201	15.4536	17.9997	15.7061	14.9157	17.4234	16.6885	9.31237	9.41879	12.812	9.32617	10.1432	9.59493	12.4464	17.1599	13.1478	9.91003	9.02514	11.1616	14.4179	12.0134	14.6349	18.8237	8.41123	11.4663	10.0241	10.2507	16.8992	9.99016	18.0236	11.01	19.1231	17.1949	19.6497	12.7888	14.6908	10.5468	7.03355	8.07596	9.40666	13.836	11.2445	11.4241	11.7464
PRUPE_1G106500	45.8367	58.331	51.7702	82.9342	85.2809	63.5824	63.3214	69.1489	65.4816	61.9147	101.382	106.305	224.003	197.948	170.334	54.2971	57.9797	43.3695	56.6533	57.9018	49.0389	65.882	67.3394	66.155	69.2378	93.8432	89.4687	184.296	149.959	178.131	112.482	85.4459	67.4098	64.9617	68.0481	102.459	77.5208	65.8308	69.84	81.0034	120.148	99.0572	83.7834	101.146	82.1437	62.3438	74.354	100.748	78.8185
PRUPE_1G106600	19.1228	25.2747	23.6351	36.0648	39.0779	33.6017	22.6646	34.4278	19.5812	35.3358	38.4528	29.0183	56.8518	58.2869	57.0458	16.4399	21.2185	12.773	28.6382	23.6242	25.5534	29.8314	27.2671	31.8828	27.2321	32.4645	31.9356	51.1368	59.433	52.8636	40.697	35.4435	31.7786	27.7377	34.2542	52.961	28.312	33.3463	31.0454	41.6476	28.7897	47.0124	46.2108	47.4105	42.8383	30.4869	40.1138	32.0227	38.9666
PRUPE_1G106700	20.7796	15.2427	11.1852	6.05572	6.94648	6.0033	8.47807	7.55703	10.4093	16.6857	14.0477	17.4372	12.4222	10.4453	9.87069	9.67564	11.6683	11.7438	5.15042	7.20542	4.57957	6.57592	5.59193	7.00216	14.12	13.8705	15.7675	8.39564	11.1284	9.39078	21.6505	14.2276	12.2351	10.5354	9.50807	4.95657	8.33862	6.16632	5.75385	7.31834	14.7175	11.0837	5.78112	7.45848	4.51405	8.62573	10.3858	15.0908	8.06347
PRUPE_1G106800	0.12509	0.152104	0.158239	0.031232	0.031847	0.010606	0.010447	0.022038	0	0.026694	0.011258	0.023348	0	0	0.035584	0.219394	0.023063	0.033437	0.053363	0	0	0.021785	0	0	0.010187	0.015809	0	0	0	0.045088	0	0.071002	0.094771	0.045372	0.034615	0.086423	0.022109	0.010465	0.033199	0.038611	0.043348	0.019355	0.026971	0.014472	0.020411	0.022313	0	0.012087	0.011098
PRUPE_1G106900	0.264909	0.312545	0.264959	3.64311	4.07075	8.20536	0.597924	5.72328	1.35276	10.328	21.083	22.2647	12.7371	13.842	12.2588	0.145037	0.418489	0.100513	0.35379	0.329541	0.68356	1.78923	2.89773	3.02083	7.88272	16.3552	22.215	14.4876	16.2605	11.8467	1.22446	2.46879	2.33624	7.17446	1.14864	4.93935	2.54062	1.35922	1.8101	7.39419	18.2166	11.7525	18.831	15.9258	20.7739	1.39632	2.33178	1.44005	0.764197
PRUPE_1G107000	10.7133	20.2871	11.1943	182.844	128.563	53.2876	15.9373	93.0395	36.3919	49.5627	457.834	984.246	2194.4	1388.6	522.473	16.5551	12.3518	11.8658	13.4723	16.615	16.1305	42.2806	36.8964	109.121	243.049	257.996	185.81	2485.25	969.346	350.156	26.8673	55.7709	38.3707	36.8704	30.1483	102.689	61.3695	42.8511	30.1348	162.667	910.476	421.16	561.518	1107.69	1328.93	75.0413	93.5285	122.673	29.6928
PRUPE_1G107100	43.1933	44.3413	46.9483	41.4921	43.2324	21.9995	37.0168	27.6806	30.2534	20.4244	46.7577	66.9153	10.6606	16.6806	23.6759	39.0892	42.9523	33.4647	26.0503	20.1061	29.95	22.8553	23.0895	30.4016	7.3107	19.801	16.6222	13.7333	12.022	27.5053	30.1169	86.1539	87.2662	38.9595	45.8833	97.3386	71.3329	56.6571	89.0584	31.6255	57.5046	41.8868	31.8478	12.486	12.1912	50.857	49.3873	26.4628	27.0258
PRUPE_1G107200	3.7393	7.1662	4.29469	10.448	9.30124	7.66548	7.25229	8.26992	10.5982	4.30382	4.17201	7.78016	0.076743	0.76606	1.00759	2.76227	6.75	2.83422	3.03935	3.41255	3.55283	6.37312	5.48053	6.88101	2.5934	2.79366	3.4572	0.257816	0.353353	0	2.43719	2.39984	2.51126	3.7278	4.64035	3.33864	2.38398	2.63707	2.28302	1.73679	2.17798	1.27544	0.22276	2.76381	0	2.0871	4.28254	4.14219	1.6496
PRUPE_1G107300	0.652981	1.68159	1.06846	0.268287	0.641875	0.986084	0.206966	0.857903	0.4215	0.461839	0.27393	1.11871	0	0.079826	0.073579	0.980035	2.01695	0.944987	0.494192	0.544257	0.641112	0.185108	0.427858	0.372103	0.208942	0.242193	1.11805	0.13372	0	0	1.71496	0.824308	0.651113	0.868844	0.872373	0.840547	0.342372	0.398246	0.239425	0.402801	0.300562	0.201612	0	0.294417	0	1.58674	1.55756	1.20282	0.973778
PRUPE_1G107400	1.49388	2.21058	1.35211	1.41688	1.63294	1.62753	1.1026	1.74648	1.16911	0.680243	0.706651	1.55152	0.119884	0.439035	0.330742	2.15587	2.7281	1.52189	0.974211	0.822661	0.951587	0.885305	1.00511	1.39108	0.482288	0.369754	0.609699	0.089543	0.142768	0.06162	1.49296	1.81273	1.36907	1.87215	1.77398	1.60788	0.958693	1.10042	1.03676	0.775107	0.77018	1.05257	1.05368	0.714165	0.935119	1.47689	2.15203	1.20766	1.29833
PRUPE_1G107500	0	0	0	1.05588	0.649632	0.207724	0.412243	0.700749	0.250438	0.057661	0.145481	0.180289	0	0	0	0.4585	0.622828	0.449804	0.388249	0.413991	0.976841	1.32168	1.04271	1.26033	0.19162	0.162389	0.233619	0	0.21117	0	0.724842	1.18395	0.345027	0.223894	0.799406	2.03058	0	0.050558	0.05346	0	0	0.135919	0	0.105779	0	0.347151	0.866451	0.189534	0.4068
PRUPE_1G107600	2.18886	2.75097	1.6578	0.500946	1.05764	1.49012	1.09775	1.54581	0.389151	1.61385	1.66338	1.76789	0.459438	1.92128	2.27896	1.32159	1.47014	0.38914	0.758239	0.338572	0.22086	1.0571	0.853108	0.829398	0.813222	1.00712	1.06979	0.288564	1.65251	1.81036	2.03488	1.83305	1.89646	0.854317	0.881256	0.857499	0.106588	0.831814	0.777405	1.01724	1.53221	1.47703	1.08281	0.338677	0.589165	1.28426	0.456859	0.182718	0.598637
PRUPE_1G107700	6.3528	7.79842	5.31773	5.80494	7.12202	7.36838	3.80878	8.5733	3.71828	8.37134	14.7807	12.8513	8.86112	15.0665	14.6855	3.87187	4.81426	2.22858	3.87774	3.94561	3.74107	6.99431	5.0724	8.38943	8.98604	10.9174	9.53554	9.00527	10.5062	9.61112	6.65926	9.04615	7.8782	5.12757	4.18985	6.2074	2.94861	6.66695	4.33814	8.99978	11.9058	12.6353	10.7584	7.39618	11.0578	5.2702	5.60464	5.07793	6.16545
PRUPE_1G107800	0	0	0	0	0	0.029796	0	0.034805	0	0	0	0	0	0	0	0	0.036963	0	0	0	0	0	0	0	0	0	0	0	0	0	0	0	0	0	0	0	0	0	0	0	0	0	0	0	0	0	0	0	0
PRUPE_1G107900	0	0	0	0	0	0	0	0	0	0	0	0.050376	0	0	0	0	0	0	0	0	0	0	0	0	0	0	0	0	0	0	0	0	0	0	0	0	0	0	0	0.336707	10.7395	0.167467	0.722504	0.114133	0.273235	0	0	0	0
PRUPE_1G108000	7.87979	8.39535	5.30194	3.48797	5.05246	6.21208	2.07438	3.81567	1.32804	7.73299	6.94145	8.17974	2.33037	5.149	4.54395	4.9007	3.62722	2.41693	1.89976	1.59629	1.56961	2.42774	1.24853	2.10694	1.92857	3.41557	3.8329	1.12229	4.20184	3.11756	8.23133	12.675	4.8507	2.67524	3.80155	8.64698	0.655701	2.03862	1.85595	3.04941	3.92789	3.2332	2.39498	1.39698	1.08853	4.22007	3.09703	1.2698	2.64745
PRUPE_1G108100	11.2542	10.1729	5.24502	8.79524	9.83307	9.34348	4.4748	9.19992	4.90096	17.5615	15.0284	15.4598	6.62179	8.61012	10.2138	6.53293	8.64024	5.19518	5.2863	6.16652	4.33319	6.4514	5.53303	6.27676	12.9007	11.5305	12.1115	7.7549	11.4415	7.54715	12.9753	15.3634	7.44465	7.70019	6.1889	12.7232	3.96134	6.0442	6.03	10.2378	13.554	11.5206	8.31341	7.49572	8.20793	5.7316	8.14062	8.12589	6.20095
PRUPE_1G108200	1.85661	2.36638	1.87219	2.93874	3.1336	2.19619	1.95103	4.19785	1.90936	3.62942	7.43305	7.77002	11.1984	14.9167	11.1269	2.98123	3.04377	0.916937	1.47657	1.3748	0.943112	2.40201	1.9019	3.45785	5.50914	4.98478	4.48806	8.5485	10.1669	8.10602	3.20736	4.39279	3.23993	2.61298	2.31559	5.18877	4.34547	5.47263	4.47567	5.34023	10.7227	9.35388	13.7616	10.3947	14.9152	3.72515	3.28655	2.80112	3.55627
PRUPE_1G108300	137.513	129.345	122.802	84.8877	89.8931	104.532	132.049	108.62	118.897	130.394	120.144	110.798	41.9767	44.5387	62.6546	123.449	138.639	87.9112	111.34	101.805	102.368	120.87	115.828	112.83	84.871	110.251	103.362	27.7964	47.5951	51.0842	126.631	98.7181	125.409	165.294	128.878	76.2196	101.552	111.824	108.107	90.014	118.888	87.2322	86.5497	66.2076	60.5983	65.7249	81.7152	96.1057	92.7843
PRUPE_1G108400	6.6462	6.21829	7.46377	10.0702	10.0085	8.61598	9.7318	9.15165	10.7479	10.911	8.89838	7.72473	4.90875	8.25683	7.11236	6.8511	8.94497	9.33024	6.20806	7.75785	7.07379	8.81127	9.35901	8.67777	7.57648	8.92909	9.37422	5.77832	9.89639	12.2796	7.47291	8.82801	7.28886	4.79172	6.08534	7.02261	7.3577	5.8638	7.88498	9.58876	7.56496	7.99272	5.39737	3.56186	5.64774	6.20488	7.21084	9.37676	7.74735
PRUPE_1G108500	24.1263	26.6053	23.4134	19.0805	20.7219	19.0765	19.5783	23.579	17.4131	19.9489	19.9096	22.5349	12.4676	17.4175	20.6919	24.0689	24.7769	19.8033	17.553	14.7433	15.4223	20.7787	24.2124	21.3173	17.5261	17.3201	21.6108	11.4552	20.1379	13.7033	28.0792	29.946	26.087	16.7144	19.5059	21.3355	14.6146	17.3721	18.245	18.2478	22.7471	20.6712	17.513	11.7822	13.521	21.1591	17.7582	18.2003	15.091
PRUPE_1G108600	15.595	19.8703	9.25852	3.50544	2.75019	2.51265	6.24847	4.87436	2.72721	12.5302	13.917	12.6988	5.34098	7.48411	8.41004	7.84447	14.4126	8.52565	4.23749	4.70512	4.52859	3.26648	3.64591	2.47442	8.77421	11.7735	11.5052	5.42572	5.59181	4.18175	9.72944	11.0717	4.17138	3.29436	3.58677	6.42494	2.95377	3.71807	3.1165	5.36212	8.99369	4.63181	7.01525	4.71151	4.53533	6.25686	4.48349	9.25281	6.29843
PRUPE_1G108700	8.20515	9.6159	5.17284	7.41603	10.5944	8.62849	6.77846	10.1958	5.83493	9.69034	11.732	11.5813	10.4219	17.694	13.4266	5.80087	6.69898	2.40724	6.29531	4.06958	4.59525	7.43668	6.68456	7.26162	7.79313	8.6089	7.49286	7.64452	14.861	12.1237	9.43292	13.87	9.59683	7.57268	7.819	11.4103	7.51981	10.568	11.5091	14.9124	17.1313	18.2954	24.8258	18.2996	19.297	10.1451	11.4161	4.02064	10.5827
PRUPE_1G108800	1.37313	1.90471	0.768757	0.590223	0.586001	0.742207	0.506182	1.1204	0.466423	11.2347	5.35137	4.34867	6.29779	11.8178	5.20306	0.684738	2.09539	0.229224	0.394186	0.392178	0.488021	0.563996	0.676606	0.526871	9.2896	3.25022	3.58842	2.50605	7.76384	6.72755	3.4888	1.91904	0.679431	1.16799	0.956915	3.00687	1.07284	1.32481	1.06812	2.24322	8.36469	2.3723	6.15391	7.64702	7.40653	0.894644	1.25363	1.38007	0.891129
PRUPE_1G108900	0.214367	0.482219	0.040657	0.522622	0.475103	1.03748	0	0.126672	0.044688	5.21141	3.20921	6.07923	0.56473	0.355761	0.693625	0.466911	0.791344	0.593831	0.083165	0.455531	0.041041	0.041787	0	0.236457	5.28191	2.00219	3.12242	0.228478	1.00615	0	1.93104	1.72868	0.341929	1.03721	0.461056	0.840179	0.105735	0.113744	0.12395	2.39368	2.52763	0.734397	0.051993	0.528511	0.134029	0.15319	1.39003	1.61412	0.361382
PRUPE_1G109000	0	0	0	0	0	0	0	0	0	0	0	0	0	0	0	0	0	0	0	0	0	0	0	0	0	0	0	0	0	0	0	0	0	0	0	0	0	0	0	0	0	0.052731	0.070708	0	0.052712	0	0	0	0
PRUPE_1G109100	5.43664	4.635	2.98625	0.454713	0.629295	0.661079	0.551883	1.1015	0.545278	11.5593	7.2628	10.3539	2.242	2.20811	2.33629	3.27091	5.32572	1.31934	0.274412	0.337082	0.256099	0.980978	0.927683	1.11874	9.4307	6.47159	6.04609	1.28656	2.52635	1.45099	6.5935	6.51278	2.72781	1.24938	1.05266	1.71412	2.04772	3.18108	3.10265	5.40043	12.5586	5.19895	2.57437	6.88738	1.41507	4.55933	4.9338	4.73552	1.52337
PRUPE_1G109200	0	0	0.04296	0.033767	0	0	0	0	0	0.021487	0	0	0	0	0	0	0.01264	0	0	0	0	0	0	0	0.027061	0.026851	0	0	0	0	0	0.013294	0	0	0	0	0	0	0	0	0	0	0	0	0	0	0	0	0
PRUPE_1G109300	0	0	0	0	0	0	0	0	0	0	0	0	0	0	0	0	0	0	0	0	0	0	0	0	0	0	0	0	0	0	0	0	0	0	0	0	0	0	0	0	0	0	0	0	0	0	0	0	0
PRUPE_1G109400	0	0	0	0	0	0	0	0	0	0	0	0	0	0	0	0	0	0	0	0	0	0	0	0	0	0	0	0	0	0	0	0	0	0	0	0	0	0	0	0	0	0	0	0	0	0	0	0	0
PRUPE_1G109500	1.82308	1.50397	0.488345	1.82175	1.40517	2.75523	0.966144	1.20354	0.209687	2.13403	1.58348	1.93241	3.89654	3.40452	3.07694	2.38687	2.30686	1.13017	2.10427	1.61328	2.36859	1.08526	0.990408	1.27018	3.3417	1.52102	1.45728	3.53699	4.67711	1.576	0.86643	1.17702	0.766102	1.60289	2.02096	1.48721	0.78344	1.64838	0.902839	5.29566	1.98358	5.61914	2.94551	2.52639	3.61939	0.926852	1.06487	0.794649	2.40457
PRUPE_1G109600	14.7097	17.9819	11.4346	14.5953	17.2541	14.6935	9.85884	14.6984	12.4333	14.5613	17.9454	17.6833	29.7108	30.0506	29.277	13.9279	15.3643	8.41896	11.4128	9.73009	10.0509	13.3891	13.6449	14.325	26.5184	16.9637	17.5772	22.3407	34.0367	24.0032	14.1508	13.3769	13.1643	10.8476	10.5695	15.3541	14.131	13.9951	12.2077	22.5927	16.26	26.1337	24.8594	27.8219	27.5723	11.8124	14.8121	13.2925	13.1748
PRUPE_1G109700	17.9324	18.2374	13.9259	31.7824	23.1875	17.3424	13.17	16.002	18.4985	11.0945	11.717	13.44	42.2949	42.5813	33.9943	31.2478	31.4726	36.8163	21.4072	17.5478	18.2919	14.7821	12.8475	18.048	14.8723	11.4559	11.8054	41.2625	28.5023	22.8252	9.94009	10.2801	12.2465	11.7184	15.7826	17.338	13.8045	12.1678	12.3936	18.3574	15.7079	21.6946	14.8482	33.737	25.1127	22.4072	26.1214	28.2852	20.642
PRUPE_1G109800	7.48379	8.45231	6.0373	2.90733	3.94273	3.84668	4.18428	4.71755	2.45139	8.08619	7.89559	7.93843	2.47268	4.30009	6.43107	5.0831	6.37648	1.29634	2.63199	2.68355	3.01392	4.48422	4.46667	4.39524	4.31739	7.39742	6.46038	2.81916	5.89872	6.51574	8.60304	9.13444	6.91585	4.57054	3.39389	5.79601	4.20338	5.88544	6.13528	7.23607	5.74754	6.00463	3.03361	2.32322	3.02305	5.14374	6.05762	2.90065	4.48583
PRUPE_1G109900	2.22134	1.62225	0.787582	0	0.022003	0.109541	0.023966	0.059973	0.095341	1.52077	2.20348	2.21523	1.22694	0.477615	2.82354	1.40722	1.28318	0.585234	0.066997	0.031217	0.0304	0.029867	0.069557	0.049369	4.90092	1.14524	1.26185	0.875415	0.769278	0.316066	1.12673	0.887499	0.120209	0.045339	0.031124	0.48717	0.222428	0.42089	0.241282	0.749736	1.06599	0.272282	0.383685	2.03238	0.606775	0.549835	1.75484	5.24787	0.282831
PRUPE_1G110000	1.50639	1.48308	0.868097	0.41094	0.547862	0.71165	1.00771	0.78802	0.619959	1.94176	1.57908	1.27922	0.945555	1.05564	0.947117	0.994039	1.60661	0.955627	0.622335	0.718377	0.576093	0.712338	0.680104	0.617524	1.60235	1.58216	1.2106	1.23181	0.747583	0.882478	0.724202	0.935707	0.425262	0.556362	0.310029	0.704904	0.344998	0.918622	0.689931	0.939973	1.02603	1.13529	0.861244	0.960523	0.959625	0.653397	0.821907	1.40826	0.515124
PRUPE_1G110100	0.900167	0.181904	0	0.010647	0	0	0	0	0.011741	0.062142	0.135631	0.72054	0	0	0.01165	0.022727	0.08181	0.050818	0	0.028592	0.02789	0	0	0	0.275531	0.537174	0.422682	0	0	0	1.41788	0.035822	0	0	0	0	0.011105	0.010092	0	0.013148	0	0	0	0	0	0.651469	3.82583	51.2346	0.011186
PRUPE_1G110200	8.6637	11.4826	14.0409	18.0463	22.1753	20.1645	14.5157	25.7671	14.9995	17.8909	36.0719	15.9422	22.8149	41.8469	43.1903	8.75017	9.42006	3.95073	19.2171	7.58876	12.3723	18.213	14.272	18.3702	19.9035	25.0574	25.392	18.4933	43.3863	33.2753	13.1058	16.9213	19.907	22.7596	10.9867	24.8838	20.8058	26.8619	31.1873	25.1067	26.6907	34.0119	47.9301	28.2522	28.2082	8.98175	11.2493	4.53025	18.3365
PRUPE_1G110300	0	0	0	0	0	0	0	0	0	0	0	0	0	0	0	0	0	0	0	0	0	0	0	0	0	0	0	0	0	0	0	0	0	0	0	0	0	0	0	0.082548	0	0	0	0	0.043466	0	0	0	0
PRUPE_1G110400	0.448367	0.283411	0.100851	0	0	0	0.024081	0	0.053705	0.027604	0	0.027003	0	0	0	0.131473	0	0.130563	0	0	0	0	0	0	0	0	0	0	0	0	0.051555	0.191164	0.146237	0	0	0	0	0	0	0	0	0	0	0	0	0.051349	0.240302	0.028628	0
PRUPE_1G110500	0	0	0	0	0	0	0	0	0	0	0	0	0	0	0	0	0	0	0	0	0	0	0	0	0	0	0	0	0	0	0	0.055569	0	0	0	0	0	0	0	0	0	0	0	0	0	0	0	0	0
PRUPE_1G110600	0.020157	0	0	0	0	0	0	0	0	1.61885	0.66667	1.66102	0.073961	0.153074	0.1472	0	0	0	0	0	0	0	0	0	0.284022	0.278605	0.212774	0.019188	0.156188	0.019242	0.019391	0.02105	0	0.020172	0	0.009662	0.07824	0.037064	0.03926	1.51377	1.26881	1.88941	0.156248	0.339214	0.072294	0.019658	0	0.04406	0.039438
PRUPE_1G110700	1.11323	1.04476	0.106153	0.912231	0.815302	0.388608	0.042607	0.17343	0.034951	1.94873	1.543	2.52685	2.05429	2.50022	1.39944	0.235186	0.237773	0.077436	0.069542	0.127383	0.04129	0.092007	0.009061	0.172846	1.18582	1.68164	1.29025	1.80127	0.230707	0.477778	2.18574	2.63328	0.275848	0.251986	0.531495	2.46091	0.262577	0.489493	0.165957	1.74498	1.80648	1.48643	0.618203	0.712431	0.31676	1.03233	1.43423	1.94018	0.519754
PRUPE_1G110800	19.3755	14.8695	12.6275	38.3073	28.5249	12.9058	7.03813	11.6247	8.58662	7.21858	11.6774	12.5673	21.135	41.3076	20.8784	33.2512	26.8219	45.5642	17.3004	19.0482	11.2875	9.11274	10.4316	10.9654	14.3258	11.3727	9.94025	27.0175	22.6432	77.3926	8.76634	9.36665	13.0162	12.005	12.0512	20.998	12.4629	8.71171	8.8696	15.1191	14.9306	13.6132	40.4299	39.2476	60.0428	30.5592	21.7085	15.3691	18.0554
PRUPE_1G110900	53.4555	50.7889	40.5884	88.8516	75.2551	66.1879	62.404	73.8835	91.1295	64.5502	80.4987	83.0312	164.389	113.789	122.005	68.1612	71.3223	102.85	87.1324	96.7572	70.2378	80.6215	83.7823	84.6728	96.9747	84.6883	82.9111	219.404	145.14	132.645	45.4193	47.8829	50.6982	58.2919	64.1587	65.7591	95.3173	71.9146	72.827	84.291	104.953	98.9142	122.061	175.338	143.209	78.1194	86.3904	102.576	81.357
PRUPE_1G111000	49.445	41.3215	38.7903	25.9142	24.7141	30.8631	33.0359	38.7714	32.7813	36.6451	23.5305	18.722	18.7521	16.9202	18.1324	43.2275	52.3341	36.1515	30.8276	35.1624	35.2486	41.2238	43.2601	30.7635	25.6048	25.9258	28.9965	14.9882	20.1733	22.7167	47.0497	31.3671	31.9312	33.6387	32.3759	17.8426	16.7124	17.0363	16.0565	22.6909	15.0221	19.5565	12.8777	11.4066	12.3103	26.8913	24.0585	38.2087	27.0516
PRUPE_1G111100	7.68269	6.51882	3.41054	2.51616	3.11726	4.06847	3.34991	4.68898	3.20914	7.20561	6.08394	5.12087	1.68102	2.74881	4.3171	5.87479	7.84219	4.14044	3.56622	3.5992	3.3681	2.80625	3.10956	3.28516	4.97818	3.49541	3.35708	2.41255	2.90184	3.13867	6.31886	5.10851	2.88929	2.83059	6.95852	4.44035	4.87854	6.94707	4.49246	3.8976	2.99151	4.49516	2.60785	1.72883	1.8375	3.33498	4.01338	7.15875	6.00886
PRUPE_1G111200	64.9427	50.4612	14.2954	31.7181	37.6868	22.6104	10.9504	14.2108	9.98274	49.9063	109.735	115.661	48.2746	47.1904	54.7921	18.0011	26.8489	16.186	7.78713	22.0314	11.8825	11.0129	18.2418	23.14	67.9534	83.9081	75.2697	48.123	46.4326	17.1314	51.8848	21.5702	17.9039	14.2583	31.7522	33.507	42.9701	64.5316	46.9799	85.6174	91.5199	53.6775	71.445	29.5556	70.5057	55.1446	27.71	97.0787	23.4789
PRUPE_1G111300	0	0	0	0	0.036696	0	12.8541	0.147704	5.83073	1.5973	7.26055	7.45415	1.05081	0.672861	3.20283	0	0	0	6.65601	0.11404	0.055824	0.036503	1.66032	3.19413	2.05518	4.00264	7.30548	7.5541	0.900221	17.6034	0	0	0.210231	1.20304	0.679732	0.403233	16.0472	0.105206	3.18681	0.23378	0.072784	0.043096	1.3459	0.106945	0.204066	0	0.103528	0	0.055724
PRUPE_1G111400	71.6512	57.4752	33.6646	14.018	15.8912	22.1327	27.0293	24.0012	29.5219	47.4296	55.7868	73.6099	55.7116	47.4886	48.1797	42.7595	62.2815	41.3388	25.4112	28.7713	25.0844	24.0521	26.2718	24.1884	43.5705	50.0178	45.9813	30.3905	45.3421	41.3313	47.5883	37.7666	36.5561	30.7799	28.1318	14.9608	32.3537	32.5282	29.0303	29.1863	56.3921	30.7688	29.9526	23.008	23.7053	31.5952	34.3286	41.7291	26.4745
PRUPE_1G111500	12.5083	15.4772	20.0565	17.8213	24.0802	26.9273	20.4446	19.8307	19.5991	18.3359	13.9077	12.846	9.41928	17.2188	15.4468	18.6821	17.3133	15.23	24.289	20.2755	24.7357	20.1575	20.1816	19.382	20.9383	16.3171	18.7913	9.3622	16.0847	16.8378	15.7408	15.7719	20.0604	22.6653	19.0487	15.2901	16.4761	17.4269	17.2744	17.8655	11.2682	17.7355	15.7162	15.7553	14.3818	14.3724	13.451	9.78357	19.8787
PRUPE_1G111600	26.6869	30.9627	27.8798	18.3356	26.8874	29.8519	25.9836	29.6942	20.1324	22.6151	28.0322	24.8496	21.3567	26.3165	34.2127	23.4221	27.4653	14.6282	28.6497	18.0075	22.5588	23.1156	21.9308	20.2756	21.0478	22.0664	21.4159	20.3308	28.3801	32.6256	30.3445	28.2675	27.3884	31.6497	21.8796	26.7467	29.5618	30.4721	37.1748	26.8841	30.7644	30.2871	33.3617	23.2565	24.8017	17.9509	18.4	12.1581	25.0185
PRUPE_1G111700	2.19308	3.57021	16.319	2.62208	3.57262	0.774419	20.0646	13.0639	22.3815	0.643886	0.853766	1.13307	0.833513	1.75413	4.48504	7.66168	4.96434	10.1133	13.7953	3.13823	4.44766	14.2375	15.0174	14.854	0.376442	0.410017	0.889329	0.672733	3.22512	4.97769	1.18905	4.26693	54.7023	13.515	6.23459	11.529	30.4073	22.9416	30.7712	1.16268	4.77682	1.72032	2.52559	6.33637	0.554335	63.6391	40.3487	6.6181	19.1195
PRUPE_1G111800	6.82398	9.4619	7.10583	11.4758	14.9133	19.3747	16.2024	20.5939	13.5333	16.0813	9.59024	12.857	13.8962	62.8611	50.6058	15.8615	12.8956	8.76223	14.1252	8.943	10.0266	23.6434	24.5112	21.8007	11.4359	10.3367	10.5486	6.1638	21.7875	27.3512	14.9323	18.4208	11.9953	12.847	13.8568	17.6506	13.4965	24.0415	21.4228	17.6326	13.3143	19.5709	41.8099	39.8317	30.574	37.042	29.4218	28.1263	28.3683
PRUPE_1G111900	0.06639	0.030043	4.11382	2.04658	11.3924	5.71412	21.2364	59.2058	43.9487	124.012	66.1626	21.467	13.3469	6.24354	133.591	1.36439	0.0169	1.58428	9.64748	13.6615	9.58598	31.6772	34.5884	53.2438	23.6705	116.337	58.6424	35.4454	5.70452	14.3147	9.34609	9.58602	3.35763	6.27331	8.74152	8.88886	477.244	746.044	361.183	287.135	23.4529	272.836	314.144	551.613	229.057	105.957	173.434	13.49	36.0594
PRUPE_1G112000	0	0	0.232117	0	1.04334	0.329286	1.55587	4.09703	2.3302	4.6237	2.51465	1.02234	1.09173	0.107409	10.1247	0.026009	0	0	0.582688	0.307944	0.2294	1.91553	1.55116	3.08329	1.80472	2.56744	1.3509	0.384015	0.257809	0.679237	0.748488	0.583243	0.123076	0.289748	0.503966	0.886276	17.4951	51.133	28.7171	16.4989	0.842265	37.8358	24.1087	42.7537	14.8513	7.36998	14.3472	0.663402	5.45954
PRUPE_1G112100	7.84034	8.8574	5.67185	5.36894	3.96037	4.38091	4.95457	5.78731	4.29571	10.4531	18.942	15.3755	7.66541	10.9407	19.099	3.64563	8.68594	2.15818	5.27907	3.6269	4.28239	5.69198	4.25615	5.55613	6.35603	16.9589	16.1687	9.03844	14.3245	19.437	11.9345	20.5494	11.8553	6.42842	7.45277	11.2071	10.9391	10.8168	8.72644	5.61171	12.0196	9.34645	8.45408	8.05291	4.98735	15.4479	17.8209	10.735	8.01813
PRUPE_1G112200	0	0	0	0	0	0	0	0	0	0	0	0	0	0	0	0	0	0	0	0	0	0	0	0	0	0	0	0	0	0	0	0	0	0	0	0	0	0	0	0	0	0	0	0	0	0	0	0	0
PRUPE_1G112300	0	0	0	0	0	0	0	0	0	0	0	0	0	0	0	0	0	0	0	0	0	0	0	0	0	0	0	0	0	0	0	0	0	0	0	0	0	0	0	0	0	0	0	0	0	0	0	0	0
PRUPE_1G112400	0	0	0	0	0	0	0	0	0	0	0	0	0	0	0	0	0	0	0	0	0	0	0	0	0	0	0	0	0	0	0	0	0	0	0	0	0	0	0	0	0	0	0	0	0	0	0	0	0
PRUPE_1G112500	4.54684	2.55172	0.298221	5.94559	9.06496	8.66923	3.74655	1.5733	2.54826	9.71952	7.30432	7.05286	0.538254	0.920179	1.90392	2.28168	9.57015	2.71088	6.30341	5.96871	4.75211	1.9526	1.80929	2.85203	18.3311	17.2367	10.648	0.291151	0.914324	1.64609	6.83045	9.38778	2.18795	3.62117	8.70668	9.48353	5.62942	3.25884	4.62446	2.86225	5.18548	4.0938	0.231788	0.741787	0.483938	3.88635	6.57655	22.4651	8.36944
PRUPE_1G112600	5.82324	5.97595	3.45415	1.85525	1.45787	2.26875	2.83145	2.75389	3.07562	5.21919	1.98908	2.80372	0.258689	0.594111	1.23378	2.39259	6.60843	5.64271	1.74642	3.14797	2.28473	3.12935	4.59178	2.97305	3.89859	5.07868	7.22974	0.859938	0.930007	2.04977	5.9535	5.65705	3.36142	2.14914	2.1247	1.77563	1.84509	1.82593	2.19109	1.87993	1.42108	1.72246	0.382339	1.10932	0.394181	4.5048	2.97711	5.12105	2.89879
PRUPE_1G112700	43.5439	30.025	21.0162	18.6146	20.5938	18.8036	24.1872	21.0437	25.3899	15.5219	22.8395	26.9221	44.2503	48.9915	44.0853	43.5432	38.3048	40.2561	27.3596	23.2356	21.1239	25.8137	26.6944	23.4095	18.7677	18.2334	18.0048	39.8397	41.0845	46.572	16.7738	14.8024	18.2914	21.067	19.7885	17.9574	21.2234	22.4222	21.7762	23.04	31.4119	58.7247	40.9974	36.6523	31.7703	21.0698	19.1119	27.5333	24.5463
PRUPE_1G112800	0	0	0	0	0	0	0	0	0	0.100397	0.099316	0	0.089691	0.073098	0.390782	0.015878	0.198948	0.491419	0	0	0.094682	0	0	0	0	0	0	0.216167	0.843533	0.373464	0	0	0	0	0	0	0	0	0	0	0	0	0.468362	0.239697	0.143279	0.084477	0.154672	0	0.039239
PRUPE_1G112900	18.8471	19.6034	17.4043	14.9323	15.0891	16.4198	19.0628	16.5139	17.2497	19.8919	16.1965	15.075	9.70497	13.1959	13.9198	16.2915	16.2715	15.1531	15.9528	16.9242	15.9447	15.6694	17.401	14.152	15.4011	15.0939	16.0904	9.73373	10.8024	11.602	19.9593	16.0557	17.0315	15.1214	15.3691	14.2115	18.9297	16.0732	17.4135	15.3896	14.8996	20.0446	17.1689	11.8572	14.1136	14.0755	13.6641	13.6369	14.9312
PRUPE_1G113000	23.2121	17.9915	12.6106	9.71124	11.3265	12.974	2.74487	7.88755	2.10297	17.1557	21.8483	25.2661	18.2867	16.848	24.1493	12.8685	21.7992	7.16388	11.3347	8.0288	4.28651	3.67924	3.04715	4.29018	15.203	13.2765	11.904	11.4855	20.5446	13.2959	28.3814	26.186	28.7728	11.1401	10.2356	12.4349	2.92617	5.52249	2.50733	14.2727	13.8109	12.3024	5.87752	5.54292	5.02994	10.8559	16.4651	11.9467	9.84014
PRUPE_1G113100	0.092106	0.086388	0	0.226339	0.131881	0.043057	0.12288	0.088128	0.186018	0.23376	1.73695	0.126105	1.36059	1.51425	2.88955	0.046624	0	0	0.665993	0.160148	0.044633	0	0	0.632597	0.692627	0	0.290056	2.69242	14.9822	6.99412	0	0.190932	2.74526	0.091254	0.362999	0.176457	0.709815	0.88028	0.842218	0.358578	0.305516	0.25929	0.352788	0.171203	0.69265	0.198665	0.465738	0.174129	0.441408
PRUPE_1G113200	0.711352	1.1253	0.514093	1.37094	0.961768	0.739017	1.12033	0.904273	1.32102	1.01718	0.917259	1.06548	0.69678	0.378514	0.824867	1.43994	1.03924	1.87208	1.29723	0.823235	0.712415	0.711758	0.818019	0.883058	1.25973	0.975679	0.885449	0.713551	0.749143	0.9581	0.460278	0.4228	0.230156	0.714278	0.729977	0.522612	1.01101	1.06145	0.609789	1.20373	1.1886	2.009	1.01562	1.35137	1.38673	0.623428	1.46701	1.09193	0.705762
PRUPE_1G113300	60.2388	53.6722	39.2997	69.5793	65.2768	76.424	53.8758	71.5457	41.4209	83.1798	66.7899	71.7162	62.0356	66.4011	78.9935	53.6815	70.1267	44.2839	72.2292	70.3805	59.1277	63.0324	67.0367	66.5302	60.2965	69.9425	72.231	73.9005	85.6818	70.6186	65.3135	67.6523	68.3873	57.1687	60.7317	59.4083	52.1545	57.6052	64.8515	81.497	55.9448	84.0704	74.9889	57.5895	75.4106	59.7736	65.4694	62.335	58.7223
PRUPE_1G113400	23.4096	17.4454	9.05673	4.89088	4.8843	3.57878	1.45337	3.12188	2.30582	17.5112	41.6539	66.156	18.9405	48.8234	18.4004	12.4097	10.074	10.0068	2.10777	3.47721	1.06165	2.0296	1.99598	3.1331	22.4119	35.8745	29.0558	43.9835	15.1648	8.24494	10.4925	11.7262	4.18335	1.88178	2.71358	11.0962	6.03153	6.69344	6.48008	11.5104	47.194	27.6032	40.8952	73.7456	36.3078	12.0936	11.1861	20.5047	4.85399
PRUPE_1G113500	46.1882	51.9722	37.7533	49.1327	53.0223	41.4657	38.1252	39.5077	31.5499	90.278	54.4333	54.1392	37.6246	61.519	29.5776	28.5429	42.9966	26.988	30.3958	26.0474	29.0842	27.6175	25.2325	36.6413	102.836	66.442	54.6152	39.3212	27.1183	44.486	59.735	59.418	37.5872	34.5984	45.2533	36.4627	46.0136	36.8696	38.3639	57.612	47.5685	43.2131	34.3836	59.9732	60.5816	34.9204	52.1553	69.8298	33.6284
PRUPE_1G113600	0.527305	0.69589	0.339425	1.17338	1.11053	0.781818	3.66809	3.55572	4.12057	2.63364	4.86516	4.54531	4.84778	16.318	7.14136	0.524321	0.311445	0.313086	1.10789	0.981181	1.5063	1.42205	1.2693	2.11886	1.43059	1.2074	1.46782	6.1341	2.79873	22.1959	0.395976	0.317292	0.559686	0.721898	1.68109	0.446186	2.02382	2.48164	3.21354	3.7085	3.7797	5.11095	8.52826	4.75532	5.76638	0.454646	1.46448	0.402746	1.55059
PRUPE_1G113700	0	0	0	0	0	0	0	0	0	0	0	0	0	0	0	0	0	0	0	0	0	0	0	0	0	0	0	0	0	0	0	0	0	0	0	0	0	0	0	0	0	0	0	0	0	0	0	0	0
PRUPE_1G113800	55.0026	34.5774	76.9764	22.3887	13.2437	16.6157	28.0293	9.21576	10.6548	146.766	26.8409	81.5319	2.4884	6.87928	1.23276	88.0035	52.6942	227.357	118.917	99.5371	202.242	7.69808	16.9271	16.4267	193.72	106.948	132.926	4.60143	0.321226	0.965265	14.8708	7.2481	30.1849	64.8821	24.398	0.726921	136.25	47.3584	136.046	110.119	2.0808	7.89337	4.35593	5.0031	5.55507	0.815826	3.5446	31.9549	3.3489
PRUPE_1G113900	40.3691	43.3999	33.152	26.704	30.5402	24.5183	16.5449	13.3649	15.8612	20.6074	26.5167	19.7492	14.5479	14.7944	51.7954	33.4738	26.4711	32.8749	21.8144	20.3969	24.4774	20.4883	18.9313	16.6348	32.3097	16.7524	17.4163	17.1303	23.1593	20.2483	51.7101	41.1042	20.6615	21.8091	22.0592	26.9864	16.7229	21.5535	16.0981	20.3032	14.5337	22.4712	20.1472	23.9174	8.72834	16.301	26.3774	55.8154	21.3478
PRUPE_1G114000	75.6191	59.2084	62.5207	20.8884	17.8322	16.8494	30.1266	24.2426	27.1694	44.2326	44.5273	61.2611	46.0915	44.5016	55.9678	54.6209	27.993	43.9006	33.2072	14.4907	29.2998	24.9435	23.7486	27.3276	25.3981	33.7446	34.895	54.7841	33.7898	40.0896	46.8346	32.4396	30.8116	30.7107	21.3442	29.5383	86.0724	60.7873	84.2187	42.4001	84.913	56.35	73.17	62.1156	54.0416	19.4117	15.7978	22.2788	11.5899
PRUPE_1G114100	0	0	0	0	0	0	0	0	0	0	0	0	0	0	0	0	0	0	0	0	0	0	0	0	0	0	0	0	0	0	0	0	0	0	0	0	0	0.032224	0	0.134215	0.57996	0.462339	0.224649	0.125044	0.594774	0	0	0	0
PRUPE_1G114200	0	0.010349	0	0	0	0	0	0	0	0	0	0	0	0	0	0	0	0	0	0	0	0	0	0	0	0	0	0	0	0	0	0	0	0	0	0	0	0	0	0	0	0	0	0	0	0	0	0	0
PRUPE_1G114300	0	0	0	0	0	0	0	0	0	0	0	0	0	0	0	0	0	0	0	0	0	0	0	0	0	0	0	0	0	0	0	0	0	0	0	0	0	0	0	0	0	0	0	0	0	0	0	0	0
PRUPE_1G114400	31.2817	34.682	28.6126	16.3245	19.1354	23.4617	16.4347	17.8198	15.8043	25.5881	18.5035	19.8346	13.3622	14.3551	18.078	22.5896	25.3188	17.9768	16.0248	14.7675	12.8427	14.9741	15.0814	17.3167	25.5617	18.6163	21.27	12.6561	18.488	14.6713	29.3767	22.3539	20.0037	15.1401	16.7918	17.2565	13.756	18.4624	15.3291	23.6072	18.1243	23.0957	15.0023	16.0434	18.4868	14.2757	18.8857	19.6095	17.3712
PRUPE_1G114500	0.735872	0	0.253831	12.7376	1.51351	0.753452	9.5299	6.8892	3.72667	18.2628	16.9655	14.4037	457.608	440.042	515.912	0.149	0.075054	0.851703	11.4222	1.14932	3.84384	3.07092	1.48089	9.12225	7.62294	12.662	12.7962	641.858	207.044	180.986	1.50637	2.587	6.13828	6.83167	9.70365	3.52458	72.1519	15.7763	85.5766	15.0806	18.4216	87.6428	1090.89	635.22	1349.11	4.64215	9.92343	0.632967	4.66016
PRUPE_1G114600	20.1655	20.6908	17.3118	25.5253	38.5725	42.6261	28.1599	29.4064	25.2651	29.0236	25.8534	29.9567	17.7553	35.3543	34.054	21.344	29.3317	10.7773	49.4076	20.525	43.7138	26.4175	24.5888	23.1868	31.5226	23.4916	20.395	12.7118	26.0349	32.8131	24.4502	26.8268	31.0344	36.2334	35.3002	38.1753	19.588	24.2699	28.6016	33.288	19.1321	35.8762	52.9527	34.0862	32.751	18.1836	15.8166	6.41833	30.2073
PRUPE_1G114700	0	0	0	0	0	0	0	0	0	0	0.020221	0	0	0.025125	0	0.306128	0	0.055443	0	0	0.022679	0	0	0	0	0	0	0	0	0.024777	0	0	0	0	0	0.023387	0	0	0.020922	0	0	0	0	0	0	0	0	0	0
PRUPE_1G114800	1.67972	4.26588	2.74303	1.16578	0.862087	0.949356	2.10201	1.0388	3.0873	1.8522	1.70688	5.36736	5.66001	9.75546	6.67045	2.99261	1.9647	2.50207	3.33473	0.642735	0.80872	1.87046	1.94273	2.41668	2.99577	1.95326	2.38729	4.55864	5.12165	10.3624	3.35454	7.09457	4.65805	1.40849	0.9027	1.04116	1.58277	1.49026	1.71592	5.95377	2.91999	4.53014	45.0839	66.0894	133.411	5.52584	7.63446	4.56273	2.03955
PRUPE_1G114900	0	0	0	0	0	0	0.061582	0.029645	0	0.062409	0.007945	0	0	0	0	0	0.024711	0	0	0	0	0	0	0	0	0.055266	0	0.082115	0	0	0	0	0	0	0	0	0.124825	0.255365	0.351728	0.053817	0	0	0.077033	0	0	0	0	0	0.169532
PRUPE_1G115000	49.2718	36.293	34.2336	43.3906	40.5271	40.0497	42.8151	46.966	41.4848	51.7643	33.1404	25.0323	29.8724	23.8931	28.1994	37.2319	52.893	37.5984	35.8075	49.326	40.3935	51.9488	52.4967	45.2476	37.6592	46.392	54.3395	34.8183	28.6508	27.5537	52.2398	44.7409	35.393	38.6419	39.5798	26.2479	22.4161	30.0577	22.4682	25.926	18.531	20.3087	17.5905	23.3846	20.5415	35.0747	35.2387	52.599	33.2489
PRUPE_1G115100	5.72064	6.64959	9.1092	15.5777	16.885	11.0852	14.3241	10.9341	26.6383	9.31924	9.41632	18.6909	6.78438	4.17046	5.32646	8.32242	7.34246	19.0785	11.2129	21.496	11.1126	19.1592	15.2507	18.9292	9.35518	20.8965	18.6046	8.56305	3.79836	8.32901	17.7202	13.9035	8.23087	6.81906	11.8547	13.8844	7.91373	6.27855	5.07147	3.37085	5.53383	4.88256	2.16841	6.41797	2.55415	26.1963	21.5252	24.7403	19.7553
PRUPE_1G115200	0	0.031766	0	0	0	0	0	0.013111	0	0.870154	0	0.013987	0	0	0	0	0	0	0	0	0	0	0	0	0.060445	0	0	0	0	0	0	0.027155	0	0	0	0.013071	0	0	0	0.02336	0.038518	0	0	0	0	0.026549	0.061434	0	0
PRUPE_1G115300	0	0	0	0.213733	0.073604	0.324651	0	0	0	0	0	0	0	0	0	0.189858	0	0	0.07286	0.38008	0	0	0	0	0	0	0	0	0	0.086262	0	0	0	0	0	0	0	0	0	0	0	0	0	0	0	0	0	0	0.298888
PRUPE_1G115400	0	0	0	0	0	0	0	0	0	0	0	0	0	0	0	0	0	0	0	0	0	0	0	0	0	0	0	0	0	0	0.08808	0.033372	0	0	0	0	0	0	0	0	0	0	0	0	0	0	0.085678	0	0
PRUPE_1G115500	1.88031	2.3487	2.84591	2.50352	3.79625	3.7734	3.74767	6.66115	3.24551	2.01239	1.91939	3.36556	2.99785	2.78525	3.40381	2.96868	1.52232	1.90195	3.09468	3.00582	2.4376	4.14754	3.95584	4.5548	4.35902	2.06288	2.00118	2.42799	5.11107	3.71261	3.62487	4.00898	4.97195	4.73463	5.49933	4.55714	3.1952	4.40108	3.49033	3.32925	4.41784	7.08768	3.54458	2.93074	2.90656	3.34561	5.33454	3.163	5.88789
PRUPE_1G115600	5.09401	6.01061	4.29575	1.67777	1.9696	1.41225	2.76516	1.47701	2.82555	0.606372	0.510321	1.90404	1.7967	14.808	1.59197	9.14905	15.6637	5.6755	7.91429	0.809804	0.787664	2.39435	2.964	4.844	1.28681	1.31535	0.582611	2.75072	11.0907	14.2026	7.38043	13.5213	38.0255	3.18084	3.46766	2.01858	0.911958	1.34436	0.284196	3.75969	0.985111	2.12868	4.01634	10.2339	13.8965	16.6292	22.8462	13.988	10.758
PRUPE_1G115700	11.2594	15.2337	10.4929	16.7594	19.5444	20.2886	15.0594	18.2646	13.2466	23.9739	23.0056	24.3862	28.0247	26.2909	25.2166	9.9556	12.0515	6.79414	11.0816	14.8074	9.88471	15.6866	15.3286	14.3362	30.3972	23.0653	22.8492	29.9483	24.9154	20.5245	20.3607	17.8943	12.7175	12.0171	13.7341	15.0561	14.9546	19.1609	13.95	23.4101	20.8651	27.9975	29.1034	33.2433	27.8524	15.6994	18.7497	18.1954	18.9747
PRUPE_1G115800	56.4022	57.6037	33.513	41.7792	33.9172	48.3334	36.4919	41.6639	33.0448	58.5322	38.8696	54.9539	24.4439	22.2251	26.363	59.4571	47.9817	50.1069	23.395	30.3479	30.3728	36.0493	43.8014	34.8131	40.3988	47.8308	52.9588	14.0055	23.9553	24.1591	96.2721	87.6797	48.5274	37.9396	48.8853	20.5249	36.048	29.8827	28.59	44.1381	26.5615	30.1211	20.2749	15.3533	16.1939	58.7334	48.5102	65.9394	35.9821
PRUPE_1G115900	2.09904	1.36167	2.02166	3.30438	2.63024	2.27943	5.69143	2.46902	7.83551	5.56876	2.83209	3.12964	3.06856	1.88076	2.6375	1.8408	1.83291	3.20622	2.38977	3.30088	3.40058	3.78042	3.85283	2.8484	6.7698	2.36887	2.83208	2.85365	1.92745	0.665606	1.22822	1.22998	1.97253	3.58196	3.49013	0.454276	2.80848	1.80467	2.15076	2.9155	3.93973	2.62347	3.35949	3.76698	2.76239	3.0188	1.68367	3.86254	3.67561
PRUPE_1G116000	82.5018	53.8598	57.2189	28.6205	28.8317	34.9653	63.8852	46.542	99.8604	82.4099	31.3902	36.6084	23.4235	13.4667	24.9747	65.6792	87.6757	71.6828	44.0772	56.3148	55.5896	54.0355	56.1113	42.8515	39.7796	38.9667	46.4884	18.998	18.032	14.3131	83.7468	47.7289	44.7951	96.4473	61.015	12.6017	20.076	17.3948	17.642	14.2251	37.584	17.8648	27.3302	21.6973	15.6735	32.6598	30.3849	63.4157	35.029
PRUPE_1G116100	0.025749	0.072087	0.05447	0	0.012844	0	0.016327	0.022606	0	0.274809	0.051018	0.058878	0.047279	0.150872	0.101661	0	0.166539	0	0.024439	0	0	0	0	0.031151	0	0	0.044472	0.096986	0	0.11487	0.051652	0.416857	0.059397	0	0	0	0	0	0.049817	0	0.144266	0.027667	0.605247	1.06542	0.816146	0	0.142208	0	0
PRUPE_1G116200	0	0	0	0	0	0	0	0	0	0	0	0	0	0	0	0	0	0	0	0	0	0	0	0	0	0	0	0	0	0	0	0	0	0	0	0	0	0.029971	0	0	0	0	0	0.033894	0	0	0	0	0.024791
PRUPE_1G116300	0	0	0	0	0	0	0	0	0	0	0	0	0	1.3999	0	0.053768	0	0	0	0	0	0	0	0	0	0	0	0	0.586163	0.207631	0	0	0	0	0	0	0	0	0	0.070351	0	0.390275	0.256553	0	0.05504	0	0	0	0
PRUPE_1G116400	0	0	0	0	0	0	0	0	0	0	0	0	0	0	0	0	0	0	0	0	0	0	0	0	0	0	0	0	0	0	0	0	0	0	0	0	0	0	0	0	0	0	0	0	0	0	0	0	0
PRUPE_1G116500	0.053145	0.224405	0	0	0	0	0	0	0	0.049498	0	0	0	0	0	0	0.036946	0	0	0	0	0	0	0	0	0	0	0	0	0	1.95512	2.64651	0	0	0	0	0	0	0	0	0	0	0	0	0	0.199539	0.836547	7.79991	0
PRUPE_1G116600	0	0	0	0	0	0	0	0	0	0	0	0	0	0	0	0	0	0	0	0	0	0	0	0	0	0	0	0	0	0	0	0	0	0	0	0	0	0	0	0	0	0	0	0	0	0	0	0	0
PRUPE_1G116700	3.63934	3.24094	2.77157	2.0004	3.94774	5.61494	4.02375	4.93931	2.48426	4.13837	1.80373	3.33482	1.88444	2.99126	2.2735	3.25107	3.30287	1.34284	5.00095	2.4454	4.18142	4.20319	4.4456	4.82243	2.87965	2.517	2.45877	1.12844	2.39974	2.65552	7.56777	7.07181	5.75765	3.51628	2.76718	2.41976	1.4187	2.39623	3.16855	4.45957	2.37952	4.3055	1.73678	2.18764	1.18565	2.01946	2.2077	1.87603	2.12981
PRUPE_1G116800	31.7582	32.6745	21.0953	27.6124	24.6631	36.8672	27.993	33.7946	23.1173	53.4127	48.8778	53.0738	28.3629	28.324	37.3802	24.1911	29.2247	18.6939	27.3794	24.2128	32.8569	28.0848	25.1606	31.674	74.7892	33.784	39.2313	36.9434	35.0653	40.7131	30.501	26.5252	25.9876	23.5533	25.8296	28.111	16.4344	25.4155	16.7242	61.8686	23.9099	55.6412	26.5056	29.1176	26.9556	33.6193	31.5578	53.102	22.5798
PRUPE_1G116900	16.3731	23.5182	29.4628	10.7773	15.3306	19.652	22.3102	23.951	18.4449	9.82884	8.84569	7.66511	3.93743	6.83144	7.14784	14.0539	14.6013	11.0135	23.7742	13.0588	20.1917	26.2585	18.0428	19.2624	9.99571	8.75307	8.21038	4.71782	5.9117	8.53409	16.7199	13.7938	17.9691	20.2845	17.9009	11.8726	9.32505	11.8176	10.4409	11.5326	10.6257	17.1181	13.2259	14.4266	15.9992	18.0233	16.1688	11.0185	20.4439
PRUPE_1G117000	1.52979	2.419	1.9576	3.78333	3.51897	2.7475	1.38925	3.32505	1.54397	1.96352	2.45851	2.09857	1.86376	2.66093	1.94365	1.32355	1.54396	1.34898	1.89821	1.94803	1.63523	2.86013	1.82093	2.79474	2.52177	2.38785	2.50658	1.8098	2.4525	2.48012	5.38084	5.37421	2.61097	1.90554	3.01046	4.44427	1.1384	1.89235	1.13956	1.56505	2.81365	2.9606	1.45371	3.04408	2.46913	4.50665	5.2412	5.06288	3.72781
PRUPE_1G117100	0.055475	0.259547	0.546831	1.46723	1.26137	1.0224	0.661529	0.554443	0	0.098613	0.333493	0.38199	0.55922	0	0.172465	0.200985	0.737335	0.455276	0.528984	0.459685	0.388183	0.425397	0.744148	1.16518	0.04932	0.086359	0.233063	0.039168	0.167455	0.094024	0.870724	2.10161	0.702983	0.492633	0.606196	0.828959	0.045669	0.102002	0	0.262332	0.210299	0.210308	0.065178	0.243352	0.387041	0.809242	0.323066	0.77821	0.987961
PRUPE_1G117200	42.9924	61.0072	31.1042	68.5092	68.8519	32.6479	54.0894	66.4285	82.3529	97.6671	74.3212	78.4103	113.007	107.525	64.691	36.2441	47.6995	43.4004	33.6305	59.8834	24.8331	76.1994	82.5436	173.119	147.295	86.2181	82.4273	136.286	106.249	57.3727	44.411	33.4916	31.6984	14.4258	34.9373	29.4536	56.6349	47.2131	42.0456	61.2142	83.083	75.9682	96.6802	157.246	103.064	64.6762	84.7657	115.494	61.5196
PRUPE_1G117300	0.02214	0	0.147269	0.269772	0.200945	0.088494	0.1661	0	0	0	0	0	0	0	0.176864	0.084853	0.483213	0.174832	0.101156	0.368477	0	0	0	0	0	0	0	0.004086	0	0	0	0	0.04452	0	0.119778	0	0	0	0	0	0	0	0	0.126492	0	0.167147	0.158425	0.354744	0.766266
PRUPE_1G117400	0.0989	0.09979	0.195498	0.09973	0.35564	0.289879	0.287731	0.044609	0.480993	0.128404	0.060647	0.277292	0.114262	0	0	0.235816	0.293709	0.252492	0.377957	0.612559	0.258987	0.067895	0.111346	0	0.056525	0	0.020009	0.232953	0.245462	0.206546	0	0.061556	0.052269	0.145718	0.313602	0.052312	0.045903	0.058919	0	0	0	0.163336	0	0.158762	0	0.151398	0.276379	0.077384	2.51695
PRUPE_1G117500	16.6234	10.5252	15.7535	12.8033	14.1076	17.945	20.962	13.5361	13.5496	7.03247	5.53979	7.05469	3.42823	4.48655	4.93041	11.0313	15.076	10.3437	20.3594	12.9092	23.7559	13.7443	12.611	10.8086	3.51328	5.61029	6.9724	4.44893	5.62618	4.97746	14.2336	16.0328	16.6216	33.7884	23.6064	8.46033	6.61859	5.95784	8.88522	4.38181	5.80207	3.84448	3.28428	3.36767	2.50563	7.85689	8.38828	5.09037	21.1196
PRUPE_1G117600	0	0	0	0	0	0	0	0	0	0	0	0	0	0	0	0	0	0	0	0	0	0	0	0	0	0	0	0	0	0	0	0	0	0	0	0	0	0	0	0	0	0	0.03385	0	0.075449	0	0	0	0
PRUPE_1G117700	0	0	0	0	0	0	0	0	0	0	0	0	0	0	0	0	0	0	0	0	0	0	0	0	0	0	0	0	0	0	0	0	0	0	0	0	0	0	0	0	0	0	0	0	0	0	0	0	0
PRUPE_1G117800	2.91491	2.29939	2.17469	2.01982	1.95382	2.90542	1.68293	0.721971	1.05239	7.93278	7.02215	5.34489	4.83249	11.1979	7.66801	2.99105	5.86153	3.20636	8.29482	4.44333	2.25881	0.682458	1.0187	1.0677	5.87604	5.24974	4.06215	3.48733	17.7666	17.8672	3.20104	5.90615	4.95652	3.21182	3.26506	2.38338	2.27085	1.21916	1.83395	6.92334	5.56253	5.06267	2.22115	2.04235	1.56289	1.59888	3.43002	1.36618	5.31343
PRUPE_1G117900	0.107935	0.222775	0.191679	0.257878	0.338856	0.288055	0.056453	0.35078	0.132109	0.76058	0.980136	0.722056	0.204354	0.620702	0.610557	0.535154	0.112358	0.056329	0.041199	0.049264	0.029923	0.133185	0.042149	0.150646	1.86237	0.769797	0.623339	0.48057	1.32276	1.29781	0.069848	0.255006	0.078952	0.189417	0.072066	0.20552	0.059138	0.236598	0.131642	1.49132	0.469928	1.59337	1.02923	1.5723	1.82723	0.312989	0.285144	0.221018	0.16285
PRUPE_1G118000	0.210479	0.434713	0.052173	0.025132	0.025965	0	0	0	0	0.660401	0.027622	0.167952	0	0	0.056313	0.70755	0.656665	0.088044	0.038338	0.048573	0.025787	0	0	0	1.78075	0.080609	0.23567	0	0.027729	0	0.170563	0	0	0	0	0	0	0	0	0.184139	0.280925	0.029983	0	0.062961	0.048399	0.127151	0.072612	0.187051	0.026403
PRUPE_1G118100	30.8774	29.9741	35.0035	23.6295	23.4111	28.9433	37.2088	32.9893	33.1016	22.9355	23.0876	25.5732	31.2154	40.1417	39.4472	30.6819	29.4542	24.5733	35.8362	34.5966	40.8477	35.567	41.3286	26.0732	26.6521	20.1785	19.1235	33.2988	32.7589	30.8096	22.8111	19.5669	25.0844	23.3421	21.655	20.428	18.4004	23.6752	23.0385	27.3754	39.2624	41.0247	43.6475	35.5975	46.074	21.8009	23.7996	19.6324	32.6408
PRUPE_1G118200	0	5.7023	0	0	9.05403	0	0	16.3367	13.4371	20.8198	27.949	26.0438	28.8241	0	23.8748	0	4.08296	0	8.98402	10.898	0	0	0	0	0	0	0	0	0	0	3.69273	5.02306	0	0	0	0	0	0	0	10.3114	0	17.049	0	0	0	0	5.21423	0	7.7195
PRUPE_1G118300	3.13319	4.55421	4.05819	6.33577	6.51148	4.66634	8.77121	14.8318	12.1855	17.0841	22.6492	20.6713	13.8366	10.9061	16.8153	4.84189	3.26907	4.46608	5.62154	9.71903	6.7143	10.5138	10.1601	13.9387	11.745	27.8139	27.4635	14.4161	6.33321	9.74656	3.78204	4.57794	3.70812	3.88596	4.4307	5.98429	9.3577	12.2284	9.66837	7.16828	13.0602	9.64936	10.523	13.6624	6.13322	2.81001	5.09269	3.94116	6.33257
PRUPE_1G118400	0	0.04678	0	0	0	0	0	0	0	0	0	0	0	0.040929	0	0.033014	0.017206	0.018652	0	0	0	0	0	0	0	0	0	0	0	0.018926	0	0	0	0	0	0	0	0	0	0.101563	0	0.037169	0	0.015705	0	0.144417	0	0.102753	0
PRUPE_1G118500	32.4056	38.599	19.1794	13.4884	15.4727	17.6099	15.6678	14.0038	6.64306	28.7248	24.8503	30.2372	11.7811	15.5698	22.3559	18.854	27.9409	12.0293	8.97237	9.98497	9.07547	10.547	9.88906	9.86913	27.129	22.514	23.792	7.29496	20.8563	7.88454	33.6707	28.5533	13.753	15.6781	19.3445	19.9918	5.44809	18.0784	9.52483	28.3844	20.8633	32.0373	19.6906	9.78416	7.73317	13.8342	14.2023	16.7542	18.4436
PRUPE_1G118600	0.066558	0.05195	0.018145	0.113655	0.018242	0.163448	0	0.118341	0.048679	0.019883	0.077562	0.133259	0	0	0.027234	0.084027	0.028962	0.053781	0	0.037933	0	0.126845	0.034437	0.140076	0.01922	0.113566	0.185902	0	0	0	0.018824	0.043276	0	0.027895	0.023028	0.179318	0	0.078335	0.018498	0	0.017126	0	0	0	0	0.125801	0.054179	0.18247	0.074016
PRUPE_1G118700	80.039	75.2126	37.8753	100.159	119.551	96.3431	107.899	104.041	120.815	327.735	460.314	493.404	426.374	357.98	289.226	86.2799	113.028	110.709	78.0265	195.801	133.9	117.246	102.277	145.503	314.665	225.843	234.855	424.535	328.746	188.531	94.4336	111.446	57.3072	54.8342	145.646	148.499	331.597	343.299	224.217	546.975	535.491	536.8	372.811	443.578	310.294	224.199	209.889	233.447	103.611
PRUPE_1G118800	0.030023	0.101139	0.10003	0.065832	0.034178	0.080901	0.130861	0.103522	0.073083	0.011711	0.099957	0.188007	0.80386	0.445085	0.322039	0.230615	0.016321	0.324986	0.085034	0.106842	0	0.268009	0.065173	0.145933	0.347002	0.179855	0.113069	0.704667	0.252195	0.906409	0	0	0.030683	0	0	0.035893	0.069237	0.065544	0.104315	0.388981	0.388944	0.152338	0.254238	0.183317	0.534495	0.227243	0.065842	0.06829	0.197836
PRUPE_1G118900	3.38236	5.44063	2.25817	0.47869	0.39608	0.80132	0.287489	0.204666	0.120244	1.76468	0.734111	1.18378	0.077644	0	0.187803	1.30553	2.34787	1.40757	0.201928	0.377121	0.375852	0.196128	0.241054	0.16282	1.2541	0.833192	0.854413	0.02028	0.201619	0.035789	3.5638	3.19414	1.17538	0.331176	0.367856	1.04018	0.081381	0.413694	0.194586	0.579812	0.293907	0.404836	0	0.049233	0.068006	2.10062	1.83935	3.75164	0.970409
PRUPE_1G119000	114.65	91.6763	84.9314	117.435	99.216	94.0066	78.9597	94.1355	89.924	117.164	117.032	131.234	202.063	156.429	151.528	113.648	97.4302	117.847	99.3152	106.646	84.6846	98.7537	112.671	102.474	145.834	102.728	109.883	226.089	173.425	147.312	87.3746	71.8994	101.321	76.0966	65.1179	82.0344	152.194	120.313	136.349	109.441	152.177	127.5	162.952	165.283	155.225	116.937	112.099	116.694	63.8911
PRUPE_1G119100	0.029426	0	0	0	0	0	0	0	0	0	0	0	0	0	0	0	0	0.028246	0	0	0	0	0	0	0	0	0	0	0	0	0	0	0	0	0	0	0	0	0	0	0	0	0	0	0	0	0.02736	0	0
PRUPE_1G119200	0	0	0	0	0	0	0	0	0	0	0	0	0	0	0	0	0	0	0	0	0	0	0	0	0	0	0	0	0	0	0	0	0	0	0	0	0	0	0	0	0	0	0	0	0	0	0	0	0
PRUPE_1G119300	0.200642	0.043844	0	0	0	0.165495	0	0	0	0	0.144099	0.066275	0.059645	0.101025	0.333163	0.220258	0.262087	0.486018	0	0.045282	0.177342	0.20513	0.038778	0.029343	0.041629	0.060453	0.963245	0.055068	0.051412	0.306856	0.331369	0.055903	0.183805	0.081164	0.091256	0.174726	0.174417	0.51092	0	0.247312	0.113684	0.168972	0.055013	0.214933	0.09815	0.068142	0	0.233954	0.113348
PRUPE_1G119400	5.69669	5.49967	2.94886	3.14696	3.1837	4.19851	3.3169	3.09422	3.14905	6.12724	5.31434	7.10598	3.5559	3.34683	6.82573	3.39089	6.95883	3.15739	2.39365	4.84711	4.65579	3.55305	5.3293	3.70944	5.36195	6.85218	7.72063	2.52129	5.94606	2.50359	7.87985	8.20424	4.22342	7.26118	5.08457	4.77382	3.20182	3.72609	2.87568	3.40979	2.71245	3.41684	0.875314	0.579329	1.20525	4.38436	5.44759	6.84025	3.35602
PRUPE_1G119500	0.33467	0.063341	0	0.399006	0.138952	0.374869	0.066281	0.339771	0.128291	0.395303	0.213599	0.354873	0.133493	0.905069	0.324969	0.499964	0.026897	0.292956	0.136856	0.106906	0.105691	0.137762	0.126501	0.266961	0.323179	0.311114	0.811016	0.477334	0.251493	0.330603	0.539881	0.28785	0.268335	0.252945	0	0.428595	0.003507	0.177498	0.211342	0.206775	0.137802	0.052394	0.27517	0.124197	0.119361	0.319061	0.265454	0.820929	0.069942
PRUPE_1G119600	0	0	0	0	0.066204	0	0	0	0	0	0	0	0	0	0	0	0	0	0	0	0	0	0	0	0.127872	0.065634	0	0	0	0	0	0	0	0	0	0.137889	0	0	0	0	0.068155	0.044809	0.254896	0.434437	1.67944	0	0	0.078204	0
PRUPE_1G119700	29.7647	4.22694	0.617439	0.21952	0.250435	0.082811	0.378769	0.506487	0.15142	1.83297	2.26777	3.45011	1.84736	1.97716	9.46636	5.31579	12.9053	7.34115	0.704674	0.744947	0.114907	0.732685	1.08568	2.6047	2.92661	1.03295	1.43153	1.08688	2.25863	1.19285	3.21517	0.75457	0.163826	0.059027	0.312262	0.085391	0.110369	0.484087	0.112775	1.30587	1.55883	3.86055	7.23688	4.34136	7.67026	4.87933	5.40227	42.408	0.919595
PRUPE_1G119800	2.01188	2.04923	1.06251	0.504331	0.637457	0.904145	1.15989	1.03055	0.595912	0.716632	0.427483	0.516416	0.056134	0.017185	0.348384	1.94707	2.42164	0.868491	0.844078	0.586347	0.812495	1.25653	1.27253	1.38846	0.718147	0.964068	0.862338	0.057479	0.19606	0.131868	1.0473	0.611918	0.62036	0.714031	0.792977	1.10972	0.307237	0.616607	0.605916	0.295504	0.173741	0.180342	0.303218	0.33227	0.582348	2.58745	1.46904	2.61435	1.37634
PRUPE_1G119900	0.067272	0.154211	0.032295	0	0	0.031553	0	0.032345	0	0	0	0.036842	0	0	0	0.129266	0.034249	0.101541	0	0	0.065199	0	0.061499	0	0	0.030801	0	0	0	0	0.170511	0	0.092904	0.033436	0.033907	0	0	0.092156	0.032593	0	0	0	0	0.031261	0	0.703528	0.340165	0.680466	0.375674
PRUPE_1G120000	0	0	0.312562	0	0	0	0	0	0	0	0	0	0	0.093209	0	0	0	0	0	0	0	0	0	0	0	0	0	0.461241	0.358342	0.178653	0.119413	0.084425	0.450581	0	0.080948	0	0	0.074327	0.117505	0.185303	0.383084	0.091645	1.59667	1.73843	0.289708	1.81682	1.56422	0.177007	0
PRUPE_1G120100	1.78811	4.93239	6.16337	2.52988	3.08591	1.4732	1.91043	6.62943	3.13362	1.00087	2.74761	4.89678	1.23584	1.29606	3.57407	1.62308	2.70451	1.09981	1.07547	0.434236	0.508291	2.94563	1.35445	3.62747	0.366023	1.63794	2.37596	1.21751	2.55378	0.639914	1.50495	4.38681	2.15322	2.10333	1.58165	10.1654	6.34947	8.44125	6.2313	4.29786	20.1098	9.29485	2.91723	21.9035	1.97537	12.7378	12.4382	7.08943	10.5038
PRUPE_1G120200	161.846	177.561	156.834	45.2032	47.6856	64.4707	58.7606	72.2659	56.8722	94.1752	65.1803	97.1982	37.3476	31.1097	51.0719	143.697	138.501	141.827	71.5725	61.8998	57.9518	64.4028	57.3411	58.2181	93.0154	68.9875	72.4245	19.8913	9.35077	14.2592	113.174	105.266	86.9542	78.5763	65.0966	51.9361	38.6688	54.0688	39.5418	54.7457	75.2358	56.0574	11.4331	24.7366	9.58133	82.9296	90.8911	117.609	112.734
PRUPE_1G120300	0.801369	1.70598	2.03747	0.401744	0.691189	0.540308	0.526876	1.15259	1.05652	0.363986	0	0.201809	0.111092	0.196232	0.149472	1.16327	1.22849	0.462726	1.19411	0.336472	0.203588	1.05289	1.12405	2.01428	0.119772	0.265935	0.050837	0.091538	0	0.162625	2.54022	4.18311	4.19743	5.63032	2.6925	3.35646	0.881275	0.61089	0.936919	1.92026	0.93929	0.326653	0.245788	0.760975	0.506824	4.80597	5.3299	3.06736	2.94548
PRUPE_1G120400	0.155363	2.01713	1.71381	0.84445	0.701619	1.35453	1.71724	1.82637	2.45583	1.37675	1.20604	1.34456	0.11642	0.361921	0.403547	9.73275	8.28099	7.85551	5.02114	3.01109	3.47951	3.9632	3.44315	5.33997	2.20306	1.95313	2.33606	0.312426	0.069559	0.237136	0	0	0.029276	0	0	0	0	0	0	0.036362	0	0	0	0	0	0	0	0	0
PRUPE_1G120500	0	0	0	0	0	0	0	0	0	0	0	0	0	0	0	0	0	0	0	0	0	0	0	0	0	0	0	0	0	0	0	0	0	0	0	0	0	0	0	0	0	0	0	0	0	0	0	0	0
PRUPE_1G120600	2.38607	2.72571	1.98239	8.51251	6.56084	4.89375	8.46232	14.7959	15.5736	4.56968	3.60458	6.14377	3.16334	2.72603	2.67183	11.0329	6.88799	6.65987	2.91607	5.90731	4.0778	16.3195	11.2424	14.6964	3.5847	9.13893	8.10858	2.79251	2.42256	1.11442	3.72488	5.72792	4.60776	16.0201	14.9549	11.6979	16.9388	9.47024	11.9314	17.92	14.5751	9.69102	0.966248	7.0899	2.02922	10.166	13.9314	12.3887	23.3028
PRUPE_1G120700	145.59	205.178	204.532	599.452	465.294	466.291	1389.13	1142.3	1659.67	993.366	850.806	1635.89	743.055	1025.56	861.363	211.023	260.021	268.986	270.104	635.787	613.266	1322.07	1527.38	1933.34	1298.82	1675.28	2071.8	1124.82	893.589	1584.59	190.651	309.637	482.344	363.891	380.083	326.309	729.41	620.889	374.034	488.984	400.216	551.793	220.93	373.34	257.753	318.85	452.301	237.271	596.59
PRUPE_1G120800	0	0.322031	0.404483	0.720704	0.495496	0.533046	0.171401	0.465171	0.410186	0.41458	0.908951	0.765411	0.578079	0.31142	1.37032	0.158617	0.118646	0.095274	0.132842	0.091143	0.197213	0.480738	1.09807	1.23736	0.413874	0.746763	0.824684	0.192746	0.554697	0.203884	0.427859	1.07985	0.435313	0.205448	0.52698	1.00493	0.849934	0.023359	0.579682	0.58648	0.513542	0.315539	0.166392	0.501552	0.105468	0.726076	1.05828	0.87931	0.297806
PRUPE_1G120900	0.144415	0.758582	0.763074	0.534035	0.732668	0.810574	0.043302	0.368787	0.146323	0.05014	0	0	0	0	0.049886	1.86875	0.377915	3.00325	0.227686	0.952114	0.274174	0.408799	0.219451	0	0.128393	0.088163	0.60369	0	0.027931	0.097045	0.625893	1.34229	2.14498	3.09591	0.234707	0.811787	0	0.131889	0	6.0698	1.27361	0.631145	0.031126	0.383267	0.79705	4.40318	5.09349	1.07506	0.322309
PRUPE_1G121000	61.1769	44.8275	138.431	203.549	282.019	122.577	214.398	457.708	400.098	71.1029	41.8322	22.1398	71.5738	37.3036	171.574	116.681	92.0966	182.842	83.0873	170.759	100.45	340.859	166.954	328.583	36.3635	73.2153	45.4711	34.1115	49.6884	17.7551	279.338	438.269	539.546	187.24	294.428	357.2	215.8	225.946	191.075	107.478	161.893	85.6956	5.79101	33.285	69.5019	515.578	566.832	249.781	395.456
PRUPE_1G121100	1.42161	0.700756	4.76175	6.68916	14.163	5.55117	13.336	26.987	29.899	2.04342	2.20921	2.06529	1.02626	1.15712	6.41545	7.09476	4.9714	10.6741	6.77763	8.69154	7.77039	29.3061	13.1046	33.8735	1.30759	11.6931	4.40085	1.20033	1.60928	0.227071	14.4161	13.193	26.9161	18.2528	14.2379	18.7994	10.134	14.3434	6.76014	13.3267	26.3702	7.85207	0	1.46034	4.32667	18.2741	24.8998	8.19734	27.9978
PRUPE_1G121200	22.877	33.8774	58.9177	36.656	45.1364	35.2057	55.4703	68.0284	62.9045	27.0544	15.8157	27.0821	5.75653	9.96471	9.08206	52.1629	30.3809	46.4551	37.1667	41.6962	49.3136	56.6964	32.6502	73.3474	13.8763	21.492	22.4935	15.9331	10.5746	13.9958	46.6694	61.1444	70.2559	48.8343	45.0583	58.9359	27.6774	34.7023	23.3461	71.5623	18.0194	29.1397	4.01662	15.2368	2.5818	49.7438	56.1937	47.3838	56.1782
PRUPE_1G121300	1.62574	4.44985	6.99525	154.69	239.591	163.888	155.78	201.169	215.008	59.0417	35.7837	30.8154	4.76702	3.3872	6.3159	23.8071	6.39637	34.5215	52.7281	119.802	93.2929	121.862	62.1016	190.879	35.6719	32.3531	27.8305	3.2118	3.8544	4.02813	25.3583	26.9427	127.179	33.8687	94.8808	83.0091	120.249	177.089	71.355	53.8655	124.63	87.5924	4.09696	27.6102	5.89266	107.48	84.4141	35.184	149.016
PRUPE_1G121400	1.46972	2.1935	2.92714	4.67919	4.75643	3.19983	3.69461	3.78232	2.98435	2.52446	2.21444	2.73856	0.755515	1.1774	1.78279	3.20148	2.09027	5.03966	3.38727	4.32436	4.06457	3.9119	2.14777	4.20615	2.70673	4.07539	3.80687	1.14233	0.758706	0.533111	1.3872	3.05257	4.85068	6.18262	4.59501	5.39165	5.20899	3.69705	4.08366	2.88295	3.14319	2.27054	0.468906	1.46836	0.697706	3.42535	2.72644	1.67526	3.24261
PRUPE_1G121500	1.89716	2.18403	2.54187	0.849075	0.564396	1.46226	1.50803	1.23254	0.841261	2.59405	1.03102	2.083	0.337659	0.630416	0.570431	6.38409	1.84062	3.6334	2.82925	1.89287	1.9875	1.39761	1.13475	1.00922	2.95618	1.1782	3.31596	0.3472	0.506135	0.204924	1.73199	1.32038	0.675902	3.44732	2.25447	1.38864	0.785611	0.751821	0.622775	11.8845	4.29423	7.09949	0	2.62513	1.47107	1.58538	2.49534	1.47648	1.20325
PRUPE_1G121600	19.6394	16.2015	41.7982	18.3149	19.7723	19.243	37.156	38.2282	45.0147	4.88464	5.81565	6.83864	2.99811	3.27899	3.45577	36.241	17.9728	38.667	36.5968	31.649	33.7487	34.3496	22.9958	38.22	3.99767	7.28587	9.88462	2.42506	3.61598	0.820745	15.6335	33.5351	49.7273	42.8199	36.6222	36.8267	39.1519	33.1911	32.8023	10.3882	10.9536	13.4833	0.915151	3.62251	2.46292	20.4861	23.6245	11.5266	58.5027
PRUPE_1G121700	6.27564	12.5216	11.1168	17.0289	12.8003	16.5687	34.2272	31.5693	58.8241	35.6913	18.2262	17.7298	3.36992	3.56497	3.09627	25.0657	11.784	26.9922	18.4729	29.4341	27.805	24.1543	21.8025	38.8755	41.255	39.9716	50.7666	6.74667	3.52683	9.44361	6.05188	8.33647	10.0149	16.5354	11.285	13.0735	19.2085	10.7091	8.14908	27.698	14.0657	15.4051	1.84929	13.9771	6.63924	41.4221	36.3923	22.917	27.787
PRUPE_1G121800	3.55004	2.57999	4.08765	3.5412	4.1549	3.23152	8.31107	152.153	18.7354	2.36183	2.67569	1.88799	2.03913	2.35009	10.6598	4.35468	2.73959	3.45255	2.95016	1.80415	2.3483	63.1064	52.4393	116.709	1.96646	2.44946	2.06695	1.92337	3.5511	2.29302	2.73733	4.10859	6.33591	4.45507	4.16542	4.59418	14.2759	13.1529	15.2884	3.46799	2.35794	3.17971	3.33573	22.8041	1.00839	32.3442	21.9332	18.5956	12.7583
PRUPE_1G121900	7.59584	10.506	7.50212	6.27154	7.8565	7.16962	5.77518	7.76738	5.42621	7.40122	6.15053	5.52812	3.85994	8.52016	7.16008	8.75547	9.60471	5.19501	6.24103	4.47479	4.51425	6.95322	5.56781	6.38042	8.03194	5.6738	6.43901	3.22123	8.10905	9.76785	9.61953	9.00752	7.85901	6.2526	5.23647	6.57147	4.41408	5.69167	5.37089	9.3409	6.03536	8.03046	6.17338	5.02386	5.42775	7.23124	8.35574	6.92694	8.17849
PRUPE_1G122000	11.2651	17.2651	9.061	13.4258	9.59083	9.94099	6.49421	10.5867	8.23004	14.6459	11.844	12.9924	8.17439	6.47929	9.70906	8.26286	9.89479	10.2772	6.64581	9.28242	6.3689	9.70449	10.0121	13.0364	14.9637	14.9013	16.4648	12.2564	10.6347	8.42969	16.241	12.7597	8.96943	6.23549	8.45405	9.45246	8.32764	8.96865	6.9809	8.45475	8.48513	12.8481	9.26024	11.576	10.2737	13.2417	13.8846	22.8433	8.62667
PRUPE_1G122100	10.138	10.6861	13.0563	15.6736	11.9758	13.449	14.4879	13.3642	15.9896	16.5224	11.0208	8.46517	5.79178	6.50147	8.02817	11.1464	11.5204	18.02	15.9075	21.5419	19.4605	18.1872	19.3281	19.3789	14.2331	12.8478	17.6742	7.40025	8.65029	6.83009	13.9257	9.18	12.6767	11.7562	13.0297	8.10222	10.3748	9.43281	9.11254	7.99685	6.47717	7.6441	7.06569	6.65124	6.83845	7.87549	9.53261	11.1993	11.0873
PRUPE_1G122200	0	0	0	0	0	0	0	0	0	0	0	0	0	0	0	0	0	0	0	0	0	0	0	0	0	0	0	0	0	0.037799	0	0	0	0	0	0.383276	0.041785	0.136864	0.096776	0	0	0	0	0	0	0.131655	0.156918	0	0
PRUPE_1G122300	69.2298	74.011	82.9621	68.2302	82.2625	104.566	97.3833	82.0222	71.6115	56.6564	35.066	34.3299	27.1411	44.1927	38.6416	87.1589	78.8702	42.7653	100.542	69.5154	95.7171	88.0534	89.9398	66.4784	36.4636	35.3459	40.4825	24.1493	39.6059	48.5531	73.8638	67.2606	78.3282	93.1687	77.1698	52.6547	44.5375	52.6885	52.5905	43.2434	31.6951	40.8839	36.332	31.8017	33.0022	38.8059	42.024	26.4096	79.27
PRUPE_1G122400	11.9112	10.5457	6.31986	7.81054	6.01311	5.05022	3.0417	9.39271	3.58524	16.5009	24.7116	25.9202	31.6237	24.5763	26.6079	7.73222	12.2842	6.4274	4.16738	4.29401	2.43656	5.96108	5.57258	8.15887	41.3543	24.8267	18.976	26.0887	19.6515	12.1592	12.4978	9.77927	11.1958	6.25098	4.33542	11.1257	10.5752	10.3295	11.3355	7.05803	35.7931	14.2875	22.8745	28.8254	30.3336	7.21016	9.98173	11.8184	4.39064
PRUPE_1G122500	76.1616	31.1822	51.8429	133.479	131.674	167.868	127.463	212.528	106.15	227.75	222.189	198.825	101.131	125.104	170.52	84.8684	98.2236	22.77	105.457	103.501	83.8243	193.97	155.122	237.02	164.054	167.192	169.677	108.201	72.061	144.7	99.6764	30.5149	86.6825	32.3593	51.8055	41.2446	114.449	179.016	125.516	177.712	95.1239	107.378	176.785	53.5726	137.798	47.8985	42.4965	37.6422	126.507
PRUPE_1G122600	33.9819	34.7443	28.0698	49.4996	40.8691	59.0479	25.5254	43.8873	35.8881	63.1777	72.8872	74.8284	91.9396	78.4706	79.6254	36.0163	42.0888	38.6895	51.2319	47.8925	47.6668	46.8657	46.873	49.8515	140.86	65.9301	58.2063	101.731	93.9416	43.5003	28.3232	26.3422	29.7703	28.7615	39.2961	38.1889	42.3402	52.2764	43.0506	63.3843	61.9688	79.3925	107.276	110.374	122.607	36.5609	37.5431	48.302	33.9226
PRUPE_1G122700	42.9077	44.0942	55.6087	73.9701	48.3732	124.808	44.8725	52.524	47.5569	34.9603	62.2069	58.0229	79.0318	90.0185	91.6934	65.5229	52.1582	76.9533	68.0119	63.7435	81.2992	50.3191	58.4915	64.411	54.6312	45.9701	44.4714	87.9862	135.405	97.3408	31.3078	38.9676	33.3143	28.2357	37.1479	59.1105	48.7641	55.2541	51.6245	50.3171	52.1787	56.2037	54.7154	69.7876	77.1677	67.3623	63.503	63.058	44.6481
PRUPE_1G122800	28.1106	36.7758	36.317	40.8245	45.9352	41.0072	33.9846	31.7658	35.8204	30.7784	28.9801	23.2507	22.5642	27.3153	32.0084	29.1078	29.7043	34.355	34.7454	38.1182	31.5116	33.6042	35.7612	31.8759	39.4853	35.4119	35.1395	28.4716	36.8231	40.7056	43.8046	41.1849	40.0493	28.3902	26.3934	30.5311	29.9114	28.8833	25.8445	26.3928	22.6257	24.1071	22.37	21.4013	18.1304	38.3656	40.8831	43.054	35.6633
PRUPE_1G122900	5.1371	4.83831	2.95791	6.45327	5.60177	17.3668	1.15053	1.28424	1.67998	3.20577	4.10317	4.51228	0.68846	0.407328	1.04689	4.18758	8.67744	4.22958	5.12331	5.9157	9.78785	5.35238	1.95032	4.72845	3.36895	2.50241	2.84574	0.137741	0.382223	0.293213	15.7507	18.0286	6.98144	6.17183	6.45228	13.6107	3.37109	2.99323	2.03471	1.55552	2.07388	1.19398	0	0.591727	0	10.5861	40.2035	16.3574	13.1117
PRUPE_1G123000	58.1911	61.8076	86.6383	202.542	159.92	101.133	213.852	364.176	282.63	103.176	112.492	93.9822	71.6119	55.4056	112.39	91.1895	73.0738	105.286	190.274	146.292	110.746	385.861	295.996	400.589	74.0607	152.615	164.963	92.3415	90.8104	179.255	86.2491	109.268	269.744	162.862	158.365	225.496	468.663	254.928	433.815	113.706	101.727	109.773	147.623	122.932	104.542	293.862	259.273	133.106	167.083
PRUPE_1G123100	0	0	0.779689	33.6912	21.0855	0.390707	37.7213	259.292	63.5873	0.093957	0.369666	0.052755	0.331563	0.573333	1.08891	0	0	0.059114	0.4403	0.151717	0.224075	86.3299	63.2918	97.6304	0	0.356861	0.202699	1.96251	1.66716	89.7155	0.112147	2.75108	85.8563	2.95666	3.42447	221.842	180.462	68.3708	153.094	6.93884	3.79359	23.1381	120.391	107.992	55.2997	622.885	929.382	2.84915	11.1597
PRUPE_1G123200	59.4627	60.9913	51.4192	10.5272	12.4451	20.3505	14.1385	8.99207	18.293	1.33102	1.39846	2.49815	0	0.058581	0.37246	15.1416	28.6616	12.7369	9.64646	8.27647	6.97986	6.27322	4.96731	5.62781	0.826513	1.16786	1.49029	0.169126	0.089635	0	102.091	86.9459	38.1645	25.2354	25.6417	13.3163	10.4639	17.5727	10.0249	3.34397	0.932517	1.36113	0.206506	0.683124	0.091115	70.6951	59.4622	35.8342	19.6481
PRUPE_1G123300	0	0	0	0	0	0	0	0	0	0	0	0	0	0	0	0	0	0	0	0	0	0	0	0	0	0	0	0	0	0	0	0.118966	0.053178	0	0	0.055622	0	0	0	0	0	0	0	0	0	0.056583	0	0	0
PRUPE_1G123400	0	0	0	0	0	0	0	0	0	0	0	0	0	0	0	0	0	0	0	0	0	0	0	0	0	0	0	0	0	0	0	0	0	0	0	0	0	0	0	0	0	0	0	0	0	0	0	0	0
PRUPE_1G123500	0	0	0	0	0	0	0	0	0	0	0	0	0	0	0	0	0.013309	0	0	0	0	0	0	0	0	0	0	0	0	0	0	0	0	0	0	0	0	0	0	0	0	0	0	0	0	0	0	0	0
PRUPE_1G123600	0.646647	0.389156	0.167813	0.205296	0.324445	0.190281	0.473572	0.165069	0.614585	0.610674	0.205956	0.44324	0.150612	0.387958	0.278961	0.398271	0.463428	0.471265	0.119204	0.17114	0.171526	0.2289	0.265715	0.139347	0.224447	0.417624	0.279093	0.21131	0.306801	0.673016	0.414986	0.479843	0.374182	0.216426	0.319242	0.315684	0.718011	0.38061	0.404736	0.086885	0.227323	0.38792	0.411064	0.141076	0.056458	0.554812	0.753085	0.756691	0.734748
PRUPE_1G123700	0	0	0	0	0	0	0	0	0	0	0	0	0	0	0	0	0	0	0	0	0	0	0	0	0	0	0	0	0	0	0	0	0	0	0	0	0	0	0	0	0	0	0	0	0	0	0	0	0
PRUPE_1G123800	0	0.022765	0	0	0	0	0	0	0	0	0	0	0	0	0	0	0	0	0	0	0	0	0	0	0	0	0	0	0	0	0	0	0	0	0	0	0	0	0	0	0	0	0	0	0	0	0	0	0
PRUPE_1G123900	6.81877	9.69135	3.26211	0.448547	0.470178	0.616239	0.637008	0.607862	0.581373	6.34944	2.2733	2.7141	0.826471	0.728622	1.67532	3.25888	5.08047	1.27668	0.653064	0.203861	0.264403	0.754685	0.848009	0.788808	4.14135	0.893812	1.38678	0.580559	1.63726	0.994255	3.62448	2.75831	0.963462	0.643095	0.667345	1.17711	0.620418	0.686349	0.511854	1.41156	1.83102	1.7474	0.552535	0.82849	0.446508	1.9157	1.55933	1.64714	0.636019
PRUPE_1G124000	4.93666	8.02428	10.9154	12.5795	10.2897	5.27768	17.4422	11.7563	21.0852	3.58361	11.5275	5.50382	55.9606	59.9907	69.2472	5.33878	4.68962	7.30384	12.9436	14.4571	14.6139	15.747	15.1819	28.0088	7.20975	10.1679	7.48613	30.8287	43.1578	38.0023	5.65607	9.04831	8.99669	4.44401	13.2123	17.9906	12.3015	13.0023	9.68143	7.66743	7.89694	13.053	29.1629	41.8675	56.7782	40.4158	23.188	32.1605	30.488
PRUPE_1G124100	0.723918	1.61132	1.04602	0.164662	0.115559	0.137132	0	0.187591	0	0.152771	0.098414	0.411986	0.045036	0.312819	0.151491	0.049664	0.069277	0.046462	0	0	0	0.046477	0.03406	0.220073	0.125765	0.040308	0.248413	0.046232	0.053503	0.360666	0.742209	1.29837	0.268876	0	0	0.738551	0.1415	0.289783	0.142126	0	0.046335	0.164979	0	0.430762	0.173748	0.407994	1.05384	0.362449	0.173256
PRUPE_1G124200	5.49555	2.72473	2.20475	0.309979	0.68938	1.01396	0.840451	0.136646	1.82386	0.037001	0.176603	0.183565	0	0	0.303962	2.73566	3.71684	5.55645	0.605228	0.035296	0.240434	0	0.031718	0	0	0	0	0	0	0	0.63427	1.02582	0.9175	0	0.071622	0	0	0	0	0	0	0	0	0	0	4.90719	1.43412	1.11014	1.30112
PRUPE_1G124300	2.30996	5.19994	2.77766	11.816	11.8246	9.86126	11.5544	7.55448	13.109	22.0863	17.6208	14.1468	23.4175	20.7795	24.3126	2.90818	1.80373	3.97038	7.3224	4.9924	6.76724	6.22108	4.71882	7.76875	10.7988	10.0271	11.3913	13.1126	13.2724	7.44157	3.09547	4.26554	2.71074	5.00869	5.52295	6.70419	6.62429	5.90892	4.94682	14.0267	22.0666	12.3133	14.5378	24.3669	16.0124	6.84611	7.31203	7.09738	7.15414
PRUPE_1G124400	0	0.023041	0.014664	0	0	0	0	0	0	0	0	0	0	0	0	0.032142	0	0.049358	0.015691	0	0	0	0	0.060155	0	0	0	0	0	0	0	0	0	0	0	0	0	0	0	0	0	0	0	0	0	0	0.045352	0.142458	0
PRUPE_1G124500	18.0131	18.0374	11.9194	24.1508	22.2936	20.9948	18.9325	19.525	22.5819	24.2267	30.2421	28.966	45.8343	39.7597	37.9832	28.8048	37.6335	40.4056	31.9013	35.3625	34.7734	24.8499	27.2178	30.3737	71.2048	57.3191	51.0392	80.1095	63.1163	46.8155	34.1947	37.2284	26.9747	28.14	27.7165	35.3195	43.9894	36.1996	37.8695	58.4596	86.7209	55.6038	42.9725	64.97	44.7838	42.3454	34.1568	60.1049	28.7348
PRUPE_1G124600	0	0	0	0	0	0	0	0	0	0	0	0	0	0	0	0	0	0	0	0	0	0	0	0	0	0	0	0	0	0	0	0	0	0	0	0	0	0	0	0	0	0	0	0.027349	0	0	0	0	0
PRUPE_1G124700	0	0	0	0	0	0	0	0	0	0	0	0	0	0	0	0	0	0	0	0	0	0	0	0	0	0	0	0	0	0	0	0	0	0	0	0	0	0	0	0	0	0	0	0	0	0	0	0	0
[truncated: 26,602 more rows]
[truncated: 26 more columns]
