# Supplementary material for: Comparative network analysis reveals the dynamics of organic acid diversity during fruit ripening in peach (Prunus persica L. Batsch)
Source: BMC Plant Biol. 2023 Jan 9;23:16. doi: 10.1186/s12870-023-04037-w (PMC9827700; doi:10.1186/s12870-023-04037-w)
Supplement: Supplementary file 2 — Additional file 2: Table S2. Pearson correlation coefficients (PCCs) of acid-related gene pairs and all transcription factors. [file 12870_2023_4037_MOESM2_ESM.xlsx]

## Sheet: Table S2
Table S2. Pearson correlation coefficients (PCCs) of acid-related gene pairs and all transcription factors.
BIN	# in HA	# in LA	PDF in HA	PDF in LA	CDF_asc in HA	CDF_asc in LA	CDF_desc in HA	CDF_desc in LA
-1	5	9	0	0	0	0	0	0
-0.99	142	139	3e-06	3e-06	3e-06	3e-06	1	1
-0.98	438	502	1e-05	1.1e-05	1.3e-05	1.4e-05	0.999997	0.999997
-0.97	1064	1094	2.4e-05	2.4e-05	3.6e-05	3.9e-05	0.999987	0.999986
-0.96	2170	2072	4.8e-05	4.6e-05	8.4e-05	8.4e-05	0.999964	0.999961
-0.95	3522	3408	7.8e-05	7.5e-05	0.000162	0.00016	0.999916	0.999916
-0.94	5093	4923	0.000113	0.000109	0.000275	0.000269	0.999838	0.99984
-0.93	7317	6699	0.000162	0.000148	0.000437	0.000417	0.999725	0.999731
-0.92	9666	9001	0.000214	0.000199	0.000651	0.000616	0.999563	0.999583
-0.91	12167	11489	0.000269	0.000254	0.00092	0.00087	0.999349	0.999384
-0.9	15039	14350	0.000333	0.000317	0.001253	0.001188	0.99908	0.99913
-0.89	17969	17351	0.000398	0.000384	0.00165	0.001572	0.998747	0.998812
-0.88	21266	20238	0.000471	0.000448	0.002121	0.002019	0.99835	0.998428
-0.87	24466	23526	0.000541	0.000521	0.002662	0.00254	0.997879	0.997981
-0.86	27647	27013	0.000612	0.000598	0.003274	0.003138	0.997338	0.99746
-0.85	31618	30317	0.0007	0.000671	0.003973	0.003808	0.996726	0.996862
-0.84	34970	33761	0.000774	0.000747	0.004747	0.004555	0.996027	0.996192
-0.83	39490	37142	0.000874	0.000822	0.005621	0.005377	0.995253	0.995445
-0.82	42970	40904	0.000951	0.000905	0.006571	0.006282	0.994379	0.994623
-0.81	47314	44588	0.001047	0.000986	0.007618	0.007268	0.993429	0.993718
-0.8	51097	48303	0.00113	0.001069	0.008749	0.008337	0.992382	0.992732
-0.79	55528	51986	0.001229	0.00115	0.009977	0.009487	0.991251	0.991663
-0.78	59692	56321	0.001321	0.001246	0.011298	0.010733	0.990023	0.990513
-0.77	64384	60191	0.001424	0.001332	0.012722	0.012065	0.988702	0.989267
-0.76	68915	63957	0.001525	0.001415	0.014247	0.01348	0.987278	0.987935
-0.75	72686	68236	0.001608	0.00151	0.015855	0.01499	0.985753	0.98652
-0.74	77699	72093	0.001719	0.001595	0.017574	0.016585	0.984145	0.98501
-0.73	82007	76101	0.001814	0.001684	0.019389	0.018269	0.982426	0.983415
-0.72	86044	80492	0.001904	0.001781	0.021292	0.020049	0.980611	0.981731
-0.71	91646	84926	0.002028	0.001879	0.02332	0.021928	0.978708	0.979951
-0.7	95774	88498	0.002119	0.001958	0.025439	0.023886	0.97668	0.978072
-0.69	100749	93563	0.002229	0.00207	0.027668	0.025956	0.974561	0.976114
-0.68	104887	98349	0.002321	0.002176	0.029988	0.028132	0.972332	0.974044
-0.67	109897	102612	0.002431	0.00227	0.03242	0.030403	0.970012	0.971868
-0.66	115295	106961	0.002551	0.002366	0.034971	0.032769	0.96758	0.969597
-0.65	120542	112257	0.002667	0.002484	0.037638	0.035253	0.965029	0.967231
-0.64	125526	115807	0.002777	0.002562	0.040415	0.037815	0.962362	0.964747
-0.63	130251	120709	0.002882	0.002671	0.043297	0.040485	0.959585	0.962185
-0.62	135413	125629	0.002996	0.002779	0.046293	0.043265	0.956703	0.959515
-0.61	139823	130119	0.003094	0.002879	0.049386	0.046144	0.953707	0.956735
-0.6	145440	136035	0.003218	0.00301	0.052604	0.049153	0.950614	0.953856
-0.59	149236	139949	0.003302	0.003096	0.055906	0.05225	0.947396	0.950847
-0.58	154460	144891	0.003417	0.003206	0.059323	0.055455	0.944094	0.94775
-0.57	160855	151174	0.003559	0.003345	0.062882	0.0588	0.940677	0.944545
-0.56	166893	156863	0.003692	0.003471	0.066574	0.062271	0.937118	0.9412
-0.55	172173	161121	0.003809	0.003565	0.070384	0.065835	0.933426	0.937729
-0.54	176474	167844	0.003904	0.003713	0.074288	0.069549	0.929616	0.934165
-0.53	182435	174530	0.004036	0.003861	0.078324	0.07341	0.925712	0.930451
-0.52	188836	177984	0.004178	0.003938	0.082502	0.077348	0.921676	0.92659
-0.51	192960	184237	0.004269	0.004076	0.086771	0.081424	0.917498	0.922652
-0.5	201037	190443	0.004448	0.004213	0.091219	0.085638	0.913229	0.918576
-0.49	205675	194890	0.00455	0.004312	0.09577	0.089949	0.908781	0.914362
-0.48	211993	200589	0.00469	0.004438	0.10046	0.094387	0.90423	0.910051
-0.47	217079	205780	0.004803	0.004553	0.105263	0.09894	0.89954	0.905613
-0.46	221474	211864	0.0049	0.004687	0.110163	0.103628	0.894737	0.90106
-0.45	228031	218512	0.005045	0.004834	0.115208	0.108462	0.889837	0.896372
-0.44	233874	223532	0.005174	0.004946	0.120382	0.113408	0.884792	0.891538
-0.43	241260	230632	0.005338	0.005103	0.12572	0.11851	0.879618	0.886592
-0.42	245180	235724	0.005424	0.005215	0.131144	0.123725	0.87428	0.88149
-0.41	250945	243315	0.005552	0.005383	0.136696	0.129109	0.868856	0.876275
-0.4	254099	246317	0.005622	0.00545	0.142318	0.134558	0.863304	0.870891
-0.39	263992	253650	0.005841	0.005612	0.148159	0.14017	0.857682	0.865442
-0.38	267031	258786	0.005908	0.005726	0.154067	0.145896	0.851841	0.85983
-0.37	273574	261604	0.006053	0.005788	0.16012	0.151684	0.845933	0.854104
-0.36	279416	267406	0.006182	0.005916	0.166301	0.1576	0.83988	0.848316
-0.35	284127	271807	0.006286	0.006014	0.172588	0.163613	0.833699	0.8424
-0.34	286681	280982	0.006343	0.006217	0.17893	0.16983	0.827412	0.836387
-0.33	294690	284876	0.00652	0.006303	0.18545	0.176133	0.82107	0.83017
-0.32	298889	291981	0.006613	0.00646	0.192063	0.182593	0.81455	0.823867
-0.31	302767	296351	0.006699	0.006557	0.198762	0.189149	0.807937	0.817407
-0.3	307283	299274	0.006798	0.006621	0.20556	0.195771	0.801238	0.810851
-0.29	308284	301870	0.006821	0.006679	0.212381	0.202449	0.79444	0.804229
-0.28	313722	304172	0.006941	0.00673	0.219322	0.209179	0.787619	0.797551
-0.27	315082	312301	0.006971	0.00691	0.226293	0.216089	0.780678	0.790821
-0.26	318222	314803	0.007041	0.006965	0.233333	0.223053	0.773707	0.783911
-0.25	319170	319496	0.007061	0.007069	0.240395	0.230122	0.766667	0.776947
-0.24	324889	321548	0.007188	0.007114	0.247583	0.237236	0.759605	0.769878
-0.23	322391	320334	0.007133	0.007087	0.254715	0.244323	0.752417	0.762764
-0.22	323831	329866	0.007165	0.007298	0.26188	0.251622	0.745285	0.755677
-0.21	325741	327843	0.007207	0.007253	0.269087	0.258875	0.73812	0.748378
-0.2	321355	324632	0.00711	0.007182	0.276197	0.266057	0.730913	0.741125
-0.19	322802	323530	0.007142	0.007158	0.283339	0.273215	0.723803	0.733943
-0.18	318110	316762	0.007038	0.007008	0.290377	0.280223	0.716661	0.726785
-0.17	336576	343954	0.007447	0.00761	0.297823	0.287833	0.709623	0.719777
-0.16	314824	329729	0.006965	0.007295	0.304789	0.295128	0.702177	0.712167
-0.15	304238	317414	0.006731	0.007023	0.31152	0.302151	0.695211	0.704872
-0.14	297274	311538	0.006577	0.006893	0.318097	0.309044	0.68848	0.697849
-0.13	292440	304131	0.00647	0.006729	0.324567	0.315772	0.681903	0.690956
-0.12	331890	342953	0.007343	0.007588	0.33191	0.32336	0.675433	0.684228
-0.11	279908	288313	0.006193	0.006379	0.338103	0.329739	0.66809	0.67664
-0.1	275489	286782	0.006095	0.006345	0.344198	0.336084	0.661897	0.670261
-0.09	272416	281930	0.006027	0.006238	0.350225	0.342321	0.655802	0.663916
-0.08	269882	281245	0.005971	0.006222	0.356196	0.348544	0.649775	0.657679
-0.07	267737	276841	0.005924	0.006125	0.362119	0.354669	0.643804	0.651456
-0.06	262253	276597	0.005802	0.00612	0.367921	0.360788	0.637881	0.645331
-0.05	262224	272761	0.005802	0.006035	0.373723	0.366823	0.632079	0.639212
-0.04	259039	269296	0.005731	0.005958	0.379454	0.372781	0.626277	0.633177
-0.03	256205	270397	0.005668	0.005982	0.385123	0.378763	0.620546	0.627219
-0.02	255576	268242	0.005654	0.005935	0.390777	0.384698	0.614877	0.621237
-0.01	254799	267437	0.005637	0.005917	0.396414	0.390615	0.609223	0.615302
0	10778044	9803548	0.238459	0.216899	0.634874	0.607514	0.603586	0.609385
0.01	249233	263871	0.005514	0.005838	0.640388	0.613352	0.365126	0.392486
0.02	246004	261546	0.005443	0.005787	0.64583	0.619139	0.359612	0.386648
0.03	247593	262110	0.005478	0.005799	0.651308	0.624938	0.35417	0.380861
0.04	244275	261427	0.005404	0.005784	0.656713	0.630722	0.348692	0.375062
0.05	243950	257262	0.005397	0.005692	0.66211	0.636413	0.343287	0.369278
0.06	239252	258330	0.005293	0.005715	0.667403	0.642129	0.33789	0.363587
0.07	238308	258271	0.005272	0.005714	0.672676	0.647843	0.332597	0.357871
0.08	239119	254381	0.00529	0.005628	0.677966	0.653471	0.327324	0.352157
0.09	235485	253866	0.00521	0.005617	0.683176	0.659088	0.322034	0.346529
0.1	234498	254214	0.005188	0.005624	0.688364	0.664712	0.316824	0.340912
0.11	233956	250988	0.005176	0.005553	0.693541	0.670265	0.311636	0.335288
0.12	232393	252025	0.005142	0.005576	0.698682	0.675841	0.306459	0.329735
0.13	230354	251728	0.005096	0.005569	0.703779	0.68141	0.301318	0.324159
0.14	227396	251088	0.005031	0.005555	0.70881	0.686966	0.296221	0.31859
0.15	226370	248613	0.005008	0.0055	0.713818	0.692466	0.29119	0.313034
0.16	225782	246771	0.004995	0.00546	0.718813	0.697926	0.286182	0.307534
0.17	225137	244719	0.004981	0.005414	0.723794	0.70334	0.281187	0.302074
0.18	224224	244622	0.004961	0.005412	0.728755	0.708752	0.276206	0.29666
0.19	224028	242505	0.004957	0.005365	0.733712	0.714117	0.271245	0.291248
0.2	220176	241922	0.004871	0.005352	0.738583	0.71947	0.266288	0.285883
0.21	219638	240296	0.004859	0.005316	0.743442	0.724786	0.261417	0.28053
0.22	216001	238001	0.004779	0.005266	0.748221	0.730052	0.256558	0.275214
0.23	217469	238722	0.004811	0.005282	0.753033	0.735334	0.251779	0.269948
0.24	217745	234475	0.004818	0.005188	0.75785	0.740521	0.246967	0.264666
0.25	215411	236504	0.004766	0.005233	0.762616	0.745754	0.24215	0.259479
0.26	212004	233407	0.00469	0.005164	0.767307	0.750918	0.237384	0.254246
0.27	210548	230112	0.004658	0.005091	0.771965	0.756009	0.232693	0.249082
0.28	209359	230230	0.004632	0.005094	0.776597	0.761103	0.228035	0.243991
0.29	207668	229679	0.004595	0.005082	0.781191	0.766184	0.223403	0.238897
0.3	208213	227312	0.004607	0.005029	0.785798	0.771213	0.218809	0.233816
0.31	208382	228130	0.00461	0.005047	0.790408	0.776261	0.214202	0.228787
0.32	205238	227571	0.004541	0.005035	0.794949	0.781295	0.209592	0.223739
0.33	204508	223004	0.004525	0.004934	0.799474	0.786229	0.205051	0.218705
0.34	202677	222142	0.004484	0.004915	0.803958	0.791144	0.200526	0.213771
0.35	201571	222713	0.00446	0.004927	0.808418	0.796072	0.196042	0.208856
0.36	202377	219127	0.004477	0.004848	0.812895	0.80092	0.191582	0.203928
0.37	198637	219222	0.004395	0.00485	0.81729	0.80577	0.187105	0.19908
0.38	197213	217352	0.004363	0.004809	0.821653	0.810579	0.18271	0.19423
0.39	195848	214318	0.004333	0.004742	0.825986	0.81532	0.178347	0.189421
0.4	194019	214423	0.004293	0.004744	0.830279	0.820064	0.174014	0.18468
0.41	195281	212858	0.00432	0.004709	0.834599	0.824774	0.169721	0.179936
0.42	193835	211214	0.004289	0.004673	0.838888	0.829447	0.165401	0.175226
0.43	192969	209352	0.004269	0.004632	0.843157	0.834078	0.161112	0.170553
0.44	191143	207563	0.004229	0.004592	0.847386	0.838671	0.156843	0.165922
0.45	189973	204381	0.004203	0.004522	0.851589	0.843193	0.152614	0.161329
0.46	187901	202980	0.004157	0.004491	0.855746	0.847683	0.148411	0.156807
0.47	185639	202401	0.004107	0.004478	0.859853	0.852161	0.144254	0.152317
0.48	184384	201171	0.004079	0.004451	0.863933	0.856612	0.140147	0.147839
0.49	183018	196757	0.004049	0.004353	0.867982	0.860965	0.136067	0.143388
0.5	180507	195010	0.003994	0.004315	0.871976	0.86528	0.132018	0.139035
0.51	178532	194743	0.00395	0.004309	0.875926	0.869588	0.128024	0.13472
0.52	177638	192838	0.00393	0.004266	0.879856	0.873855	0.124074	0.130412
0.53	176396	189878	0.003903	0.004201	0.883758	0.878056	0.120144	0.126145
0.54	174524	189191	0.003861	0.004186	0.88762	0.882242	0.116242	0.121944
0.55	175317	187213	0.003879	0.004142	0.891498	0.886384	0.11238	0.117758
0.56	172706	185365	0.003821	0.004101	0.89532	0.890485	0.108502	0.113616
0.57	169387	183168	0.003748	0.004053	0.899067	0.894537	0.10468	0.109515
0.58	166200	181437	0.003677	0.004014	0.902744	0.898551	0.100933	0.105463
0.59	165837	179710	0.003669	0.003976	0.906413	0.902527	0.097256	0.101449
0.6	163274	176375	0.003612	0.003902	0.910026	0.90643	0.093587	0.097473
0.61	162868	174531	0.003603	0.003861	0.913629	0.910291	0.089974	0.09357
0.62	160097	174593	0.003542	0.003863	0.917171	0.914154	0.086371	0.089709
0.63	156919	168952	0.003472	0.003738	0.920643	0.917892	0.082829	0.085846
0.64	155492	167409	0.00344	0.003704	0.924083	0.921596	0.079357	0.082108
0.65	152825	166320	0.003381	0.00368	0.927464	0.925275	0.075917	0.078404
0.66	150245	164345	0.003324	0.003636	0.930788	0.928912	0.072536	0.074725
0.67	147612	160689	0.003266	0.003555	0.934054	0.932467	0.069212	0.071088
0.68	146138	155948	0.003233	0.00345	0.937287	0.935917	0.065946	0.067533
0.69	143837	154998	0.003182	0.003429	0.94047	0.939346	0.062713	0.064083
0.7	141411	149713	0.003129	0.003312	0.943598	0.942659	0.05953	0.060654
0.71	138783	148112	0.003071	0.003277	0.946669	0.945935	0.056402	0.057341
0.72	134957	144105	0.002986	0.003188	0.949655	0.949124	0.053331	0.054065
0.73	133364	140566	0.002951	0.00311	0.952605	0.952234	0.050345	0.050876
0.74	130394	136711	0.002885	0.003025	0.95549	0.955258	0.047395	0.047766
0.75	128204	134281	0.002836	0.002971	0.958327	0.958229	0.04451	0.044742
0.76	124876	131859	0.002763	0.002917	0.96109	0.961147	0.041673	0.041771
0.77	123094	126410	0.002723	0.002797	0.963813	0.963943	0.03891	0.038853
0.78	118962	124262	0.002632	0.002749	0.966445	0.966693	0.036187	0.036057
0.79	116569	119499	0.002579	0.002644	0.969024	0.969336	0.033555	0.033307
0.8	113450	116313	0.00251	0.002573	0.971534	0.97191	0.030976	0.030664
0.81	109565	112890	0.002424	0.002498	0.973958	0.974407	0.028466	0.02809
0.82	108066	108122	0.002391	0.002392	0.976349	0.9768	0.026042	0.025593
0.83	102559	105420	0.002269	0.002332	0.978618	0.979132	0.023651	0.0232
0.84	99268	100085	0.002196	0.002214	0.980814	0.981346	0.021382	0.020868
0.85	94444	94670	0.00209	0.002095	0.982904	0.983441	0.019186	0.018654
0.86	90804	91507	0.002009	0.002025	0.984913	0.985465	0.017096	0.016559
0.87	86772	85969	0.00192	0.001902	0.986833	0.987367	0.015087	0.014535
0.88	82776	80111	0.001831	0.001772	0.988664	0.98914	0.013167	0.012633
0.89	78053	75347	0.001727	0.001667	0.990391	0.990807	0.011336	0.01086
0.9	70571	71064	0.001561	0.001572	0.991952	0.992379	0.009609	0.009193
0.91	64895	63205	0.001436	0.001398	0.993388	0.993777	0.008048	0.007621
0.92	60397	57133	0.001336	0.001264	0.994724	0.995042	0.006612	0.006223
0.93	53305	50101	0.001179	0.001108	0.995904	0.99615	0.005276	0.004958
0.94	47845	42881	0.001059	0.000949	0.996962	0.997099	0.004096	0.00385
0.95	40420	36415	0.000894	0.000806	0.997856	0.997904	0.003038	0.002901
0.96	33714	31289	0.000746	0.000692	0.998602	0.998597	0.002144	0.002096
0.97	25072	24967	0.000555	0.000552	0.999157	0.999149	0.001398	0.001403
0.98	17103	17894	0.000378	0.000396	0.999535	0.999545	0.000843	0.000851
0.99	14273	14202	0.000316	0.000314	0.999851	0.999859	0.000465	0.000455
1	6725	6368	0.000149	0.000141	1	1	0.000149	0.000141
