# Supplementary material for: Comparative network analysis reveals the dynamics of organic acid diversity during fruit ripening in peach (Prunus persica L. Batsch)
Source: BMC Plant Biol. 2023 Jan 9;23:16. doi: 10.1186/s12870-023-04037-w (PMC9827700; doi:10.1186/s12870-023-04037-w)
Supplement: Supplementary file 3 — Additional file 3: Table S3. Pearson correlation coefficients (PCCs) of genes in C1+C20 gene set. [file 12870_2023_4037_MOESM3_ESM.xlsx]

## Sheet: Table S3
Table S3. Pearson correlation coefficients (PCCs) of genes in C1+C20 gene set.
TF gene ID	coexpression type	gene ID	PCC under HA	PCC under LA
PRUPE_1G000600	C1+C20	PRUPE_1G005400	0.78383	0.365534
PRUPE_1G000600	C1+C20	PRUPE_1G012900	0.891454	0.272251
PRUPE_1G000600	C1+C20	PRUPE_1G014900	0.788516	0.445515
PRUPE_1G000600	C1+C20	PRUPE_1G021500	0.90609	-0.245637
PRUPE_1G000600	C1+C20	PRUPE_1G024100	0.778135	0.320276
PRUPE_1G000600	C1+C20	PRUPE_1G027000	0.795237	0.279042
PRUPE_1G000600	C1+C20	PRUPE_1G043700	0.769608	0.002751
PRUPE_1G000600	C1+C20	PRUPE_1G052400	0.894533	-0.157572
PRUPE_1G000600	C1+C20	PRUPE_1G054000	0.797946	0.483973
PRUPE_1G000600	C1+C20	PRUPE_1G057600	0.816208	-0.105748
PRUPE_1G000600	C1+C20	PRUPE_1G058300	0.882946	-0.060896
PRUPE_1G000600	C1+C20	PRUPE_1G078700	0.86213	0.298916
PRUPE_1G000600	C1+C20	PRUPE_1G081600	0.79227	0.141908
PRUPE_1G000600	C1+C20	PRUPE_1G083800	0.771711	-0.428546
PRUPE_1G000600	C1+C20	PRUPE_1G087300	0.834577	-0.309101
PRUPE_1G000600	C1+C20	PRUPE_1G094400	0.947049	0.464089
PRUPE_1G000600	C1+C20	PRUPE_1G095500	0.778772	0.325527
PRUPE_1G000600	C1+C20	PRUPE_1G117100	0.855973	0.364293
PRUPE_1G000600	C1+C20	PRUPE_1G121300	0.939061	0.358493
PRUPE_1G000600	C1+C20	PRUPE_1G145800	0.764314	0.382249
PRUPE_1G000600	C1+C20	PRUPE_1G147500	0.787178	-0.473926
PRUPE_1G000600	C1+C20	PRUPE_1G150000	0.766236	0.39926
PRUPE_1G000600	C1+C20	PRUPE_1G150900	0.835409	0.401624
PRUPE_1G000600	C1+C20	PRUPE_1G156300	0.812543	0.161437
PRUPE_1G000600	C1+C20	PRUPE_1G162500	0.865823	0.403407
PRUPE_1G000600	C1+C20	PRUPE_1G162700	0.769393	-0.245569
PRUPE_1G000600	C1+C20	PRUPE_1G167200	0.93485	0.099912
PRUPE_1G000600	C1+C20	PRUPE_1G174800	0.819045	0.327014
PRUPE_1G000600	C1+C20	PRUPE_1G175700	0.850171	-0.255112
PRUPE_1G000600	C1+C20	PRUPE_1G204900	0.790521	0.115945
PRUPE_1G000600	C1+C20	PRUPE_1G210700	0.777968	-0.000583
PRUPE_1G000600	C1+C20	PRUPE_1G214700	0.933905	0.0852
PRUPE_1G000600	C1+C20	PRUPE_1G221300	0.785778	0.319821
PRUPE_1G000600	C1+C20	PRUPE_1G222000	0.846213	0.194359
PRUPE_1G000600	C1+C20	PRUPE_1G224900	0.925311	0.269306
PRUPE_1G000600	C1+C20	PRUPE_1G239400	0.838364	0.248327
PRUPE_1G000600	C1+C20	PRUPE_1G241400	0.889381	0.404247
PRUPE_1G000600	C1+C20	PRUPE_1G241500	0.777586	0.447361
PRUPE_1G000600	C1+C20	PRUPE_1G251600	0.868672	-0.092624
PRUPE_1G000600	C1+C20	PRUPE_1G252500	0.862117	0.346453
PRUPE_1G000600	C1+C20	PRUPE_1G263500	0.896708	0.315524
PRUPE_1G000600	C1+C20	PRUPE_1G267900	0.765477	0.377774
PRUPE_1G000600	C1+C20	PRUPE_1G273500	0.919229	0.368404
PRUPE_1G000600	C1+C20	PRUPE_1G274700	0.951517	-0.217557
PRUPE_1G000600	C1+C20	PRUPE_1G282300	0.763962	0.096716
PRUPE_1G000600	C1+C20	PRUPE_1G288900	0.970873	0.224822
PRUPE_1G000600	C1+C20	PRUPE_1G290000	0.814378	0.102038
PRUPE_1G000600	C1+C20	PRUPE_1G294600	0.858379	-0.278213
PRUPE_1G000600	C1+C20	PRUPE_1G294800	0.88077	0.485242
PRUPE_1G000600	C1+C20	PRUPE_1G295200	0.775196	-0.122896
PRUPE_1G000600	C1+C20	PRUPE_1G298200	0.8216	0.456769
PRUPE_1G000600	C1+C20	PRUPE_1G311500	0.80863	0.141228
PRUPE_1G000600	C1+C20	PRUPE_1G336800	0.771555	0.450033
PRUPE_1G000600	C1+C20	PRUPE_1G341000	0.896991	0.477559
PRUPE_1G000600	C1+C20	PRUPE_1G353800	0.914675	0.416201
PRUPE_1G000600	C1+C20	PRUPE_1G368900	0.892751	0.308132
PRUPE_1G000600	C1+C20	PRUPE_1G371800	0.818295	-0.04375
PRUPE_1G000600	C1+C20	PRUPE_1G380300	0.781452	-0.410033
PRUPE_1G000600	C1+C20	PRUPE_1G387100	0.826889	0.205811
PRUPE_1G000600	C1+C20	PRUPE_1G387500	0.851523	0.230791
PRUPE_1G000600	C1+C20	PRUPE_1G387800	0.914207	0.118707
PRUPE_1G000600	C1+C20	PRUPE_1G389500	0.808382	0.292017
PRUPE_1G000600	C1+C20	PRUPE_1G389800	0.866812	0.439265
PRUPE_1G000600	C1+C20	PRUPE_1G391700	0.777897	0.145396
PRUPE_1G000600	C1+C20	PRUPE_1G406100	0.954163	0.472954
PRUPE_1G000600	C1+C20	PRUPE_1G410700	0.846946	0.268334
PRUPE_1G000600	C1+C20	PRUPE_1G430100	0.766893	-0.254906
PRUPE_1G000600	C1+C20	PRUPE_1G436900	0.776834	0.198047
PRUPE_1G000600	C1+C20	PRUPE_1G446200	0.754543	0.497421
PRUPE_1G000600	C1+C20	PRUPE_1G449500	0.773334	-0.41172
PRUPE_1G000600	C1+C20	PRUPE_1G450400	0.810099	0.286478
PRUPE_1G000600	C1+C20	PRUPE_1G460100	0.793196	-0.152664
PRUPE_1G000600	C1+C20	PRUPE_1G468300	0.768515	0.449264
PRUPE_1G000600	C1+C20	PRUPE_1G480500	0.837789	0.421674
PRUPE_1G000600	C1+C20	PRUPE_1G488000	0.796321	0.486596
PRUPE_1G000600	C1+C20	PRUPE_1G488100	0.870276	0.181107
PRUPE_1G000600	C1+C20	PRUPE_1G493000	0.765342	0.347238
PRUPE_1G000600	C1+C20	PRUPE_1G503100	0.930592	0.212316
PRUPE_1G000600	C1+C20	PRUPE_1G506900	0.803774	-0.142308
PRUPE_1G000600	C1+C20	PRUPE_1G521100	0.809771	0.449285
PRUPE_1G000600	C1+C20	PRUPE_1G527200	0.849396	0.024971
PRUPE_1G000600	C1+C20	PRUPE_1G527300	0.836374	0.335431
PRUPE_1G000600	C1+C20	PRUPE_1G528100	0.781154	0.432514
PRUPE_1G000600	C1+C20	PRUPE_1G531500	0.936619	0.49594
PRUPE_1G000600	C1+C20	PRUPE_1G540900	0.893593	0.402122
PRUPE_1G000600	C1+C20	PRUPE_1G542400	0.766421	0.388963
PRUPE_1G000600	C1+C20	PRUPE_1G543000	0.805096	0.358954
PRUPE_1G000600	C1+C20	PRUPE_1G543100	0.790652	0.407185
PRUPE_1G000600	C1+C20	PRUPE_1G558300	0.77101	0.344514
PRUPE_1G000600	C1+C20	PRUPE_1G569000	0.791074	0.487872
PRUPE_1G000600	C1+C20	PRUPE_1G569100	0.822128	0.479639
PRUPE_1G000600	C1+C20	PRUPE_1G573700	0.800626	-0.042057
PRUPE_1G000600	C1+C20	PRUPE_1G574800	0.836976	0.466204
PRUPE_1G000600	C1+C20	PRUPE_2G000200	0.861225	0.32418
PRUPE_1G000600	C1+C20	PRUPE_2G017200	0.818003	0.184079
PRUPE_1G000600	C1+C20	PRUPE_2G024200	0.75224	0.493044
PRUPE_1G000600	C1+C20	PRUPE_2G037600	0.789751	0.24725
PRUPE_1G000600	C1+C20	PRUPE_2G042000	0.775723	-0.293849
PRUPE_1G000600	C1+C20	PRUPE_2G043900	0.807004	0.299164
PRUPE_1G000600	C1+C20	PRUPE_2G050600	0.880153	0.285207
PRUPE_1G000600	C1+C20	PRUPE_2G050700	0.841226	0.378818
PRUPE_1G000600	C1+C20	PRUPE_2G052800	0.774427	0.211278
PRUPE_1G000600	C1+C20	PRUPE_2G062900	0.78671	0.069278
PRUPE_1G000600	C1+C20	PRUPE_2G074300	0.86844	0.123646
PRUPE_1G000600	C1+C20	PRUPE_2G096900	0.792547	-0.045168
PRUPE_1G000600	C1+C20	PRUPE_2G097000	0.907998	-0.041602
PRUPE_1G000600	C1+C20	PRUPE_2G115600	0.776009	0.355668
PRUPE_1G000600	C1+C20	PRUPE_2G116800	0.93095	0.411073
PRUPE_1G000600	C1+C20	PRUPE_2G136600	0.862143	0.171147
PRUPE_1G000600	C1+C20	PRUPE_2G136700	0.920118	-0.140892
PRUPE_1G000600	C1+C20	PRUPE_2G140200	0.810995	0.345036
PRUPE_1G000600	C1+C20	PRUPE_2G141100	0.803905	-0.077824
PRUPE_1G000600	C1+C20	PRUPE_2G166100	0.825007	0.212443
PRUPE_1G000600	C1+C20	PRUPE_2G166900	0.779884	0.174922
PRUPE_1G000600	C1+C20	PRUPE_2G170500	0.944038	0.457498
PRUPE_1G000600	C1+C20	PRUPE_2G181400	0.848739	-0.036089
PRUPE_1G000600	C1+C20	PRUPE_2G226400	0.88628	0.126995
PRUPE_1G000600	C1+C20	PRUPE_2G242500	0.885134	0.227629
PRUPE_1G000600	C1+C20	PRUPE_2G242800	0.750705	0.292814
PRUPE_1G000600	C1+C20	PRUPE_2G253100	0.774243	0.218989
PRUPE_1G000600	C1+C20	PRUPE_2G259600	0.764367	-0.168404
PRUPE_1G000600	C1+C20	PRUPE_2G260700	0.929611	0.070836
PRUPE_1G000600	C1+C20	PRUPE_2G261700	0.829638	0.089343
PRUPE_1G000600	C1+C20	PRUPE_2G279700	0.773127	0.35315
PRUPE_1G000600	C1+C20	PRUPE_2G280100	0.751632	0.0257
PRUPE_1G000600	C1+C20	PRUPE_2G292300	0.798385	-0.010909
PRUPE_1G000600	C1+C20	PRUPE_2G325200	0.843472	0.37042
PRUPE_1G000600	C1+C20	PRUPE_3G016100	0.765842	0.361892
PRUPE_1G000600	C1+C20	PRUPE_3G020600	0.852396	0.332371
PRUPE_1G000600	C1+C20	PRUPE_3G025600	0.854833	-0.255837
PRUPE_1G000600	C1+C20	PRUPE_3G032100	0.819683	0.29359
PRUPE_1G000600	C1+C20	PRUPE_3G039600	0.804683	-0.369115
PRUPE_1G000600	C1+C20	PRUPE_3G042600	0.873354	0.323
PRUPE_1G000600	C1+C20	PRUPE_3G045500	0.90506	-0.234428
PRUPE_1G000600	C1+C20	PRUPE_3G046100	0.878933	-0.171309
PRUPE_1G000600	C1+C20	PRUPE_3G046700	0.903957	0.402574
PRUPE_1G000600	C1+C20	PRUPE_3G055200	0.787035	0.205879
PRUPE_1G000600	C1+C20	PRUPE_3G058000	0.81995	0.042158
PRUPE_1G000600	C1+C20	PRUPE_3G068200	0.904784	0.431236
PRUPE_1G000600	C1+C20	PRUPE_3G072000	0.819069	0.390082
PRUPE_1G000600	C1+C20	PRUPE_3G073500	0.803786	0.408432
PRUPE_1G000600	C1+C20	PRUPE_3G081100	0.790881	0.402895
PRUPE_1G000600	C1+C20	PRUPE_3G093800	0.824747	-0.166166
PRUPE_1G000600	C1+C20	PRUPE_3G093900	0.887583	-0.471168
PRUPE_1G000600	C1+C20	PRUPE_3G114700	0.774092	0.127468
PRUPE_1G000600	C1+C20	PRUPE_3G121800	0.782884	0.188058
PRUPE_1G000600	C1+C20	PRUPE_3G152000	0.775841	0.447618
PRUPE_1G000600	C1+C20	PRUPE_3G167100	0.828963	0.076295
PRUPE_1G000600	C1+C20	PRUPE_3G168000	0.784516	0.439401
PRUPE_1G000600	C1+C20	PRUPE_3G168500	0.789148	0.138225
PRUPE_1G000600	C1+C20	PRUPE_3G169000	0.788545	0.10783
PRUPE_1G000600	C1+C20	PRUPE_3G173800	0.771828	-0.081743
PRUPE_1G000600	C1+C20	PRUPE_3G175000	0.776195	0.483575
PRUPE_1G000600	C1+C20	PRUPE_3G176300	0.764173	0.362833
PRUPE_1G000600	C1+C20	PRUPE_3G181100	0.833086	-0.00149
PRUPE_1G000600	C1+C20	PRUPE_3G184100	0.878169	0.429568
PRUPE_1G000600	C1+C20	PRUPE_3G197400	0.811733	0.42581
PRUPE_1G000600	C1+C20	PRUPE_3G197700	0.772355	0.226155
PRUPE_1G000600	C1+C20	PRUPE_3G198500	0.838251	-0.064578
PRUPE_1G000600	C1+C20	PRUPE_3G205600	0.768052	-0.149058
PRUPE_1G000600	C1+C20	PRUPE_3G207000	0.760266	0.367608
PRUPE_1G000600	C1+C20	PRUPE_3G231100	0.870029	0.351912
PRUPE_1G000600	C1+C20	PRUPE_3G240900	0.823495	-0.298296
PRUPE_1G000600	C1+C20	PRUPE_3G242900	0.827046	0.134166
PRUPE_1G000600	C1+C20	PRUPE_3G271600	0.751341	-0.06512
PRUPE_1G000600	C1+C20	PRUPE_3G277200	0.75308	0.377862
PRUPE_1G000600	C1+C20	PRUPE_3G283100	0.800632	0.408333
PRUPE_1G000600	C1+C20	PRUPE_3G283200	0.751824	0.345061
PRUPE_1G000600	C1+C20	PRUPE_3G303500	0.80607	0.355141
PRUPE_1G000600	C1+C20	PRUPE_3G307600	0.847804	0.264998
PRUPE_1G000600	C1+C20	PRUPE_3G308100	0.924504	0.457371
PRUPE_1G000600	C1+C20	PRUPE_3G314000	0.778792	0.284823
PRUPE_1G000600	C1+C20	PRUPE_3G314600	0.776319	0.275251
PRUPE_1G000600	C1+C20	PRUPE_3G315700	0.773719	0.433172
PRUPE_1G000600	C1+C20	PRUPE_4G004300	0.770305	0.039927
PRUPE_1G000600	C1+C20	PRUPE_4G012500	0.788549	0.451079
PRUPE_1G000600	C1+C20	PRUPE_4G028900	0.882872	0.334749
PRUPE_1G000600	C1+C20	PRUPE_4G030900	0.776706	0.156654
PRUPE_1G000600	C1+C20	PRUPE_4G037500	0.792189	0.293902
PRUPE_1G000600	C1+C20	PRUPE_4G040800	0.782102	0.09769
PRUPE_1G000600	C1+C20	PRUPE_4G045200	0.763275	0.463143
PRUPE_1G000600	C1+C20	PRUPE_4G067500	0.76528	0.291856
PRUPE_1G000600	C1+C20	PRUPE_4G071500	0.785581	-0.10336
PRUPE_1G000600	C1+C20	PRUPE_4G072000	0.870197	0.464118
PRUPE_1G000600	C1+C20	PRUPE_4G081200	0.896024	-0.469251
PRUPE_1G000600	C1+C20	PRUPE_4G088100	0.812373	0.371257
PRUPE_1G000600	C1+C20	PRUPE_4G111400	0.894142	0.423457
PRUPE_1G000600	C1+C20	PRUPE_4G114200	0.799307	0.361212
PRUPE_1G000600	C1+C20	PRUPE_4G119900	0.775394	0.278158
PRUPE_1G000600	C1+C20	PRUPE_4G121500	0.794629	0.363652
PRUPE_1G000600	C1+C20	PRUPE_4G123800	0.883116	0.135582
PRUPE_1G000600	C1+C20	PRUPE_4G125800	0.760567	0.240399
PRUPE_1G000600	C1+C20	PRUPE_4G127400	0.839204	0.104835
PRUPE_1G000600	C1+C20	PRUPE_4G130900	0.819326	0.110388
PRUPE_1G000600	C1+C20	PRUPE_4G133200	0.762722	0.418888
PRUPE_1G000600	C1+C20	PRUPE_4G147300	0.763006	-0.119057
PRUPE_1G000600	C1+C20	PRUPE_4G149500	0.834558	-0.324353
PRUPE_1G000600	C1+C20	PRUPE_4G150200	0.885246	0.040014
PRUPE_1G000600	C1+C20	PRUPE_4G158100	0.783545	0.246116
PRUPE_1G000600	C1+C20	PRUPE_4G158200	0.792659	0.180605
PRUPE_1G000600	C1+C20	PRUPE_4G161500	0.823233	0.213721
PRUPE_1G000600	C1+C20	PRUPE_4G177000	0.751341	0.314362
PRUPE_1G000600	C1+C20	PRUPE_4G205500	0.879374	0.430895
PRUPE_1G000600	C1+C20	PRUPE_4G219300	0.758268	0.068284
PRUPE_1G000600	C1+C20	PRUPE_4G221700	0.768039	0.231631
PRUPE_1G000600	C1+C20	PRUPE_4G231900	0.905183	0.097467
PRUPE_1G000600	C1+C20	PRUPE_4G241300	0.814644	0.423106
PRUPE_1G000600	C1+C20	PRUPE_4G249800	0.787875	-0.081924
PRUPE_1G000600	C1+C20	PRUPE_4G252300	0.807378	0.171092
PRUPE_1G000600	C1+C20	PRUPE_4G280700	0.7776	0.45202
PRUPE_1G000600	C1+C20	PRUPE_5G014900	0.926339	0.01984
PRUPE_1G000600	C1+C20	PRUPE_5G022200	0.79735	-0.205042
PRUPE_1G000600	C1+C20	PRUPE_5G044300	0.969267	0.060928
PRUPE_1G000600	C1+C20	PRUPE_5G044400	0.810677	-0.248994
PRUPE_1G000600	C1+C20	PRUPE_5G050300	0.836614	-0.002822
PRUPE_1G000600	C1+C20	PRUPE_5G054400	0.924976	-0.425792
PRUPE_1G000600	C1+C20	PRUPE_5G054600	0.869632	0.302034
PRUPE_1G000600	C1+C20	PRUPE_5G055200	0.786648	0.078484
PRUPE_1G000600	C1+C20	PRUPE_5G064100	0.867519	0.23988
PRUPE_1G000600	C1+C20	PRUPE_5G064900	0.777911	0.397752
PRUPE_1G000600	C1+C20	PRUPE_5G066600	0.800702	0.396911
PRUPE_1G000600	C1+C20	PRUPE_5G067500	0.773341	0.373861
PRUPE_1G000600	C1+C20	PRUPE_5G088800	0.800262	-0.303171
PRUPE_1G000600	C1+C20	PRUPE_5G090900	0.798528	-0.039403
PRUPE_1G000600	C1+C20	PRUPE_5G108800	0.850038	0.442784
PRUPE_1G000600	C1+C20	PRUPE_5G115500	0.847517	0.295024
PRUPE_1G000600	C1+C20	PRUPE_5G118200	0.874918	-0.382361
PRUPE_1G000600	C1+C20	PRUPE_5G120200	0.832643	0.23485
PRUPE_1G000600	C1+C20	PRUPE_5G121500	0.773176	0.406814
PRUPE_1G000600	C1+C20	PRUPE_5G133000	0.836119	-0.002729
PRUPE_1G000600	C1+C20	PRUPE_5G135700	0.851227	0.433144
PRUPE_1G000600	C1+C20	PRUPE_5G135800	0.877451	0.492214
PRUPE_1G000600	C1+C20	PRUPE_5G137200	0.815288	-0.145439
PRUPE_1G000600	C1+C20	PRUPE_5G145400	0.767436	0.242791
PRUPE_1G000600	C1+C20	PRUPE_5G148200	0.762785	-0.404575
PRUPE_1G000600	C1+C20	PRUPE_5G149600	0.773679	0.30094
PRUPE_1G000600	C1+C20	PRUPE_5G179100	0.787497	-0.116549
PRUPE_1G000600	C1+C20	PRUPE_5G179200	0.755414	-0.324977
PRUPE_1G000600	C1+C20	PRUPE_5G182900	0.751435	-0.289873
PRUPE_1G000600	C1+C20	PRUPE_5G186800	0.873067	0.448701
PRUPE_1G000600	C1+C20	PRUPE_5G191900	0.754117	0.128033
PRUPE_1G000600	C1+C20	PRUPE_5G193900	0.839179	-0.268144
PRUPE_1G000600	C1+C20	PRUPE_5G194800	0.816598	-0.070039
PRUPE_1G000600	C1+C20	PRUPE_5G223500	0.757938	0.357935
PRUPE_1G000600	C1+C20	PRUPE_5G228400	0.774189	0.204069
PRUPE_1G000600	C1+C20	PRUPE_5G230900	0.810786	0.336535
PRUPE_1G000600	C1+C20	PRUPE_6G008400	0.82455	0.433282
PRUPE_1G000600	C1+C20	PRUPE_6G025600	0.775829	0.479583
PRUPE_1G000600	C1+C20	PRUPE_6G029000	0.801357	0.263355
PRUPE_1G000600	C1+C20	PRUPE_6G045200	0.772926	0.198039
PRUPE_1G000600	C1+C20	PRUPE_6G059600	0.763679	-0.175282
PRUPE_1G000600	C1+C20	PRUPE_6G071200	0.772924	0.228587
PRUPE_1G000600	C1+C20	PRUPE_6G074000	0.894173	0.396688
PRUPE_1G000600	C1+C20	PRUPE_6G077900	0.767444	-0.336713
PRUPE_1G000600	C1+C20	PRUPE_6G078200	0.873806	0.403062
PRUPE_1G000600	C1+C20	PRUPE_6G089000	0.930892	0.452404
PRUPE_1G000600	C1+C20	PRUPE_6G090400	0.776808	0.262558
PRUPE_1G000600	C1+C20	PRUPE_6G095300	0.8379	0.388752
PRUPE_1G000600	C1+C20	PRUPE_6G095700	0.796655	0.470202
PRUPE_1G000600	C1+C20	PRUPE_6G114600	0.815444	0.162874
PRUPE_1G000600	C1+C20	PRUPE_6G122600	0.808846	0.015093
PRUPE_1G000600	C1+C20	PRUPE_6G127700	0.812968	0.405372
PRUPE_1G000600	C1+C20	PRUPE_6G133000	0.789755	-0.264606
PRUPE_1G000600	C1+C20	PRUPE_6G135100	0.901213	-0.119681
PRUPE_1G000600	C1+C20	PRUPE_6G142800	0.809164	0.476264
PRUPE_1G000600	C1+C20	PRUPE_6G147700	0.754297	-0.263549
PRUPE_1G000600	C1+C20	PRUPE_6G153500	0.754383	-0.251867
PRUPE_1G000600	C1+C20	PRUPE_6G160100	0.833073	0.399307
PRUPE_1G000600	C1+C20	PRUPE_6G160400	0.803078	0.037781
PRUPE_1G000600	C1+C20	PRUPE_6G163700	0.828331	0.365462
PRUPE_1G000600	C1+C20	PRUPE_6G172000	0.753252	0.347176
PRUPE_1G000600	C1+C20	PRUPE_6G177200	0.811197	0.463447
PRUPE_1G000600	C1+C20	PRUPE_6G179600	0.778041	0.275577
PRUPE_1G000600	C1+C20	PRUPE_6G180700	0.784162	0.10293
PRUPE_1G000600	C1+C20	PRUPE_6G182300	0.860394	0.398418
PRUPE_1G000600	C1+C20	PRUPE_6G183800	0.778711	0.364639
PRUPE_1G000600	C1+C20	PRUPE_6G186000	0.779254	-0.167288
PRUPE_1G000600	C1+C20	PRUPE_6G190900	0.773649	0.418236
PRUPE_1G000600	C1+C20	PRUPE_6G219200	0.809443	-0.049713
PRUPE_1G000600	C1+C20	PRUPE_6G223100	0.816989	-0.363378
PRUPE_1G000600	C1+C20	PRUPE_6G226200	0.811657	0.451271
PRUPE_1G000600	C1+C20	PRUPE_6G239200	0.766638	-0.136257
PRUPE_1G000600	C1+C20	PRUPE_6G239400	0.813568	0.369561
PRUPE_1G000600	C1+C20	PRUPE_6G242000	0.908594	0.250507
PRUPE_1G000600	C1+C20	PRUPE_6G244300	0.795071	0.495218
PRUPE_1G000600	C1+C20	PRUPE_6G248700	0.803579	-0.238459
PRUPE_1G000600	C1+C20	PRUPE_6G249000	0.785134	-0.438599
PRUPE_1G000600	C1+C20	PRUPE_6G259000	0.819418	0.12418
PRUPE_1G000600	C1+C20	PRUPE_6G264700	0.93935	0.309502
PRUPE_1G000600	C1+C20	PRUPE_6G267300	0.865982	-0.179464
PRUPE_1G000600	C1+C20	PRUPE_6G268900	0.843974	-0.413114
PRUPE_1G000600	C1+C20	PRUPE_6G271600	0.863533	0.401661
PRUPE_1G000600	C1+C20	PRUPE_6G273000	0.928792	0.160725
PRUPE_1G000600	C1+C20	PRUPE_6G277400	0.766657	-0.258266
PRUPE_1G000600	C1+C20	PRUPE_6G278000	0.752461	0.240041
PRUPE_1G000600	C1+C20	PRUPE_6G285400	0.846127	0.214884
PRUPE_1G000600	C1+C20	PRUPE_6G289100	0.761945	-0.283678
PRUPE_1G000600	C1+C20	PRUPE_6G291800	0.849679	0.180378
PRUPE_1G000600	C1+C20	PRUPE_6G318500	0.750587	0.388156
PRUPE_1G000600	C1+C20	PRUPE_6G352200	0.811279	0.313084
PRUPE_1G000600	C1+C20	PRUPE_7G001700	0.752554	-0.00158
PRUPE_1G000600	C1+C20	PRUPE_7G016200	0.82972	0.239242
PRUPE_1G000600	C1+C20	PRUPE_7G046000	0.799934	0.412824
PRUPE_1G000600	C1+C20	PRUPE_7G071800	0.955519	0.315572
PRUPE_1G000600	C1+C20	PRUPE_7G071900	0.920271	0.308257
PRUPE_1G000600	C1+C20	PRUPE_7G072600	0.842529	0.184692
PRUPE_1G000600	C1+C20	PRUPE_7G075900	0.771173	-0.116514
PRUPE_1G000600	C1+C20	PRUPE_7G078700	0.768509	0.45703
PRUPE_1G000600	C1+C20	PRUPE_7G097400	0.759956	0.467401
PRUPE_1G000600	C1+C20	PRUPE_7G103400	0.814604	0.30931
PRUPE_1G000600	C1+C20	PRUPE_7G109500	0.930129	0.139404
PRUPE_1G000600	C1+C20	PRUPE_7G112900	0.767578	-0.376124
PRUPE_1G000600	C1+C20	PRUPE_7G113000	0.778692	0.346164
PRUPE_1G000600	C1+C20	PRUPE_7G114000	0.760213	0.261579
PRUPE_1G000600	C1+C20	PRUPE_7G121400	0.80184	0.342432
PRUPE_1G000600	C1+C20	PRUPE_7G121500	0.82628	0.110373
PRUPE_1G000600	C1+C20	PRUPE_7G121600	0.851106	0.236428
PRUPE_1G000600	C1+C20	PRUPE_7G122100	0.895796	-0.323786
PRUPE_1G000600	C1+C20	PRUPE_7G149000	0.826996	0.451138
PRUPE_1G000600	C1+C20	PRUPE_7G150400	0.809108	0.243301
PRUPE_1G000600	C1+C20	PRUPE_7G151600	0.821364	-0.358409
PRUPE_1G000600	C1+C20	PRUPE_7G152500	0.759148	0.088338
PRUPE_1G000600	C1+C20	PRUPE_7G156200	0.90141	0.129264
PRUPE_1G000600	C1+C20	PRUPE_7G163600	0.895356	0.02096
PRUPE_1G000600	C1+C20	PRUPE_7G171900	0.779988	0.355702
PRUPE_1G000600	C1+C20	PRUPE_7G178100	0.818453	0.293921
PRUPE_1G000600	C1+C20	PRUPE_7G182800	0.827292	0.326512
PRUPE_1G000600	C1+C20	PRUPE_7G188700	0.822425	-0.211882
PRUPE_1G000600	C1+C20	PRUPE_7G190600	0.825556	0.383421
PRUPE_1G000600	C1+C20	PRUPE_7G198400	0.872367	0.102834
PRUPE_1G000600	C1+C20	PRUPE_7G201900	0.946928	0.499853
PRUPE_1G000600	C1+C20	PRUPE_7G220900	0.817764	0.090816
PRUPE_1G000600	C1+C20	PRUPE_7G230100	0.781798	0.305615
PRUPE_1G000600	C1+C20	PRUPE_7G232900	0.818894	0.204347
PRUPE_1G000600	C1+C20	PRUPE_7G238100	0.795553	0.31986
PRUPE_1G000600	C1+C20	PRUPE_7G238200	0.770648	-0.090719
PRUPE_1G000600	C1+C20	PRUPE_7G239700	0.801893	0.343324
PRUPE_1G000600	C1+C20	PRUPE_7G244100	0.856387	-0.0125
PRUPE_1G000600	C1+C20	PRUPE_7G253400	0.845135	-0.139307
PRUPE_1G000600	C1+C20	PRUPE_7G259000	0.928571	-0.13875
PRUPE_1G000600	C1+C20	PRUPE_7G262000	0.781943	0.412098
PRUPE_1G000600	C1+C20	PRUPE_7G268300	0.777437	0.432769
PRUPE_1G000600	C1+C20	PRUPE_7G269500	0.910218	0.481515
PRUPE_1G000600	C1+C20	PRUPE_8G024800	0.840308	0.293912
PRUPE_1G000600	C1+C20	PRUPE_8G062200	0.834174	0.398187
PRUPE_1G000600	C1+C20	PRUPE_8G063800	0.790067	-0.272485
PRUPE_1G000600	C1+C20	PRUPE_8G069600	0.841264	-0.034216
PRUPE_1G000600	C1+C20	PRUPE_8G085400	0.868422	0.365928
PRUPE_1G000600	C1+C20	PRUPE_8G089000	0.780935	-0.122618
PRUPE_1G000600	C1+C20	PRUPE_8G091200	0.907842	-0.010261
PRUPE_1G000600	C1+C20	PRUPE_8G093000	0.820173	0.293471
PRUPE_1G000600	C1+C20	PRUPE_8G093200	0.948677	0.318168
PRUPE_1G000600	C1+C20	PRUPE_8G110500	0.821049	0.144288
PRUPE_1G000600	C1+C20	PRUPE_8G116400	0.751337	0.017853
PRUPE_1G000600	C1+C20	PRUPE_8G123500	0.83369	0.179122
PRUPE_1G000600	C1+C20	PRUPE_8G128600	0.843283	0.34183
PRUPE_1G000600	C1+C20	PRUPE_8G141500	0.783052	-0.064569
PRUPE_1G000600	C1+C20	PRUPE_8G145600	0.798906	0.190802
PRUPE_1G000600	C1+C20	PRUPE_8G186700	0.83999	0.051109
PRUPE_1G000600	C1+C20	PRUPE_8G200100	0.934816	0.385326
PRUPE_1G000600	C1+C20	PRUPE_8G215800	0.867631	-0.063758
PRUPE_1G000600	C1+C20	PRUPE_8G231900	0.773484	-0.011614
PRUPE_1G000600	C1+C20	PRUPE_8G238400	0.750935	0.325536
PRUPE_1G000600	C1+C20	PRUPE_8G247400	0.840058	0.427498
PRUPE_1G000600	C1+C20	PRUPE_8G252300	0.913597	0.445232
PRUPE_1G000600	C1+C20	PRUPE_8G259500	0.802751	0.445973
PRUPE_1G000600	C1+C20	PRUPE_8G261200	0.825193	0.252002
PRUPE_1G001700	C1+C20	PRUPE_1G001400	0.86469	0
PRUPE_1G001700	C1+C20	PRUPE_1G003500	0.885695	0.136678
PRUPE_1G001700	C1+C20	PRUPE_1G006800	0.79266	0.494004
PRUPE_1G001700	C1+C20	PRUPE_1G009300	0.822212	-0.022328
PRUPE_1G001700	C1+C20	PRUPE_1G009700	0.901504	0.005991
PRUPE_1G001700	C1+C20	PRUPE_1G014300	0.837476	-0.109883
PRUPE_1G001700	C1+C20	PRUPE_1G017000	0.86469	0.265699
PRUPE_1G001700	C1+C20	PRUPE_1G021800	0.797634	0.391198
PRUPE_1G001700	C1+C20	PRUPE_1G022800	0.828229	0.25424
PRUPE_1G001700	C1+C20	PRUPE_1G023100	0.8673	-0.159852
PRUPE_1G001700	C1+C20	PRUPE_1G024400	0.86469	0
PRUPE_1G001700	C1+C20	PRUPE_1G025300	0.838537	0.078096
PRUPE_1G001700	C1+C20	PRUPE_1G025400	0.80308	0
PRUPE_1G001700	C1+C20	PRUPE_1G029800	0.86469	0.208382
PRUPE_1G001700	C1+C20	PRUPE_1G031000	0.86469	0.068241
PRUPE_1G001700	C1+C20	PRUPE_1G036100	0.86469	-0.180702
PRUPE_1G001700	C1+C20	PRUPE_1G039400	0.894378	-0.063301
PRUPE_1G001700	C1+C20	PRUPE_1G042400	0.86469	0.247455
PRUPE_1G001700	C1+C20	PRUPE_1G043600	0.86469	0.259141
PRUPE_1G001700	C1+C20	PRUPE_1G045000	0.86469	0
PRUPE_1G001700	C1+C20	PRUPE_1G047100	0.75123	0
PRUPE_1G001700	C1+C20	PRUPE_1G049800	0.752588	0.150509
PRUPE_1G001700	C1+C20	PRUPE_1G052800	0.790085	0.338477
PRUPE_1G001700	C1+C20	PRUPE_1G064300	0.822522	-0.120038
PRUPE_1G001700	C1+C20	PRUPE_1G078000	0.786157	-0.295495
PRUPE_1G001700	C1+C20	PRUPE_1G080800	0.86469	0
PRUPE_1G001700	C1+C20	PRUPE_1G081900	0.770345	0.03381
PRUPE_1G001700	C1+C20	PRUPE_1G082800	0.86469	0.007125
PRUPE_1G001700	C1+C20	PRUPE_1G088200	0.804015	-0.121847
PRUPE_1G001700	C1+C20	PRUPE_1G093800	0.842397	0.230135
PRUPE_1G001700	C1+C20	PRUPE_1G094300	0.86469	0
PRUPE_1G001700	C1+C20	PRUPE_1G094600	0.86469	0
PRUPE_1G001700	C1+C20	PRUPE_1G106100	0.815868	0.132236
PRUPE_1G001700	C1+C20	PRUPE_1G114700	0.87428	-0.289339
PRUPE_1G001700	C1+C20	PRUPE_1G120900	0.860565	0.42772
PRUPE_1G001700	C1+C20	PRUPE_1G131500	0.782779	0.202384
PRUPE_1G001700	C1+C20	PRUPE_1G145100	0.794582	-0.096206
PRUPE_1G001700	C1+C20	PRUPE_1G146000	0.872452	0.388313
PRUPE_1G001700	C1+C20	PRUPE_1G155500	0.783646	-0.169555
PRUPE_1G001700	C1+C20	PRUPE_1G167600	0.911704	0.247897
PRUPE_1G001700	C1+C20	PRUPE_1G169000	0.86469	-0.07251
PRUPE_1G001700	C1+C20	PRUPE_1G169200	0.839884	0.281504
PRUPE_1G001700	C1+C20	PRUPE_1G171900	0.779979	-0.110674
PRUPE_1G001700	C1+C20	PRUPE_1G177700	0.828076	0.124991
PRUPE_1G001700	C1+C20	PRUPE_1G178400	0.798466	0.005249
PRUPE_1G001700	C1+C20	PRUPE_1G183600	0.856198	0
PRUPE_1G001700	C1+C20	PRUPE_1G186100	0.819921	0.089789
PRUPE_1G001700	C1+C20	PRUPE_1G187100	0.86469	0.041702
PRUPE_1G001700	C1+C20	PRUPE_1G189700	0.86469	-0.179515
PRUPE_1G001700	C1+C20	PRUPE_1G199800	0.85635	0.431345
PRUPE_1G001700	C1+C20	PRUPE_1G203900	0.855448	0
PRUPE_1G001700	C1+C20	PRUPE_1G204600	0.86469	0.283521
PRUPE_1G001700	C1+C20	PRUPE_1G210200	0.851157	-0.142907
PRUPE_1G001700	C1+C20	PRUPE_1G215700	0.86469	0
PRUPE_1G001700	C1+C20	PRUPE_1G218400	0.756525	0.158933
PRUPE_1G001700	C1+C20	PRUPE_1G220900	0.86469	-0.31713
PRUPE_1G001700	C1+C20	PRUPE_1G240100	0.836467	-0.168632
PRUPE_1G001700	C1+C20	PRUPE_1G242100	0.760029	0.025391
PRUPE_1G001700	C1+C20	PRUPE_1G242300	0.772991	-0.07106
PRUPE_1G001700	C1+C20	PRUPE_1G247700	0.882276	0.094478
PRUPE_1G001700	C1+C20	PRUPE_1G249100	0.86469	0
PRUPE_1G001700	C1+C20	PRUPE_1G249200	0.860353	-0.180702
PRUPE_1G001700	C1+C20	PRUPE_1G251100	0.833156	-0.172763
PRUPE_1G001700	C1+C20	PRUPE_1G253100	0.768937	-0.021847
PRUPE_1G001700	C1+C20	PRUPE_1G255000	0.796934	0.117549
PRUPE_1G001700	C1+C20	PRUPE_1G255800	0.86469	-0.127889
PRUPE_1G001700	C1+C20	PRUPE_1G268800	0.86469	0.007868
PRUPE_1G001700	C1+C20	PRUPE_1G274300	0.86469	0
PRUPE_1G001700	C1+C20	PRUPE_1G275800	0.807464	-0.097771
PRUPE_1G001700	C1+C20	PRUPE_1G276000	0.820909	0.005248
PRUPE_1G001700	C1+C20	PRUPE_1G277400	0.770815	0.181447
PRUPE_1G001700	C1+C20	PRUPE_1G278800	0.851479	0.138577
PRUPE_1G001700	C1+C20	PRUPE_1G279500	0.801276	0.358263
PRUPE_1G001700	C1+C20	PRUPE_1G279700	0.790323	0.072642
PRUPE_1G001700	C1+C20	PRUPE_1G280300	0.845592	0.013642
PRUPE_1G001700	C1+C20	PRUPE_1G280600	0.776476	0.023246
PRUPE_1G001700	C1+C20	PRUPE_1G281900	0.750881	0.124547
PRUPE_1G001700	C1+C20	PRUPE_1G285500	0.86469	0
PRUPE_1G001700	C1+C20	PRUPE_1G290700	0.793488	0.475463
PRUPE_1G001700	C1+C20	PRUPE_1G296300	0.813733	0.240261
PRUPE_1G001700	C1+C20	PRUPE_1G297400	0.780666	-0.142304
PRUPE_1G001700	C1+C20	PRUPE_1G299700	0.844222	0.212549
PRUPE_1G001700	C1+C20	PRUPE_1G308000	0.868654	-0.127808
PRUPE_1G001700	C1+C20	PRUPE_1G308600	0.799697	-0.256278
PRUPE_1G001700	C1+C20	PRUPE_1G312800	0.856505	-0.13804
PRUPE_1G001700	C1+C20	PRUPE_1G314500	0.926986	-0.018788
PRUPE_1G001700	C1+C20	PRUPE_1G316200	0.880994	0.229928
PRUPE_1G001700	C1+C20	PRUPE_1G318900	0.85499	0.030326
PRUPE_1G001700	C1+C20	PRUPE_1G326200	0.812497	0.148215
PRUPE_1G001700	C1+C20	PRUPE_1G327600	0.779203	-0.182357
PRUPE_1G001700	C1+C20	PRUPE_1G328200	0.805359	-0.029728
PRUPE_1G001700	C1+C20	PRUPE_1G331800	0.933879	0.181673
PRUPE_1G001700	C1+C20	PRUPE_1G335200	0.761396	0.014998
PRUPE_1G001700	C1+C20	PRUPE_1G339800	0.86469	0.323048
PRUPE_1G001700	C1+C20	PRUPE_1G340300	0.835013	0.382008
PRUPE_1G001700	C1+C20	PRUPE_1G350400	0.81535	0.184688
PRUPE_1G001700	C1+C20	PRUPE_1G354400	0.845895	-0.134482
PRUPE_1G001700	C1+C20	PRUPE_1G355300	0.86469	0
PRUPE_1G001700	C1+C20	PRUPE_1G362500	0.765411	-0.241083
PRUPE_1G001700	C1+C20	PRUPE_1G362600	0.80091	-0.141367
PRUPE_1G001700	C1+C20	PRUPE_1G369700	0.752579	0.257039
PRUPE_1G001700	C1+C20	PRUPE_1G370300	0.866437	-0.172932
PRUPE_1G001700	C1+C20	PRUPE_1G374000	0.842337	0.023811
PRUPE_1G001700	C1+C20	PRUPE_1G375300	0.798881	0.214514
PRUPE_1G001700	C1+C20	PRUPE_1G380000	0.82613	0.137761
PRUPE_1G001700	C1+C20	PRUPE_1G388000	0.797707	-0.147639
PRUPE_1G001700	C1+C20	PRUPE_1G390000	0.870712	-0.167303
PRUPE_1G001700	C1+C20	PRUPE_1G399500	0.8589	0.337937
PRUPE_1G001700	C1+C20	PRUPE_1G407200	0.750028	-0.180702
PRUPE_1G001700	C1+C20	PRUPE_1G408100	0.764093	0.088373
PRUPE_1G001700	C1+C20	PRUPE_1G409700	0.835795	-0.19421
PRUPE_1G001700	C1+C20	PRUPE_1G417200	0.765537	-0.174132
PRUPE_1G001700	C1+C20	PRUPE_1G421000	0.837125	-0.291313
PRUPE_1G001700	C1+C20	PRUPE_1G427400	0.849416	-0.008482
PRUPE_1G001700	C1+C20	PRUPE_1G441900	0.816318	0.228376
PRUPE_1G001700	C1+C20	PRUPE_1G444200	0.850872	-0.189663
PRUPE_1G001700	C1+C20	PRUPE_1G450800	0.910446	0.114163
PRUPE_1G001700	C1+C20	PRUPE_1G453400	0.825989	-0.022901
PRUPE_1G001700	C1+C20	PRUPE_1G464300	0.848664	0.108528
PRUPE_1G001700	C1+C20	PRUPE_1G470100	0.881116	-0.109525
PRUPE_1G001700	C1+C20	PRUPE_1G470900	0.788578	-0.402283
PRUPE_1G001700	C1+C20	PRUPE_1G474700	0.755491	0.204801
PRUPE_1G001700	C1+C20	PRUPE_1G477000	0.775619	-0.029935
PRUPE_1G001700	C1+C20	PRUPE_1G477200	0.761099	-0.068248
PRUPE_1G001700	C1+C20	PRUPE_1G480100	0.789418	-0.302405
PRUPE_1G001700	C1+C20	PRUPE_1G480400	0.758307	-0.017641
PRUPE_1G001700	C1+C20	PRUPE_1G482500	0.848325	0.073702
PRUPE_1G001700	C1+C20	PRUPE_1G486100	0.783437	0.415299
PRUPE_1G001700	C1+C20	PRUPE_1G486800	0.797197	-0.177624
PRUPE_1G001700	C1+C20	PRUPE_1G488800	0.908595	-0.34065
PRUPE_1G001700	C1+C20	PRUPE_1G491100	0.86469	-0.180702
PRUPE_1G001700	C1+C20	PRUPE_1G495200	0.762837	0.030457
PRUPE_1G001700	C1+C20	PRUPE_1G497800	0.86469	0
PRUPE_1G001700	C1+C20	PRUPE_1G500400	0.799775	-0.139275
PRUPE_1G001700	C1+C20	PRUPE_1G502800	0.882287	0.197229
PRUPE_1G001700	C1+C20	PRUPE_1G509800	0.752463	0.334778
PRUPE_1G001700	C1+C20	PRUPE_1G512700	0.819845	-0.051594
PRUPE_1G001700	C1+C20	PRUPE_1G530600	0.870697	-0.172972
PRUPE_1G001700	C1+C20	PRUPE_1G533500	0.849755	0.109574
PRUPE_1G001700	C1+C20	PRUPE_1G534600	0.792358	0.277916
PRUPE_1G001700	C1+C20	PRUPE_1G535900	0.86469	0.283521
PRUPE_1G001700	C1+C20	PRUPE_1G538700	0.86469	-0.020642
PRUPE_1G001700	C1+C20	PRUPE_1G539700	0.86469	-0.025422
PRUPE_1G001700	C1+C20	PRUPE_1G560200	0.86469	0.478738
PRUPE_1G001700	C1+C20	PRUPE_1G564700	0.795363	0.277959
PRUPE_1G001700	C1+C20	PRUPE_1G565800	0.86469	0
PRUPE_1G001700	C1+C20	PRUPE_1G566900	0.807852	-0.296802
PRUPE_1G001700	C1+C20	PRUPE_1G568700	0.86469	0.170768
PRUPE_1G001700	C1+C20	PRUPE_1G569800	0.830875	-0.05099
PRUPE_1G001700	C1+C20	PRUPE_1G569900	0.86469	0
PRUPE_1G001700	C1+C20	PRUPE_1G570100	0.838082	0.358174
PRUPE_1G001700	C1+C20	PRUPE_1G570700	0.86469	-0.254103
PRUPE_1G001700	C1+C20	PRUPE_1G571300	0.873254	-0.142992
PRUPE_1G001700	C1+C20	PRUPE_1G575400	0.80395	-0.166081
PRUPE_1G001700	C1+C20	PRUPE_1G575500	0.801194	-0.150289
PRUPE_1G001700	C1+C20	PRUPE_1G576200	0.763109	-0.000456
PRUPE_1G001700	C1+C20	PRUPE_1G581600	0.857564	-0.180702
PRUPE_1G001700	C1+C20	PRUPE_1G582600	0.874279	-0.041154
PRUPE_1G001700	C1+C20	PRUPE_1G583100	0.806896	0.007868
PRUPE_1G001700	C1+C20	PRUPE_1G584100	0.86469	0
PRUPE_1G001700	C1+C20	PRUPE_2G001600	0.817705	-0.227101
PRUPE_1G001700	C1+C20	PRUPE_2G002800	0.828748	0.216895
PRUPE_1G001700	C1+C20	PRUPE_2G005800	0.801318	-0.08205
PRUPE_1G001700	C1+C20	PRUPE_2G008300	0.86469	0
PRUPE_1G001700	C1+C20	PRUPE_2G014500	0.788591	0.084399
PRUPE_1G001700	C1+C20	PRUPE_2G014600	0.86469	-0.206904
PRUPE_1G001700	C1+C20	PRUPE_2G028100	0.86469	-0.008473
PRUPE_1G001700	C1+C20	PRUPE_2G029000	0.86469	0
PRUPE_1G001700	C1+C20	PRUPE_2G030800	0.939294	-0.067261
PRUPE_1G001700	C1+C20	PRUPE_2G031000	0.867813	-0.13401
PRUPE_1G001700	C1+C20	PRUPE_2G031800	0.849067	-0.075655
PRUPE_1G001700	C1+C20	PRUPE_2G033100	0.86469	0.188902
PRUPE_1G001700	C1+C20	PRUPE_2G033600	0.773441	0.225333
PRUPE_1G001700	C1+C20	PRUPE_2G040900	0.86469	-0.367174
PRUPE_1G001700	C1+C20	PRUPE_2G047500	0.808253	0.127338
PRUPE_1G001700	C1+C20	PRUPE_2G049100	0.867596	-0.168674
PRUPE_1G001700	C1+C20	PRUPE_2G050200	0.86469	0.061505
PRUPE_1G001700	C1+C20	PRUPE_2G051200	0.86469	-0.18206
PRUPE_1G001700	C1+C20	PRUPE_2G062500	0.86469	-0.222558
PRUPE_1G001700	C1+C20	PRUPE_2G067900	0.86469	0.391033
PRUPE_1G001700	C1+C20	PRUPE_2G070000	0.86469	0
PRUPE_1G001700	C1+C20	PRUPE_2G070100	0.891748	0.480025
PRUPE_1G001700	C1+C20	PRUPE_2G073000	0.861096	-0.10975
PRUPE_1G001700	C1+C20	PRUPE_2G080100	0.86469	0.271964
PRUPE_1G001700	C1+C20	PRUPE_2G083800	0.86469	-0.121847
PRUPE_1G001700	C1+C20	PRUPE_2G090000	0.7695	-0.071937
PRUPE_1G001700	C1+C20	PRUPE_2G093400	0.86469	-0.205607
PRUPE_1G001700	C1+C20	PRUPE_2G094900	0.86469	0
PRUPE_1G001700	C1+C20	PRUPE_2G097500	0.86469	0
PRUPE_1G001700	C1+C20	PRUPE_2G100100	0.782467	0.25237
PRUPE_1G001700	C1+C20	PRUPE_2G100400	0.827741	0.325797
PRUPE_1G001700	C1+C20	PRUPE_2G101000	0.86469	0
PRUPE_1G001700	C1+C20	PRUPE_2G106500	0.866381	-0.02959
PRUPE_1G001700	C1+C20	PRUPE_2G108900	0.86469	0
PRUPE_1G001700	C1+C20	PRUPE_2G111600	0.818991	0.30687
PRUPE_1G001700	C1+C20	PRUPE_2G113200	0.777881	-0.180702
PRUPE_1G001700	C1+C20	PRUPE_2G113400	0.798928	0.064947
PRUPE_1G001700	C1+C20	PRUPE_2G113800	0.771436	0.180047
PRUPE_1G001700	C1+C20	PRUPE_2G114500	0.896869	0.409085
PRUPE_1G001700	C1+C20	PRUPE_2G114900	0.755259	0.153449
PRUPE_1G001700	C1+C20	PRUPE_2G116000	0.876042	0.157541
PRUPE_1G001700	C1+C20	PRUPE_2G122600	0.979853	0.296516
PRUPE_1G001700	C1+C20	PRUPE_2G125000	0.86469	0.029527
PRUPE_1G001700	C1+C20	PRUPE_2G125300	0.86469	0
PRUPE_1G001700	C1+C20	PRUPE_2G130900	0.871494	-0.065528
PRUPE_1G001700	C1+C20	PRUPE_2G136500	0.86469	0.18931
PRUPE_1G001700	C1+C20	PRUPE_2G145200	0.849245	0.27608
PRUPE_1G001700	C1+C20	PRUPE_2G148400	0.86469	0.292144
PRUPE_1G001700	C1+C20	PRUPE_2G150100	0.86469	-0.141217
PRUPE_1G001700	C1+C20	PRUPE_2G152300	0.786829	0.362078
PRUPE_1G001700	C1+C20	PRUPE_2G158200	0.756207	0.108565
PRUPE_1G001700	C1+C20	PRUPE_2G160900	0.80199	0.1594
PRUPE_1G001700	C1+C20	PRUPE_2G161700	0.904096	0.224429
PRUPE_1G001700	C1+C20	PRUPE_2G163700	0.823272	0.343666
PRUPE_1G001700	C1+C20	PRUPE_2G164200	0.844796	0.120799
PRUPE_1G001700	C1+C20	PRUPE_2G173900	0.86469	0
PRUPE_1G001700	C1+C20	PRUPE_2G174300	0.86469	0.283521
PRUPE_1G001700	C1+C20	PRUPE_2G179300	0.821409	-0.180777
PRUPE_1G001700	C1+C20	PRUPE_2G179400	0.760712	-0.198507
PRUPE_1G001700	C1+C20	PRUPE_2G194000	0.858374	-0.191854
PRUPE_1G001700	C1+C20	PRUPE_2G194800	0.86469	0.109938
PRUPE_1G001700	C1+C20	PRUPE_2G197000	0.802685	0.034697
PRUPE_1G001700	C1+C20	PRUPE_2G199700	0.86469	0
PRUPE_1G001700	C1+C20	PRUPE_2G201000	0.826635	-0.187132
PRUPE_1G001700	C1+C20	PRUPE_2G204200	0.863906	0.031592
PRUPE_1G001700	C1+C20	PRUPE_2G204300	0.876671	-0.307921
PRUPE_1G001700	C1+C20	PRUPE_2G204500	0.877892	-0.349629
PRUPE_1G001700	C1+C20	PRUPE_2G208300	0.754456	0.109608
PRUPE_1G001700	C1+C20	PRUPE_2G209200	0.86469	-0.08205
PRUPE_1G001700	C1+C20	PRUPE_2G210700	0.86469	0
PRUPE_1G001700	C1+C20	PRUPE_2G210900	0.828792	0
PRUPE_1G001700	C1+C20	PRUPE_2G222300	0.85292	-0.029861
PRUPE_1G001700	C1+C20	PRUPE_2G225900	0.86469	-0.162896
PRUPE_1G001700	C1+C20	PRUPE_2G226200	0.794888	0.088797
PRUPE_1G001700	C1+C20	PRUPE_2G228200	0.86469	0
PRUPE_1G001700	C1+C20	PRUPE_2G234400	0.86469	0
PRUPE_1G001700	C1+C20	PRUPE_2G235100	0.911723	0.043459
PRUPE_1G001700	C1+C20	PRUPE_2G236600	0.86469	0.283521
PRUPE_1G001700	C1+C20	PRUPE_2G238600	0.889098	0.113012
PRUPE_1G001700	C1+C20	PRUPE_2G240100	0.86469	-0.082677
PRUPE_1G001700	C1+C20	PRUPE_2G243500	0.812907	-0.054967
PRUPE_1G001700	C1+C20	PRUPE_2G243600	0.845054	-0.017729
PRUPE_1G001700	C1+C20	PRUPE_2G248400	0.778973	-0.074807
PRUPE_1G001700	C1+C20	PRUPE_2G254800	0.86469	0.124203
PRUPE_1G001700	C1+C20	PRUPE_2G256900	0.760508	-0.256358
PRUPE_1G001700	C1+C20	PRUPE_2G258600	0.881102	0.42022
PRUPE_1G001700	C1+C20	PRUPE_2G260300	0.81668	-0.180702
PRUPE_1G001700	C1+C20	PRUPE_2G271300	0.86469	0.153523
PRUPE_1G001700	C1+C20	PRUPE_2G273900	0.766439	0.23922
PRUPE_1G001700	C1+C20	PRUPE_2G275700	0.774112	0.092207
PRUPE_1G001700	C1+C20	PRUPE_2G278200	0.827861	-0.04963
PRUPE_1G001700	C1+C20	PRUPE_2G278500	0.838726	0.285329
PRUPE_1G001700	C1+C20	PRUPE_2G279200	0.808904	-0.145413
PRUPE_1G001700	C1+C20	PRUPE_2G281500	0.838846	0
PRUPE_1G001700	C1+C20	PRUPE_2G282100	0.8379	0.032266
PRUPE_1G001700	C1+C20	PRUPE_2G283300	0.815301	-0.432912
PRUPE_1G001700	C1+C20	PRUPE_2G287900	0.81769	-0.083556
PRUPE_1G001700	C1+C20	PRUPE_2G290800	0.852667	0.205552
PRUPE_1G001700	C1+C20	PRUPE_2G290900	0.834019	-0.180702
PRUPE_1G001700	C1+C20	PRUPE_2G291400	0.838632	0.021975
PRUPE_1G001700	C1+C20	PRUPE_2G292000	0.836915	0.149111
PRUPE_1G001700	C1+C20	PRUPE_2G293100	0.815306	0.128223
PRUPE_1G001700	C1+C20	PRUPE_2G298700	0.809251	0.453301
PRUPE_1G001700	C1+C20	PRUPE_2G301100	0.889739	-0.109476
PRUPE_1G001700	C1+C20	PRUPE_2G308100	0.767113	-0.06716
PRUPE_1G001700	C1+C20	PRUPE_2G322600	0.860499	0.032465
PRUPE_1G001700	C1+C20	PRUPE_2G325000	0.750757	0.208458
PRUPE_1G001700	C1+C20	PRUPE_3G008200	0.86469	0
PRUPE_1G001700	C1+C20	PRUPE_3G013500	0.86469	0.265741
PRUPE_1G001700	C1+C20	PRUPE_3G014500	0.86469	-0.180702
PRUPE_1G001700	C1+C20	PRUPE_3G021400	0.867187	0.224838
PRUPE_1G001700	C1+C20	PRUPE_3G022500	0.854589	0.011588
PRUPE_1G001700	C1+C20	PRUPE_3G024900	0.86469	0.156896
PRUPE_1G001700	C1+C20	PRUPE_3G026400	0.86469	0.021696
PRUPE_1G001700	C1+C20	PRUPE_3G031900	0.86469	0
PRUPE_1G001700	C1+C20	PRUPE_3G038500	0.757081	0.064353
PRUPE_1G001700	C1+C20	PRUPE_3G040100	0.798574	0.105134
PRUPE_1G001700	C1+C20	PRUPE_3G041700	0.818319	0.039287
PRUPE_1G001700	C1+C20	PRUPE_3G046300	0.888635	0.228667
PRUPE_1G001700	C1+C20	PRUPE_3G046900	0.818292	0
PRUPE_1G001700	C1+C20	PRUPE_3G049400	0.822198	-0.121403
PRUPE_1G001700	C1+C20	PRUPE_3G060900	0.852577	0.039926
PRUPE_1G001700	C1+C20	PRUPE_3G061100	0.786253	0.145157
PRUPE_1G001700	C1+C20	PRUPE_3G063400	0.86469	0.111986
PRUPE_1G001700	C1+C20	PRUPE_3G065000	0.759468	0.074736
PRUPE_1G001700	C1+C20	PRUPE_3G068500	0.833008	-0.145163
PRUPE_1G001700	C1+C20	PRUPE_3G069600	0.894824	0
PRUPE_1G001700	C1+C20	PRUPE_3G073000	0.86469	0
PRUPE_1G001700	C1+C20	PRUPE_3G073100	0.86469	0
PRUPE_1G001700	C1+C20	PRUPE_3G073200	0.846574	0.283521
PRUPE_1G001700	C1+C20	PRUPE_3G084600	0.752315	0
PRUPE_1G001700	C1+C20	PRUPE_3G088300	0.861898	0
PRUPE_1G001700	C1+C20	PRUPE_3G090900	0.858279	0.353748
PRUPE_1G001700	C1+C20	PRUPE_3G091400	0.752688	-0.012296
PRUPE_1G001700	C1+C20	PRUPE_3G092300	0.803582	0.201858
PRUPE_1G001700	C1+C20	PRUPE_3G097500	0.837798	0.036269
PRUPE_1G001700	C1+C20	PRUPE_3G097600	0.802809	-0.035471
PRUPE_1G001700	C1+C20	PRUPE_3G099400	0.836804	0.082185
PRUPE_1G001700	C1+C20	PRUPE_3G099500	0.771743	0.261265
PRUPE_1G001700	C1+C20	PRUPE_3G103100	0.764777	-0.080613
PRUPE_1G001700	C1+C20	PRUPE_3G105100	0.88033	-0.418011
PRUPE_1G001700	C1+C20	PRUPE_3G106300	0.86469	0
PRUPE_1G001700	C1+C20	PRUPE_3G106400	0.86469	0
PRUPE_1G001700	C1+C20	PRUPE_3G113200	0.766328	0.215063
PRUPE_1G001700	C1+C20	PRUPE_3G117200	0.816335	0.205508
PRUPE_1G001700	C1+C20	PRUPE_3G118200	0.760329	-0.262934
PRUPE_1G001700	C1+C20	PRUPE_3G120100	0.803472	-0.458195
PRUPE_1G001700	C1+C20	PRUPE_3G121400	0.756342	0.017363
PRUPE_1G001700	C1+C20	PRUPE_3G122200	0.85683	-0.171023
PRUPE_1G001700	C1+C20	PRUPE_3G123000	0.827253	0.167149
PRUPE_1G001700	C1+C20	PRUPE_3G123300	0.86469	0.283521
PRUPE_1G001700	C1+C20	PRUPE_3G124800	0.827326	0.283521
PRUPE_1G001700	C1+C20	PRUPE_3G132800	0.922846	-0.491159
PRUPE_1G001700	C1+C20	PRUPE_3G135000	0.86469	0
PRUPE_1G001700	C1+C20	PRUPE_3G135400	0.86469	-0.180702
PRUPE_1G001700	C1+C20	PRUPE_3G136200	0.780202	-0.111374
PRUPE_1G001700	C1+C20	PRUPE_3G142700	0.86469	0.015188
PRUPE_1G001700	C1+C20	PRUPE_3G142800	0.823681	0.02212
PRUPE_1G001700	C1+C20	PRUPE_3G143600	0.752865	-0.145863
PRUPE_1G001700	C1+C20	PRUPE_3G145700	0.779992	-0.057444
PRUPE_1G001700	C1+C20	PRUPE_3G147700	0.783391	0.249243
PRUPE_1G001700	C1+C20	PRUPE_3G149400	0.848198	0.054975
PRUPE_1G001700	C1+C20	PRUPE_3G155200	0.823731	-0.344578
PRUPE_1G001700	C1+C20	PRUPE_3G159300	0.81632	0.07291
PRUPE_1G001700	C1+C20	PRUPE_3G166800	0.891102	0.422595
PRUPE_1G001700	C1+C20	PRUPE_3G173400	0.840041	-0.147146
PRUPE_1G001700	C1+C20	PRUPE_3G173600	0.771398	-0.360995
PRUPE_1G001700	C1+C20	PRUPE_3G173700	0.927245	0.421823
PRUPE_1G001700	C1+C20	PRUPE_3G177600	0.86469	-0.106616
PRUPE_1G001700	C1+C20	PRUPE_3G178600	0.860568	0.379256
PRUPE_1G001700	C1+C20	PRUPE_3G179100	0.811384	-0.011295
PRUPE_1G001700	C1+C20	PRUPE_3G181000	0.86469	-0.197321
PRUPE_1G001700	C1+C20	PRUPE_3G181800	0.790094	-0.078881
PRUPE_1G001700	C1+C20	PRUPE_3G185700	0.869556	-0.026253
PRUPE_1G001700	C1+C20	PRUPE_3G188200	0.851299	-0.154106
PRUPE_1G001700	C1+C20	PRUPE_3G193800	0.922827	0.01791
PRUPE_1G001700	C1+C20	PRUPE_3G195300	0.856957	0.450544
PRUPE_1G001700	C1+C20	PRUPE_3G204300	0.779746	0.037711
PRUPE_1G001700	C1+C20	PRUPE_3G208200	0.806648	-0.138797
PRUPE_1G001700	C1+C20	PRUPE_3G208300	0.803443	-0.144679
PRUPE_1G001700	C1+C20	PRUPE_3G208700	0.86469	0.293433
PRUPE_1G001700	C1+C20	PRUPE_3G208900	0.828773	-0.030276
PRUPE_1G001700	C1+C20	PRUPE_3G210200	0.833681	0.470698
PRUPE_1G001700	C1+C20	PRUPE_3G214300	0.86469	-0.008473
PRUPE_1G001700	C1+C20	PRUPE_3G219000	0.796366	-0.058242
PRUPE_1G001700	C1+C20	PRUPE_3G219600	0.917449	0
PRUPE_1G001700	C1+C20	PRUPE_3G219900	0.825151	-0.195807
PRUPE_1G001700	C1+C20	PRUPE_3G225900	0.866714	-0.340466
PRUPE_1G001700	C1+C20	PRUPE_3G229300	0.76735	0.209152
PRUPE_1G001700	C1+C20	PRUPE_3G229500	0.779532	-0.400246
PRUPE_1G001700	C1+C20	PRUPE_3G230500	0.86469	0
PRUPE_1G001700	C1+C20	PRUPE_3G238400	0.86469	0.283521
PRUPE_1G001700	C1+C20	PRUPE_3G240500	0.853298	-0.076607
PRUPE_1G001700	C1+C20	PRUPE_3G242100	0.86469	0.283521
PRUPE_1G001700	C1+C20	PRUPE_3G250100	0.805012	0.324802
PRUPE_1G001700	C1+C20	PRUPE_3G253100	0.925955	-0.237678
PRUPE_1G001700	C1+C20	PRUPE_3G255700	0.759814	0.023093
PRUPE_1G001700	C1+C20	PRUPE_3G263700	0.86469	0
PRUPE_1G001700	C1+C20	PRUPE_3G265400	0.835737	-0.229656
PRUPE_1G001700	C1+C20	PRUPE_3G268100	0.84993	0.299289
PRUPE_1G001700	C1+C20	PRUPE_3G268900	0.786056	0.208846
PRUPE_1G001700	C1+C20	PRUPE_3G271200	0.86469	0
PRUPE_1G001700	C1+C20	PRUPE_3G275600	0.837937	0.211328
PRUPE_1G001700	C1+C20	PRUPE_3G279500	0.86469	0
PRUPE_1G001700	C1+C20	PRUPE_3G279600	0.863117	0
PRUPE_1G001700	C1+C20	PRUPE_3G279700	0.86469	0.101901
PRUPE_1G001700	C1+C20	PRUPE_3G288300	0.86469	0.007868
PRUPE_1G001700	C1+C20	PRUPE_3G289100	0.892275	0.240909
PRUPE_1G001700	C1+C20	PRUPE_3G290700	0.885884	-0.085238
PRUPE_1G001700	C1+C20	PRUPE_3G292500	0.766387	-0.238065
PRUPE_1G001700	C1+C20	PRUPE_3G294500	0.817178	0.19775
PRUPE_1G001700	C1+C20	PRUPE_3G296600	0.880685	0.101935
PRUPE_1G001700	C1+C20	PRUPE_3G303700	0.867368	0.031087
PRUPE_1G001700	C1+C20	PRUPE_3G305600	0.8598	-0.137126
PRUPE_1G001700	C1+C20	PRUPE_3G311100	0.815698	-0.099068
PRUPE_1G001700	C1+C20	PRUPE_3G313500	0.806325	0.160782
PRUPE_1G001700	C1+C20	PRUPE_3G314800	0.826186	-0.016782
PRUPE_1G001700	C1+C20	PRUPE_4G001100	0.854857	-0.011538
PRUPE_1G001700	C1+C20	PRUPE_4G011900	0.873781	-0.021311
PRUPE_1G001700	C1+C20	PRUPE_4G014100	0.836009	-0.248788
PRUPE_1G001700	C1+C20	PRUPE_4G017400	0.86469	0
PRUPE_1G001700	C1+C20	PRUPE_4G018400	0.798911	-0.156414
PRUPE_1G001700	C1+C20	PRUPE_4G020300	0.884204	-0.239896
PRUPE_1G001700	C1+C20	PRUPE_4G021800	0.848411	0.27934
PRUPE_1G001700	C1+C20	PRUPE_4G025700	0.805829	0.245853
PRUPE_1G001700	C1+C20	PRUPE_4G026000	0.842358	-0.008473
PRUPE_1G001700	C1+C20	PRUPE_4G030600	0.91426	0.202422
PRUPE_1G001700	C1+C20	PRUPE_4G033000	0.801294	0.150219
PRUPE_1G001700	C1+C20	PRUPE_4G036000	0.837233	0.450284
PRUPE_1G001700	C1+C20	PRUPE_4G038000	0.86469	-0.180702
PRUPE_1G001700	C1+C20	PRUPE_4G041300	0.823862	0.172866
PRUPE_1G001700	C1+C20	PRUPE_4G048000	0.7557	-0.143648
PRUPE_1G001700	C1+C20	PRUPE_4G055600	0.787684	0.401492
PRUPE_1G001700	C1+C20	PRUPE_4G057600	0.763603	-0.059984
PRUPE_1G001700	C1+C20	PRUPE_4G058900	0.760005	-0.180702
PRUPE_1G001700	C1+C20	PRUPE_4G059700	0.86469	0.188902
PRUPE_1G001700	C1+C20	PRUPE_4G059800	0.776646	0.007868
PRUPE_1G001700	C1+C20	PRUPE_4G060700	0.760533	-0.239782
PRUPE_1G001700	C1+C20	PRUPE_4G061100	0.842178	0
PRUPE_1G001700	C1+C20	PRUPE_4G067200	0.828739	-0.080109
PRUPE_1G001700	C1+C20	PRUPE_4G071200	0.840925	0.043838
PRUPE_1G001700	C1+C20	PRUPE_4G072800	0.77341	-0.24185
PRUPE_1G001700	C1+C20	PRUPE_4G074700	0.801582	-0.062659
PRUPE_1G001700	C1+C20	PRUPE_4G078400	0.884998	0.498102
PRUPE_1G001700	C1+C20	PRUPE_4G087100	0.870748	-0.159923
PRUPE_1G001700	C1+C20	PRUPE_4G095600	0.86469	-0.180702
PRUPE_1G001700	C1+C20	PRUPE_4G095900	0.840421	0.394143
PRUPE_1G001700	C1+C20	PRUPE_4G102300	0.845204	0.118726
PRUPE_1G001700	C1+C20	PRUPE_4G107200	0.863519	0.016086
PRUPE_1G001700	C1+C20	PRUPE_4G109200	0.832548	0.34319
PRUPE_1G001700	C1+C20	PRUPE_4G113000	0.841927	0.18775
PRUPE_1G001700	C1+C20	PRUPE_4G117600	0.88426	0.133604
PRUPE_1G001700	C1+C20	PRUPE_4G122000	0.780633	-0.091246
PRUPE_1G001700	C1+C20	PRUPE_4G122500	0.86469	0
PRUPE_1G001700	C1+C20	PRUPE_4G122700	0.86469	0
PRUPE_1G001700	C1+C20	PRUPE_4G128700	0.750399	0
PRUPE_1G001700	C1+C20	PRUPE_4G129700	0.86469	-0.031729
PRUPE_1G001700	C1+C20	PRUPE_4G132100	0.892387	-0.229495
PRUPE_1G001700	C1+C20	PRUPE_4G149100	0.862781	-0.179081
PRUPE_1G001700	C1+C20	PRUPE_4G149900	0.86469	0.186455
PRUPE_1G001700	C1+C20	PRUPE_4G153100	0.848329	-0.292533
PRUPE_1G001700	C1+C20	PRUPE_4G156100	0.838465	0.127475
PRUPE_1G001700	C1+C20	PRUPE_4G160700	0.793955	0.215887
PRUPE_1G001700	C1+C20	PRUPE_4G164300	0.811481	0
PRUPE_1G001700	C1+C20	PRUPE_4G166600	0.788925	0.126731
PRUPE_1G001700	C1+C20	PRUPE_4G168100	0.831765	-0.098877
PRUPE_1G001700	C1+C20	PRUPE_4G178100	0.761247	-0.124667
PRUPE_1G001700	C1+C20	PRUPE_4G178200	0.86469	0.007868
PRUPE_1G001700	C1+C20	PRUPE_4G181000	0.860273	0.283297
PRUPE_1G001700	C1+C20	PRUPE_4G181900	0.763942	0.450353
PRUPE_1G001700	C1+C20	PRUPE_4G184900	0.837824	-0.157302
PRUPE_1G001700	C1+C20	PRUPE_4G194100	0.835102	0.216928
PRUPE_1G001700	C1+C20	PRUPE_4G198200	0.84818	-0.20866
PRUPE_1G001700	C1+C20	PRUPE_4G199500	0.779081	0.065424
PRUPE_1G001700	C1+C20	PRUPE_4G199700	0.777085	-0.027753
PRUPE_1G001700	C1+C20	PRUPE_4G203800	0.86469	-0.079087
PRUPE_1G001700	C1+C20	PRUPE_4G204900	0.76174	-0.079782
PRUPE_1G001700	C1+C20	PRUPE_4G208700	0.814094	-0.016871
PRUPE_1G001700	C1+C20	PRUPE_4G209900	0.814998	0.453483
PRUPE_1G001700	C1+C20	PRUPE_4G210500	0.817385	-0.01609
PRUPE_1G001700	C1+C20	PRUPE_4G212000	0.865563	-0.361289
PRUPE_1G001700	C1+C20	PRUPE_4G218200	0.86469	0
PRUPE_1G001700	C1+C20	PRUPE_4G219800	0.86469	0.283521
PRUPE_1G001700	C1+C20	PRUPE_4G222900	0.831218	0.015908
PRUPE_1G001700	C1+C20	PRUPE_4G223900	0.792188	-0.078237
PRUPE_1G001700	C1+C20	PRUPE_4G228100	0.836688	-0.17355
PRUPE_1G001700	C1+C20	PRUPE_4G232900	0.895667	-0.257195
PRUPE_1G001700	C1+C20	PRUPE_4G234900	0.86469	0
PRUPE_1G001700	C1+C20	PRUPE_4G237600	0.782434	0.248263
PRUPE_1G001700	C1+C20	PRUPE_4G240700	0.846308	0.084242
PRUPE_1G001700	C1+C20	PRUPE_4G252900	0.86469	-0.180702
PRUPE_1G001700	C1+C20	PRUPE_4G256300	0.750065	0
PRUPE_1G001700	C1+C20	PRUPE_4G258100	0.857335	-0.072084
PRUPE_1G001700	C1+C20	PRUPE_4G259600	0.837695	0.171848
PRUPE_1G001700	C1+C20	PRUPE_4G262800	0.86469	0
PRUPE_1G001700	C1+C20	PRUPE_4G262900	0.851294	-0.043993
PRUPE_1G001700	C1+C20	PRUPE_4G264800	0.938363	-0.155512
PRUPE_1G001700	C1+C20	PRUPE_4G267300	0.797302	-0.133958
PRUPE_1G001700	C1+C20	PRUPE_4G269900	0.750335	0.283521
PRUPE_1G001700	C1+C20	PRUPE_4G281300	0.76486	0.224144
PRUPE_1G001700	C1+C20	PRUPE_4G284000	0.828024	0.258928
PRUPE_1G001700	C1+C20	PRUPE_4G284800	0.760736	0.484248
PRUPE_1G001700	C1+C20	PRUPE_4G287400	0.772904	-0.007932
PRUPE_1G001700	C1+C20	PRUPE_4G287500	0.823524	0.086309
PRUPE_1G001700	C1+C20	PRUPE_5G000700	0.786009	-0.076556
PRUPE_1G001700	C1+C20	PRUPE_5G005200	0.922755	0.15511
PRUPE_1G001700	C1+C20	PRUPE_5G016600	0.843595	0.394096
PRUPE_1G001700	C1+C20	PRUPE_5G023100	0.86469	-0.08205
PRUPE_1G001700	C1+C20	PRUPE_5G029400	0.844857	-0.048151
PRUPE_1G001700	C1+C20	PRUPE_5G037500	0.86469	0
PRUPE_1G001700	C1+C20	PRUPE_5G041400	0.880756	0
PRUPE_1G001700	C1+C20	PRUPE_5G042200	0.86469	0
PRUPE_1G001700	C1+C20	PRUPE_5G044000	0.79369	0.042598
PRUPE_1G001700	C1+C20	PRUPE_5G046700	0.84867	0.112013
PRUPE_1G001700	C1+C20	PRUPE_5G046900	0.773136	-0.008982
PRUPE_1G001700	C1+C20	PRUPE_5G058500	0.773569	0.390858
PRUPE_1G001700	C1+C20	PRUPE_5G062500	0.83485	-0.238573
PRUPE_1G001700	C1+C20	PRUPE_5G069300	0.794361	-0.227366
PRUPE_1G001700	C1+C20	PRUPE_5G071200	0.751488	0.004461
PRUPE_1G001700	C1+C20	PRUPE_5G078000	0.838017	-0.197998
PRUPE_1G001700	C1+C20	PRUPE_5G081400	0.821295	0.401072
PRUPE_1G001700	C1+C20	PRUPE_5G086100	0.788248	0.136934
PRUPE_1G001700	C1+C20	PRUPE_5G088500	0.907226	-0.040107
PRUPE_1G001700	C1+C20	PRUPE_5G096100	0.844073	0
PRUPE_1G001700	C1+C20	PRUPE_5G099800	0.802522	-0.257058
PRUPE_1G001700	C1+C20	PRUPE_5G105600	0.821823	0.260126
PRUPE_1G001700	C1+C20	PRUPE_5G106600	0.831819	0.180769
PRUPE_1G001700	C1+C20	PRUPE_5G111000	0.906923	0.351624
PRUPE_1G001700	C1+C20	PRUPE_5G112100	0.850445	-0.168467
PRUPE_1G001700	C1+C20	PRUPE_5G113700	0.781439	0.21592
PRUPE_1G001700	C1+C20	PRUPE_5G113800	0.828517	-0.025013
PRUPE_1G001700	C1+C20	PRUPE_5G115200	0.776013	0.115851
PRUPE_1G001700	C1+C20	PRUPE_5G126800	0.891823	0.039853
PRUPE_1G001700	C1+C20	PRUPE_5G133200	0.789357	-0.309581
PRUPE_1G001700	C1+C20	PRUPE_5G134500	0.86469	0.080959
PRUPE_1G001700	C1+C20	PRUPE_5G134900	0.754608	0.0629
PRUPE_1G001700	C1+C20	PRUPE_5G136200	0.754198	0.327928
PRUPE_1G001700	C1+C20	PRUPE_5G144400	0.893089	-0.165246
PRUPE_1G001700	C1+C20	PRUPE_5G147300	0.866992	0.16316
PRUPE_1G001700	C1+C20	PRUPE_5G151500	0.853503	0
PRUPE_1G001700	C1+C20	PRUPE_5G152200	0.816394	-0.145634
PRUPE_1G001700	C1+C20	PRUPE_5G155400	0.857453	-0.008652
PRUPE_1G001700	C1+C20	PRUPE_5G159300	0.856261	0.108921
PRUPE_1G001700	C1+C20	PRUPE_5G162600	0.851846	-0.008473
PRUPE_1G001700	C1+C20	PRUPE_5G162700	0.765352	-0.008473
PRUPE_1G001700	C1+C20	PRUPE_5G163000	0.86469	0.21966
PRUPE_1G001700	C1+C20	PRUPE_5G163500	0.823789	-0.063005
PRUPE_1G001700	C1+C20	PRUPE_5G175600	0.846096	0.059416
PRUPE_1G001700	C1+C20	PRUPE_5G176200	0.791973	0.098648
PRUPE_1G001700	C1+C20	PRUPE_5G181100	0.813889	0.381388
PRUPE_1G001700	C1+C20	PRUPE_5G182400	0.854216	0.023457
PRUPE_1G001700	C1+C20	PRUPE_5G183100	0.95629	0.170724
PRUPE_1G001700	C1+C20	PRUPE_5G184100	0.923199	0.001943
PRUPE_1G001700	C1+C20	PRUPE_5G186900	0.93894	-0.024266
PRUPE_1G001700	C1+C20	PRUPE_5G188700	0.86469	0
PRUPE_1G001700	C1+C20	PRUPE_5G189300	0.86469	0.104739
PRUPE_1G001700	C1+C20	PRUPE_5G195700	0.829769	-0.141794
PRUPE_1G001700	C1+C20	PRUPE_5G205500	0.853323	0.065935
PRUPE_1G001700	C1+C20	PRUPE_5G207200	0.794966	-0.074794
PRUPE_1G001700	C1+C20	PRUPE_5G209600	0.86469	0.007967
PRUPE_1G001700	C1+C20	PRUPE_5G219100	0.836668	0.163528
PRUPE_1G001700	C1+C20	PRUPE_5G219300	0.86469	-0.194574
PRUPE_1G001700	C1+C20	PRUPE_5G220000	0.825831	0.461308
PRUPE_1G001700	C1+C20	PRUPE_5G220400	0.792255	0.342795
PRUPE_1G001700	C1+C20	PRUPE_5G226100	0.834068	-0.098589
PRUPE_1G001700	C1+C20	PRUPE_5G226900	0.856759	0.139803
PRUPE_1G001700	C1+C20	PRUPE_5G227200	0.86469	0
PRUPE_1G001700	C1+C20	PRUPE_5G227800	0.796406	-0.445527
PRUPE_1G001700	C1+C20	PRUPE_5G229100	0.827837	0.444607
PRUPE_1G001700	C1+C20	PRUPE_5G229300	0.860486	-0.057985
PRUPE_1G001700	C1+C20	PRUPE_5G229700	0.85832	0.256767
PRUPE_1G001700	C1+C20	PRUPE_5G235100	0.853867	-0.141401
PRUPE_1G001700	C1+C20	PRUPE_5G238900	0.851483	-0.221161
PRUPE_1G001700	C1+C20	PRUPE_5G239900	0.922168	0.010662
PRUPE_1G001700	C1+C20	PRUPE_5G245100	0.858549	0.307536
PRUPE_1G001700	C1+C20	PRUPE_6G000200	0.777186	0.07521
PRUPE_1G001700	C1+C20	PRUPE_6G000500	0.86469	0
PRUPE_1G001700	C1+C20	PRUPE_6G003000	0.874092	0.283521
PRUPE_1G001700	C1+C20	PRUPE_6G004400	0.865418	0.450588
PRUPE_1G001700	C1+C20	PRUPE_6G006100	0.796663	-0.36874
PRUPE_1G001700	C1+C20	PRUPE_6G006300	0.795883	-0.165221
PRUPE_1G001700	C1+C20	PRUPE_6G009600	0.860022	-0.180702
PRUPE_1G001700	C1+C20	PRUPE_6G009700	0.836753	0.032954
PRUPE_1G001700	C1+C20	PRUPE_6G010800	0.795225	0.147326
PRUPE_1G001700	C1+C20	PRUPE_6G013100	0.864624	0.093255
PRUPE_1G001700	C1+C20	PRUPE_6G014000	0.879113	0.030082
PRUPE_1G001700	C1+C20	PRUPE_6G016300	0.815033	-0.180941
PRUPE_1G001700	C1+C20	PRUPE_6G021600	0.86469	0
PRUPE_1G001700	C1+C20	PRUPE_6G026800	0.853602	0.061223
PRUPE_1G001700	C1+C20	PRUPE_6G027800	0.761261	-0.101193
PRUPE_1G001700	C1+C20	PRUPE_6G037900	0.852057	0.24276
PRUPE_1G001700	C1+C20	PRUPE_6G047800	0.887369	-0.052573
PRUPE_1G001700	C1+C20	PRUPE_6G057700	0.800026	-0.08879
PRUPE_1G001700	C1+C20	PRUPE_6G058300	0.772409	0.411685
PRUPE_1G001700	C1+C20	PRUPE_6G058700	0.788846	0.382913
PRUPE_1G001700	C1+C20	PRUPE_6G060200	0.783813	0.014322
PRUPE_1G001700	C1+C20	PRUPE_6G060900	0.767556	-0.147866
PRUPE_1G001700	C1+C20	PRUPE_6G067300	0.860294	0.071787
PRUPE_1G001700	C1+C20	PRUPE_6G070600	0.847613	-0.13171
PRUPE_1G001700	C1+C20	PRUPE_6G072300	0.838029	-0.069928
PRUPE_1G001700	C1+C20	PRUPE_6G076500	0.86469	0
PRUPE_1G001700	C1+C20	PRUPE_6G079700	0.86469	0.462069
PRUPE_1G001700	C1+C20	PRUPE_6G080800	0.861079	0.070548
PRUPE_1G001700	C1+C20	PRUPE_6G081900	0.835063	0.492515
PRUPE_1G001700	C1+C20	PRUPE_6G085200	0.778752	-0.059353
PRUPE_1G001700	C1+C20	PRUPE_6G098300	0.832221	-0.082326
PRUPE_1G001700	C1+C20	PRUPE_6G099800	0.802769	-0.12343
PRUPE_1G001700	C1+C20	PRUPE_6G107200	0.825696	-0.272825
PRUPE_1G001700	C1+C20	PRUPE_6G107500	0.86469	-0.180702
PRUPE_1G001700	C1+C20	PRUPE_6G112000	0.86469	0
PRUPE_1G001700	C1+C20	PRUPE_6G113300	0.866601	0.016089
PRUPE_1G001700	C1+C20	PRUPE_6G114300	0.86469	0.007868
PRUPE_1G001700	C1+C20	PRUPE_6G114900	0.836743	0.099207
PRUPE_1G001700	C1+C20	PRUPE_6G120300	0.811293	-0.00065
PRUPE_1G001700	C1+C20	PRUPE_6G121400	0.839459	0.298928
PRUPE_1G001700	C1+C20	PRUPE_6G121700	0.816479	0.395437
PRUPE_1G001700	C1+C20	PRUPE_6G123300	0.86469	0
PRUPE_1G001700	C1+C20	PRUPE_6G124300	0.86469	0
PRUPE_1G001700	C1+C20	PRUPE_6G129600	0.863573	0.2211
PRUPE_1G001700	C1+C20	PRUPE_6G131400	0.772903	-0.041743
PRUPE_1G001700	C1+C20	PRUPE_6G134300	0.851362	-0.078271
PRUPE_1G001700	C1+C20	PRUPE_6G134700	0.86469	0
PRUPE_1G001700	C1+C20	PRUPE_6G134900	0.772244	0.188343
PRUPE_1G001700	C1+C20	PRUPE_6G138600	0.912661	-0.054162
PRUPE_1G001700	C1+C20	PRUPE_6G138700	0.897769	-0.253163
PRUPE_1G001700	C1+C20	PRUPE_6G139300	0.861542	-0.201366
PRUPE_1G001700	C1+C20	PRUPE_6G152400	0.755431	0.188902
PRUPE_1G001700	C1+C20	PRUPE_6G152800	0.827229	0.352038
PRUPE_1G001700	C1+C20	PRUPE_6G161900	0.805718	-0.212639
PRUPE_1G001700	C1+C20	PRUPE_6G165500	0.780713	-0.195044
PRUPE_1G001700	C1+C20	PRUPE_6G170400	0.822994	-0.106655
PRUPE_1G001700	C1+C20	PRUPE_6G172200	0.805085	0.122209
PRUPE_1G001700	C1+C20	PRUPE_6G177700	0.862744	0.043706
PRUPE_1G001700	C1+C20	PRUPE_6G178700	0.819546	-0.000207
PRUPE_1G001700	C1+C20	PRUPE_6G187800	0.751546	0.292483
PRUPE_1G001700	C1+C20	PRUPE_6G188300	0.826036	0.111544
PRUPE_1G001700	C1+C20	PRUPE_6G188600	0.86469	-0.098717
PRUPE_1G001700	C1+C20	PRUPE_6G192500	0.844093	0.412423
PRUPE_1G001700	C1+C20	PRUPE_6G196500	0.764687	0.204808
PRUPE_1G001700	C1+C20	PRUPE_6G196800	0.814735	-0.212017
PRUPE_1G001700	C1+C20	PRUPE_6G197700	0.86469	0.198007
PRUPE_1G001700	C1+C20	PRUPE_6G198400	0.86469	0.072357
PRUPE_1G001700	C1+C20	PRUPE_6G201900	0.817505	0.000138
PRUPE_1G001700	C1+C20	PRUPE_6G202300	0.78378	0.398612
PRUPE_1G001700	C1+C20	PRUPE_6G202600	0.80566	-0.04446
PRUPE_1G001700	C1+C20	PRUPE_6G205900	0.83007	0.276545
PRUPE_1G001700	C1+C20	PRUPE_6G211000	0.859758	0.414323
PRUPE_1G001700	C1+C20	PRUPE_6G216300	0.789963	0.34206
PRUPE_1G001700	C1+C20	PRUPE_6G216600	0.758386	-0.077205
PRUPE_1G001700	C1+C20	PRUPE_6G216700	0.836785	0.251567
PRUPE_1G001700	C1+C20	PRUPE_6G217100	0.750991	-0.140302
PRUPE_1G001700	C1+C20	PRUPE_6G226900	0.797477	0.268895
PRUPE_1G001700	C1+C20	PRUPE_6G227000	0.875894	0.283521
PRUPE_1G001700	C1+C20	PRUPE_6G236500	0.854469	-0.119508
PRUPE_1G001700	C1+C20	PRUPE_6G243900	0.759726	0.414969
PRUPE_1G001700	C1+C20	PRUPE_6G247500	0.754573	-0.09121
PRUPE_1G001700	C1+C20	PRUPE_6G252300	0.892544	0.010972
PRUPE_1G001700	C1+C20	PRUPE_6G256000	0.773337	-0.053118
PRUPE_1G001700	C1+C20	PRUPE_6G257600	0.764278	-0.038679
PRUPE_1G001700	C1+C20	PRUPE_6G259500	0.86469	0
PRUPE_1G001700	C1+C20	PRUPE_6G264900	0.77579	0.234809
PRUPE_1G001700	C1+C20	PRUPE_6G268600	0.782626	0.049501
PRUPE_1G001700	C1+C20	PRUPE_6G272600	0.833815	0.366743
PRUPE_1G001700	C1+C20	PRUPE_6G273500	0.86469	-0.201436
PRUPE_1G001700	C1+C20	PRUPE_6G273600	0.86469	0
PRUPE_1G001700	C1+C20	PRUPE_6G291300	0.86469	0
PRUPE_1G001700	C1+C20	PRUPE_6G292300	0.844228	-0.047223
PRUPE_1G001700	C1+C20	PRUPE_6G292600	0.823176	-0.051415
PRUPE_1G001700	C1+C20	PRUPE_6G294300	0.816288	0
PRUPE_1G001700	C1+C20	PRUPE_6G299300	0.86469	0
PRUPE_1G001700	C1+C20	PRUPE_6G303900	0.86469	-0.008473
PRUPE_1G001700	C1+C20	PRUPE_6G307400	0.86469	0.072438
PRUPE_1G001700	C1+C20	PRUPE_6G307800	0.863603	0.157539
PRUPE_1G001700	C1+C20	PRUPE_6G308100	0.86469	0
PRUPE_1G001700	C1+C20	PRUPE_6G309200	0.809145	0.143055
PRUPE_1G001700	C1+C20	PRUPE_6G309300	0.86469	0
PRUPE_1G001700	C1+C20	PRUPE_6G311100	0.86469	0.182832
PRUPE_1G001700	C1+C20	PRUPE_6G314400	0.771311	-0.180702
PRUPE_1G001700	C1+C20	PRUPE_6G315400	0.908075	-0.182896
PRUPE_1G001700	C1+C20	PRUPE_6G316900	0.832595	0.031662
PRUPE_1G001700	C1+C20	PRUPE_6G318600	0.847597	0.127553
PRUPE_1G001700	C1+C20	PRUPE_6G319200	0.86469	0
PRUPE_1G001700	C1+C20	PRUPE_6G319300	0.86469	0
PRUPE_1G001700	C1+C20	PRUPE_6G320600	0.780731	-0.37935
PRUPE_1G001700	C1+C20	PRUPE_6G331600	0.863209	-0.19659
PRUPE_1G001700	C1+C20	PRUPE_6G331700	0.835392	0.118115
PRUPE_1G001700	C1+C20	PRUPE_6G333300	0.836781	-0.162378
PRUPE_1G001700	C1+C20	PRUPE_6G334500	0.799474	-0.221619
PRUPE_1G001700	C1+C20	PRUPE_6G354200	0.793583	0.006164
PRUPE_1G001700	C1+C20	PRUPE_6G356200	0.86469	0
PRUPE_1G001700	C1+C20	PRUPE_6G357000	0.86469	-0.180702
PRUPE_1G001700	C1+C20	PRUPE_6G358300	0.86469	0.062158
PRUPE_1G001700	C1+C20	PRUPE_7G004900	0.843865	-0.193704
PRUPE_1G001700	C1+C20	PRUPE_7G005500	0.858111	0
PRUPE_1G001700	C1+C20	PRUPE_7G009600	0.860054	0.194935
PRUPE_1G001700	C1+C20	PRUPE_7G010400	0.770218	-0.019667
PRUPE_1G001700	C1+C20	PRUPE_7G015500	0.86469	0
PRUPE_1G001700	C1+C20	PRUPE_7G015900	0.794865	-0.06587
PRUPE_1G001700	C1+C20	PRUPE_7G023100	0.856406	-0.155907
PRUPE_1G001700	C1+C20	PRUPE_7G028300	0.854922	-0.180702
PRUPE_1G001700	C1+C20	PRUPE_7G030500	0.780817	0.051981
PRUPE_1G001700	C1+C20	PRUPE_7G041100	0.843508	0
PRUPE_1G001700	C1+C20	PRUPE_7G043100	0.829586	-0.04733
PRUPE_1G001700	C1+C20	PRUPE_7G048100	0.846719	-0.092137
PRUPE_1G001700	C1+C20	PRUPE_7G050200	0.856761	-0.158129
PRUPE_1G001700	C1+C20	PRUPE_7G054600	0.87286	-0.215384
PRUPE_1G001700	C1+C20	PRUPE_7G057900	0.761759	-0.353481
PRUPE_1G001700	C1+C20	PRUPE_7G061500	0.825754	0.104657
PRUPE_1G001700	C1+C20	PRUPE_7G066000	0.83279	0.356463
PRUPE_1G001700	C1+C20	PRUPE_7G066600	0.86469	0
PRUPE_1G001700	C1+C20	PRUPE_7G066700	0.771879	0.293656
PRUPE_1G001700	C1+C20	PRUPE_7G069700	0.829809	0.093872
PRUPE_1G001700	C1+C20	PRUPE_7G077800	0.860241	-0.038426
PRUPE_1G001700	C1+C20	PRUPE_7G079700	0.926407	-0.426426
PRUPE_1G001700	C1+C20	PRUPE_7G081800	0.862847	0
PRUPE_1G001700	C1+C20	PRUPE_7G086400	0.84267	-0.099604
PRUPE_1G001700	C1+C20	PRUPE_7G087700	0.86469	0
PRUPE_1G001700	C1+C20	PRUPE_7G087900	0.816003	-0.008368
PRUPE_1G001700	C1+C20	PRUPE_7G099000	0.763301	0.029052
PRUPE_1G001700	C1+C20	PRUPE_7G100700	0.921217	0.304633
PRUPE_1G001700	C1+C20	PRUPE_7G102400	0.900364	-0.230916
PRUPE_1G001700	C1+C20	PRUPE_7G110000	0.849628	-0.111006
PRUPE_1G001700	C1+C20	PRUPE_7G112500	0.79931	0.075591
PRUPE_1G001700	C1+C20	PRUPE_7G126200	0.854593	-0.180675
PRUPE_1G001700	C1+C20	PRUPE_7G126800	0.799124	-0.054818
PRUPE_1G001700	C1+C20	PRUPE_7G130300	0.810312	0.129128
PRUPE_1G001700	C1+C20	PRUPE_7G131900	0.838113	-0.111973
PRUPE_1G001700	C1+C20	PRUPE_7G135400	0.798615	0.264883
PRUPE_1G001700	C1+C20	PRUPE_7G140200	0.86469	0
PRUPE_1G001700	C1+C20	PRUPE_7G147500	0.950977	0.466311
PRUPE_1G001700	C1+C20	PRUPE_7G147800	0.750585	-0.153762
PRUPE_1G001700	C1+C20	PRUPE_7G151000	0.818855	-0.02774
PRUPE_1G001700	C1+C20	PRUPE_7G153300	0.822539	-0.135818
PRUPE_1G001700	C1+C20	PRUPE_7G156100	0.817357	-0.078019
PRUPE_1G001700	C1+C20	PRUPE_7G157200	0.862869	0.153095
PRUPE_1G001700	C1+C20	PRUPE_7G165500	0.808717	-0.302264
PRUPE_1G001700	C1+C20	PRUPE_7G165900	0.792528	-0.149512
PRUPE_1G001700	C1+C20	PRUPE_7G166900	0.86469	-0.111477
PRUPE_1G001700	C1+C20	PRUPE_7G170400	0.814114	0.163867
PRUPE_1G001700	C1+C20	PRUPE_7G174400	0.85687	-0.041473
PRUPE_1G001700	C1+C20	PRUPE_7G175300	0.861391	0.418732
PRUPE_1G001700	C1+C20	PRUPE_7G176100	0.826413	-0.109629
PRUPE_1G001700	C1+C20	PRUPE_7G181100	0.86469	0
PRUPE_1G001700	C1+C20	PRUPE_7G187400	0.86469	0
PRUPE_1G001700	C1+C20	PRUPE_7G190700	0.86469	0
PRUPE_1G001700	C1+C20	PRUPE_7G199100	0.861971	0.325474
PRUPE_1G001700	C1+C20	PRUPE_7G200200	0.86469	0.112206
PRUPE_1G001700	C1+C20	PRUPE_7G200500	0.86469	0
PRUPE_1G001700	C1+C20	PRUPE_7G200700	0.789236	-0.124436
PRUPE_1G001700	C1+C20	PRUPE_7G203200	0.755745	-0.065841
PRUPE_1G001700	C1+C20	PRUPE_7G207700	0.86469	-0.032233
PRUPE_1G001700	C1+C20	PRUPE_7G209500	0.851945	-0.01637
PRUPE_1G001700	C1+C20	PRUPE_7G213200	0.847298	0.291416
PRUPE_1G001700	C1+C20	PRUPE_7G222200	0.758296	-0.272775
PRUPE_1G001700	C1+C20	PRUPE_7G225100	0.86469	0.283521
PRUPE_1G001700	C1+C20	PRUPE_7G226100	0.86469	-0.180702
PRUPE_1G001700	C1+C20	PRUPE_7G228700	0.797577	-0.0643
PRUPE_1G001700	C1+C20	PRUPE_7G230300	0.840673	0.132755
PRUPE_1G001700	C1+C20	PRUPE_7G233200	0.84743	0.212077
PRUPE_1G001700	C1+C20	PRUPE_7G234200	0.855329	-0.064287
PRUPE_1G001700	C1+C20	PRUPE_7G234300	0.822622	-0.037546
PRUPE_1G001700	C1+C20	PRUPE_7G235400	0.776359	0.13087
PRUPE_1G001700	C1+C20	PRUPE_7G240100	0.86469	0
PRUPE_1G001700	C1+C20	PRUPE_7G241300	0.812797	0.290106
PRUPE_1G001700	C1+C20	PRUPE_7G241500	0.922377	0.040255
PRUPE_1G001700	C1+C20	PRUPE_7G244800	0.867201	0
PRUPE_1G001700	C1+C20	PRUPE_7G244900	0.850203	0.047478
PRUPE_1G001700	C1+C20	PRUPE_7G248500	0.826593	0.144062
PRUPE_1G001700	C1+C20	PRUPE_7G251100	0.86469	0
PRUPE_1G001700	C1+C20	PRUPE_7G252000	0.752741	-0.056221
PRUPE_1G001700	C1+C20	PRUPE_7G255600	0.81049	-0.210848
PRUPE_1G001700	C1+C20	PRUPE_7G256900	0.780213	-0.160877
PRUPE_1G001700	C1+C20	PRUPE_7G257500	0.764847	-0.166118
PRUPE_1G001700	C1+C20	PRUPE_7G258100	0.86469	-0.003543
PRUPE_1G001700	C1+C20	PRUPE_7G259800	0.888333	0.072494
PRUPE_1G001700	C1+C20	PRUPE_7G270400	0.812011	0.302354
PRUPE_1G001700	C1+C20	PRUPE_8G002100	0.771618	-0.040662
PRUPE_1G001700	C1+C20	PRUPE_8G003300	0.761149	0.06144
PRUPE_1G001700	C1+C20	PRUPE_8G006700	0.860532	0.16649
PRUPE_1G001700	C1+C20	PRUPE_8G008500	0.785649	-0.386775
PRUPE_1G001700	C1+C20	PRUPE_8G011900	0.842408	-0.325471
PRUPE_1G001700	C1+C20	PRUPE_8G013200	0.858269	0.069973
PRUPE_1G001700	C1+C20	PRUPE_8G015000	0.796482	-0.199355
PRUPE_1G001700	C1+C20	PRUPE_8G018700	0.77275	0.117567
PRUPE_1G001700	C1+C20	PRUPE_8G019900	0.926921	0.486598
PRUPE_1G001700	C1+C20	PRUPE_8G022700	0.783961	0.108892
PRUPE_1G001700	C1+C20	PRUPE_8G023600	0.88068	-0.019113
PRUPE_1G001700	C1+C20	PRUPE_8G025700	0.752147	-0.027414
PRUPE_1G001700	C1+C20	PRUPE_8G032300	0.805612	-0.180702
PRUPE_1G001700	C1+C20	PRUPE_8G032800	0.801631	0.13549
PRUPE_1G001700	C1+C20	PRUPE_8G033200	0.86469	0
PRUPE_1G001700	C1+C20	PRUPE_8G034000	0.86469	0
PRUPE_1G001700	C1+C20	PRUPE_8G034700	0.761631	-0.13121
PRUPE_1G001700	C1+C20	PRUPE_8G034800	0.788851	0.287525
PRUPE_1G001700	C1+C20	PRUPE_8G035900	0.835945	-0.138964
PRUPE_1G001700	C1+C20	PRUPE_8G037000	0.758397	-0.17945
PRUPE_1G001700	C1+C20	PRUPE_8G055500	0.790798	0.19785
PRUPE_1G001700	C1+C20	PRUPE_8G059100	0.812208	0.420043
PRUPE_1G001700	C1+C20	PRUPE_8G061400	0.86469	0.007868
PRUPE_1G001700	C1+C20	PRUPE_8G068100	0.78066	-0.09206
PRUPE_1G001700	C1+C20	PRUPE_8G068200	0.866343	-0.122651
PRUPE_1G001700	C1+C20	PRUPE_8G069200	0.888288	-0.481525
PRUPE_1G001700	C1+C20	PRUPE_8G072000	0.808888	-0.07831
PRUPE_1G001700	C1+C20	PRUPE_8G073200	0.865443	0.021445
PRUPE_1G001700	C1+C20	PRUPE_8G077400	0.852489	0.319533
PRUPE_1G001700	C1+C20	PRUPE_8G088800	0.86469	-0.08205
PRUPE_1G001700	C1+C20	PRUPE_8G089200	0.86469	-0.008473
PRUPE_1G001700	C1+C20	PRUPE_8G092600	0.809124	0.079208
PRUPE_1G001700	C1+C20	PRUPE_8G097000	0.851329	-0.066428
PRUPE_1G001700	C1+C20	PRUPE_8G104500	0.820412	0.347817
PRUPE_1G001700	C1+C20	PRUPE_8G105000	0.875211	-0.089795
PRUPE_1G001700	C1+C20	PRUPE_8G110800	0.751875	-0.133459
PRUPE_1G001700	C1+C20	PRUPE_8G111100	0.791873	0.180585
PRUPE_1G001700	C1+C20	PRUPE_8G111900	0.791265	0.359857
PRUPE_1G001700	C1+C20	PRUPE_8G113200	0.855445	-0.04384
PRUPE_1G001700	C1+C20	PRUPE_8G114200	0.848882	0.129379
PRUPE_1G001700	C1+C20	PRUPE_8G119700	0.86469	0.35792
PRUPE_1G001700	C1+C20	PRUPE_8G124300	0.834105	0.387267
PRUPE_1G001700	C1+C20	PRUPE_8G124400	0.762571	0.304792
PRUPE_1G001700	C1+C20	PRUPE_8G128200	0.901156	-0.136388
PRUPE_1G001700	C1+C20	PRUPE_8G132100	0.806674	0
PRUPE_1G001700	C1+C20	PRUPE_8G132700	0.792981	-0.158888
PRUPE_1G001700	C1+C20	PRUPE_8G136500	0.795417	0.153918
PRUPE_1G001700	C1+C20	PRUPE_8G148300	0.819998	-0.231751
PRUPE_1G001700	C1+C20	PRUPE_8G152700	0.86469	0
PRUPE_1G001700	C1+C20	PRUPE_8G160900	0.764346	0.022146
PRUPE_1G001700	C1+C20	PRUPE_8G166900	0.86469	-0.171503
PRUPE_1G001700	C1+C20	PRUPE_8G167600	0.82407	0.214834
PRUPE_1G001700	C1+C20	PRUPE_8G172700	0.834583	0.197136
PRUPE_1G001700	C1+C20	PRUPE_8G175900	0.86469	-0.31713
PRUPE_1G001700	C1+C20	PRUPE_8G177000	0.895705	0.392716
PRUPE_1G001700	C1+C20	PRUPE_8G182500	0.841147	-0.111428
PRUPE_1G001700	C1+C20	PRUPE_8G185000	0.86469	0.159194
PRUPE_1G001700	C1+C20	PRUPE_8G190900	0.787836	0.273037
PRUPE_1G001700	C1+C20	PRUPE_8G192600	0.812717	-0.066741
PRUPE_1G001700	C1+C20	PRUPE_8G206700	0.793893	0.088885
PRUPE_1G001700	C1+C20	PRUPE_8G210600	0.939454	-0.381575
PRUPE_1G001700	C1+C20	PRUPE_8G212800	0.86469	-0.08205
PRUPE_1G001700	C1+C20	PRUPE_8G214200	0.773768	0.135344
PRUPE_1G001700	C1+C20	PRUPE_8G215200	0.795311	0.36298
PRUPE_1G001700	C1+C20	PRUPE_8G219600	0.86469	0
PRUPE_1G001700	C1+C20	PRUPE_8G224400	0.855646	0.475773
PRUPE_1G001700	C1+C20	PRUPE_8G227900	0.858883	-0.158545
PRUPE_1G001700	C1+C20	PRUPE_8G231700	0.804774	0.094087
PRUPE_1G001700	C1+C20	PRUPE_8G240000	0.86469	0
PRUPE_1G001700	C1+C20	PRUPE_8G241700	0.86469	0.310844
PRUPE_1G001700	C1+C20	PRUPE_8G256600	0.817633	0.389034
PRUPE_1G001700	C1+C20	PRUPE_8G257300	0.761656	-0.332538
PRUPE_1G001700	C1+C20	PRUPE_8G264700	0.803179	0.188902
PRUPE_1G001700	C1+C20	PRUPE_8G267100	0.782696	0.161403
PRUPE_1G001700	C1+C20	PRUPE_8G269400	0.907092	-0.176256
PRUPE_1G001700	C1+C20	PRUPE_8G270900	0.855742	0.320216
PRUPE_1G001700	C1+C20	PRUPE_I001400	0.86469	0.283521
PRUPE_1G001700	C1+C20	PRUPE_I001600	0.875688	0.192355
PRUPE_1G001700	C1+C20	PRUPE_I003100	0.864444	0.190093
PRUPE_1G001700	C1+C20	PRUPE_I005000	0.796791	0
PRUPE_1G006600	C1+C20	PRUPE_1G000500	0.910226	0.313763
PRUPE_1G006600	C1+C20	PRUPE_1G001500	0.889514	0.062455
PRUPE_1G006600	C1+C20	PRUPE_1G007700	0.904785	0.12057
PRUPE_1G006600	C1+C20	PRUPE_1G011700	0.89254	-0.112916
PRUPE_1G006600	C1+C20	PRUPE_1G012200	0.895118	0.224362
PRUPE_1G006600	C1+C20	PRUPE_1G021200	0.79326	0.22215
PRUPE_1G006600	C1+C20	PRUPE_1G021600	0.936391	0
PRUPE_1G006600	C1+C20	PRUPE_1G022000	0.90611	0.210271
PRUPE_1G006600	C1+C20	PRUPE_1G023300	0.769489	-0.188934
PRUPE_1G006600	C1+C20	PRUPE_1G024900	0.766786	0.233962
PRUPE_1G006600	C1+C20	PRUPE_1G025000	0.783855	0.039925
PRUPE_1G006600	C1+C20	PRUPE_1G028800	0.787384	0.436148
PRUPE_1G006600	C1+C20	PRUPE_1G032900	0.815227	-0.205416
PRUPE_1G006600	C1+C20	PRUPE_1G033800	0.929316	0.181834
PRUPE_1G006600	C1+C20	PRUPE_1G039500	0.982735	0.070971
PRUPE_1G006600	C1+C20	PRUPE_1G045700	0.767959	-0.116546
PRUPE_1G006600	C1+C20	PRUPE_1G047900	0.836553	0.217745
PRUPE_1G006600	C1+C20	PRUPE_1G049700	0.88604	-0.142725
PRUPE_1G006600	C1+C20	PRUPE_1G051900	0.750645	-0.120869
PRUPE_1G006600	C1+C20	PRUPE_1G052500	0.794284	0.381815
PRUPE_1G006600	C1+C20	PRUPE_1G053400	0.887193	0.238953
PRUPE_1G006600	C1+C20	PRUPE_1G056000	0.936391	0
PRUPE_1G006600	C1+C20	PRUPE_1G059900	0.917304	0.436666
PRUPE_1G006600	C1+C20	PRUPE_1G060100	0.936391	0
PRUPE_1G006600	C1+C20	PRUPE_1G075300	0.881318	-0.086269
PRUPE_1G006600	C1+C20	PRUPE_1G075400	0.806633	0.057896
PRUPE_1G006600	C1+C20	PRUPE_1G075800	0.945699	-0.006652
PRUPE_1G006600	C1+C20	PRUPE_1G076400	0.796222	0.056433
PRUPE_1G006600	C1+C20	PRUPE_1G077300	0.772685	0.398638
PRUPE_1G006600	C1+C20	PRUPE_1G079200	0.809782	-0.215929
PRUPE_1G006600	C1+C20	PRUPE_1G087400	0.936391	0.421177
PRUPE_1G006600	C1+C20	PRUPE_1G088300	0.949713	-0.058915
PRUPE_1G006600	C1+C20	PRUPE_1G088900	0.88693	0.031709
PRUPE_1G006600	C1+C20	PRUPE_1G090900	0.936391	0
PRUPE_1G006600	C1+C20	PRUPE_1G091200	0.818042	0.498428
PRUPE_1G006600	C1+C20	PRUPE_1G092400	0.82821	0.403466
PRUPE_1G006600	C1+C20	PRUPE_1G092600	0.779174	0.096489
PRUPE_1G006600	C1+C20	PRUPE_1G092900	0.773541	0.415819
PRUPE_1G006600	C1+C20	PRUPE_1G094700	0.936391	0
PRUPE_1G006600	C1+C20	PRUPE_1G096000	0.75703	0.112243
PRUPE_1G006600	C1+C20	PRUPE_1G100400	0.804707	0.422332
PRUPE_1G006600	C1+C20	PRUPE_1G103200	0.833481	0.403045
PRUPE_1G006600	C1+C20	PRUPE_1G109000	0.936391	-0.19383
PRUPE_1G006600	C1+C20	PRUPE_1G119100	0.85872	-0.044038
PRUPE_1G006600	C1+C20	PRUPE_1G119700	0.883252	0.019976
PRUPE_1G006600	C1+C20	PRUPE_1G119900	0.832087	0.0553
PRUPE_1G006600	C1+C20	PRUPE_1G123800	0.936391	0
PRUPE_1G006600	C1+C20	PRUPE_1G124200	0.798502	0.36477
PRUPE_1G006600	C1+C20	PRUPE_1G132400	0.934741	0.137621
PRUPE_1G006600	C1+C20	PRUPE_1G132700	0.882175	0.345287
PRUPE_1G006600	C1+C20	PRUPE_1G133400	0.84716	0.125503
PRUPE_1G006600	C1+C20	PRUPE_1G133900	0.753469	-0.278235
PRUPE_1G006600	C1+C20	PRUPE_1G134300	0.778854	0.3395
PRUPE_1G006600	C1+C20	PRUPE_1G138100	0.767524	0.085396
PRUPE_1G006600	C1+C20	PRUPE_1G142600	0.906959	0.458448
PRUPE_1G006600	C1+C20	PRUPE_1G143000	0.925862	0.450708
PRUPE_1G006600	C1+C20	PRUPE_1G147600	0.927121	0.48293
PRUPE_1G006600	C1+C20	PRUPE_1G152100	0.921486	-0.006485
PRUPE_1G006600	C1+C20	PRUPE_1G155600	0.75487	0.314367
PRUPE_1G006600	C1+C20	PRUPE_1G156200	0.818334	0.158662
PRUPE_1G006600	C1+C20	PRUPE_1G161700	0.936391	-0.120318
PRUPE_1G006600	C1+C20	PRUPE_1G161900	0.936391	0.239357
PRUPE_1G006600	C1+C20	PRUPE_1G163300	0.763116	0.356983
PRUPE_1G006600	C1+C20	PRUPE_1G169700	0.941976	0.14832
PRUPE_1G006600	C1+C20	PRUPE_1G171500	0.783465	0
PRUPE_1G006600	C1+C20	PRUPE_1G179900	0.912408	0.290928
PRUPE_1G006600	C1+C20	PRUPE_1G187300	0.855247	-0.117789
PRUPE_1G006600	C1+C20	PRUPE_1G190700	0.780052	-0.165813
PRUPE_1G006600	C1+C20	PRUPE_1G190900	0.809304	0.102361
PRUPE_1G006600	C1+C20	PRUPE_1G194000	0.936391	0
PRUPE_1G006600	C1+C20	PRUPE_1G197700	0.770491	0.335167
PRUPE_1G006600	C1+C20	PRUPE_1G200700	0.936391	0
PRUPE_1G006600	C1+C20	PRUPE_1G216700	0.908325	0.045558
PRUPE_1G006600	C1+C20	PRUPE_1G221000	0.936391	0.351098
PRUPE_1G006600	C1+C20	PRUPE_1G221100	0.941157	0.269402
PRUPE_1G006600	C1+C20	PRUPE_1G221500	0.779043	-0.281794
PRUPE_1G006600	C1+C20	PRUPE_1G222100	0.796056	0.180529
PRUPE_1G006600	C1+C20	PRUPE_1G222400	0.936391	0
PRUPE_1G006600	C1+C20	PRUPE_1G222500	0.936391	0
PRUPE_1G006600	C1+C20	PRUPE_1G223700	0.975766	0.246282
PRUPE_1G006600	C1+C20	PRUPE_1G225400	0.954392	0.131776
PRUPE_1G006600	C1+C20	PRUPE_1G232000	0.771752	0.201549
PRUPE_1G006600	C1+C20	PRUPE_1G237800	0.928397	0.419137
PRUPE_1G006600	C1+C20	PRUPE_1G241900	0.838006	-0.241594
PRUPE_1G006600	C1+C20	PRUPE_1G242500	0.798302	0.120794
PRUPE_1G006600	C1+C20	PRUPE_1G246400	0.806674	0.35916
PRUPE_1G006600	C1+C20	PRUPE_1G246700	0.983087	0.25268
PRUPE_1G006600	C1+C20	PRUPE_1G246900	0.969625	0.393879
PRUPE_1G006600	C1+C20	PRUPE_1G247600	0.871901	0.185594
PRUPE_1G006600	C1+C20	PRUPE_1G248300	0.936391	0.062455
PRUPE_1G006600	C1+C20	PRUPE_1G251200	0.935624	0.246114
PRUPE_1G006600	C1+C20	PRUPE_1G252400	0.957184	0.105238
PRUPE_1G006600	C1+C20	PRUPE_1G254700	0.892654	0.220138
PRUPE_1G006600	C1+C20	PRUPE_1G260800	0.815503	-0.076602
PRUPE_1G006600	C1+C20	PRUPE_1G262000	0.962613	-0.069317
PRUPE_1G006600	C1+C20	PRUPE_1G262600	0.901951	-0.005579
PRUPE_1G006600	C1+C20	PRUPE_1G264900	0.80745	0.21437
PRUPE_1G006600	C1+C20	PRUPE_1G270600	0.929276	0.396131
PRUPE_1G006600	C1+C20	PRUPE_1G272700	0.821187	-0.074528
PRUPE_1G006600	C1+C20	PRUPE_1G276300	0.936391	0.486529
PRUPE_1G006600	C1+C20	PRUPE_1G278600	0.908754	0.246383
PRUPE_1G006600	C1+C20	PRUPE_1G282200	0.764571	0.03077
PRUPE_1G006600	C1+C20	PRUPE_1G301400	0.878317	0.488208
PRUPE_1G006600	C1+C20	PRUPE_1G302900	0.849029	0
PRUPE_1G006600	C1+C20	PRUPE_1G304000	0.856077	0.368358
PRUPE_1G006600	C1+C20	PRUPE_1G304300	0.8563	0.484981
PRUPE_1G006600	C1+C20	PRUPE_1G304400	0.911613	-0.114066
PRUPE_1G006600	C1+C20	PRUPE_1G313300	0.920254	0.163079
PRUPE_1G006600	C1+C20	PRUPE_1G313900	0.81879	-0.171524
PRUPE_1G006600	C1+C20	PRUPE_1G316000	0.936391	0
PRUPE_1G006600	C1+C20	PRUPE_1G316100	0.757714	0.42304
PRUPE_1G006600	C1+C20	PRUPE_1G316500	0.951834	0.0149
PRUPE_1G006600	C1+C20	PRUPE_1G318700	0.855949	0.329352
PRUPE_1G006600	C1+C20	PRUPE_1G318800	0.825451	0.410749
PRUPE_1G006600	C1+C20	PRUPE_1G320300	0.936391	0
PRUPE_1G006600	C1+C20	PRUPE_1G321500	0.950772	0.330168
PRUPE_1G006600	C1+C20	PRUPE_1G323800	0.94639	0.16596
PRUPE_1G006600	C1+C20	PRUPE_1G325800	0.986636	0.216391
PRUPE_1G006600	C1+C20	PRUPE_1G327000	0.936391	0.177089
PRUPE_1G006600	C1+C20	PRUPE_1G327900	0.936391	-0.136348
PRUPE_1G006600	C1+C20	PRUPE_1G328100	0.911994	0.054921
PRUPE_1G006600	C1+C20	PRUPE_1G334400	0.892269	0.48389
PRUPE_1G006600	C1+C20	PRUPE_1G334700	0.987592	0.378009
PRUPE_1G006600	C1+C20	PRUPE_1G334800	0.970537	-0.006946
PRUPE_1G006600	C1+C20	PRUPE_1G335000	0.790697	0.247585
PRUPE_1G006600	C1+C20	PRUPE_1G335600	0.931019	0.320855
PRUPE_1G006600	C1+C20	PRUPE_1G335700	0.771665	-0.183972
PRUPE_1G006600	C1+C20	PRUPE_1G338500	0.817603	0.487965
PRUPE_1G006600	C1+C20	PRUPE_1G338600	0.936391	0
PRUPE_1G006600	C1+C20	PRUPE_1G338700	0.886787	0.230551
PRUPE_1G006600	C1+C20	PRUPE_1G339500	0.769737	-0.189026
PRUPE_1G006600	C1+C20	PRUPE_1G339900	0.910869	-0.184979
PRUPE_1G006600	C1+C20	PRUPE_1G341500	0.854049	0.239004
PRUPE_1G006600	C1+C20	PRUPE_1G341600	0.901098	0.441775
PRUPE_1G006600	C1+C20	PRUPE_1G342600	0.942286	0.397273
PRUPE_1G006600	C1+C20	PRUPE_1G343000	0.892274	-0.178922
PRUPE_1G006600	C1+C20	PRUPE_1G343100	0.815372	-0.222687
PRUPE_1G006600	C1+C20	PRUPE_1G350500	0.930251	0.458236
PRUPE_1G006600	C1+C20	PRUPE_1G351800	0.830075	-0.204343
PRUPE_1G006600	C1+C20	PRUPE_1G355400	0.937183	0.172373
PRUPE_1G006600	C1+C20	PRUPE_1G355500	0.853598	0.346698
PRUPE_1G006600	C1+C20	PRUPE_1G356600	0.936391	0
PRUPE_1G006600	C1+C20	PRUPE_1G359400	0.868677	0.278948
PRUPE_1G006600	C1+C20	PRUPE_1G359900	0.868981	0.488888
PRUPE_1G006600	C1+C20	PRUPE_1G360100	0.894905	0.472542
PRUPE_1G006600	C1+C20	PRUPE_1G361200	0.968151	0.370702
PRUPE_1G006600	C1+C20	PRUPE_1G363000	0.940278	0.381398
PRUPE_1G006600	C1+C20	PRUPE_1G366100	0.761263	0.173819
PRUPE_1G006600	C1+C20	PRUPE_1G372100	0.795098	0.128309
PRUPE_1G006600	C1+C20	PRUPE_1G377800	0.785104	0.183905
PRUPE_1G006600	C1+C20	PRUPE_1G378800	0.931208	0.218106
PRUPE_1G006600	C1+C20	PRUPE_1G381700	0.765361	0.03526
PRUPE_1G006600	C1+C20	PRUPE_1G381800	0.773584	0.431527
PRUPE_1G006600	C1+C20	PRUPE_1G390900	0.753008	0.265942
PRUPE_1G006600	C1+C20	PRUPE_1G395600	0.905491	0.487402
PRUPE_1G006600	C1+C20	PRUPE_1G395700	0.936391	-0.136348
PRUPE_1G006600	C1+C20	PRUPE_1G399600	0.936391	0
PRUPE_1G006600	C1+C20	PRUPE_1G401400	0.987227	0.435337
PRUPE_1G006600	C1+C20	PRUPE_1G402500	0.872772	-0.074329
PRUPE_1G006600	C1+C20	PRUPE_1G404000	0.795061	0.229219
PRUPE_1G006600	C1+C20	PRUPE_1G404900	0.815502	0.377637
PRUPE_1G006600	C1+C20	PRUPE_1G405000	0.892155	0.072297
PRUPE_1G006600	C1+C20	PRUPE_1G405900	0.921511	0.120507
PRUPE_1G006600	C1+C20	PRUPE_1G407100	0.99035	0.288491
PRUPE_1G006600	C1+C20	PRUPE_1G408600	0.816282	-0.107807
PRUPE_1G006600	C1+C20	PRUPE_1G409500	0.763337	0.41064
PRUPE_1G006600	C1+C20	PRUPE_1G410200	0.8883	0.24378
PRUPE_1G006600	C1+C20	PRUPE_1G413300	0.768444	0.034626
PRUPE_1G006600	C1+C20	PRUPE_1G414300	0.813522	0.173836
PRUPE_1G006600	C1+C20	PRUPE_1G416500	0.788593	0.358651
PRUPE_1G006600	C1+C20	PRUPE_1G420800	0.780728	0.197975
PRUPE_1G006600	C1+C20	PRUPE_1G421600	0.794181	0.295609
PRUPE_1G006600	C1+C20	PRUPE_1G424400	0.869913	0.46897
PRUPE_1G006600	C1+C20	PRUPE_1G426900	0.939752	-0.004289
PRUPE_1G006600	C1+C20	PRUPE_1G429100	0.887563	0.155036
PRUPE_1G006600	C1+C20	PRUPE_1G432600	0.838099	0.361551
PRUPE_1G006600	C1+C20	PRUPE_1G433200	0.936391	-0.136348
PRUPE_1G006600	C1+C20	PRUPE_1G433600	0.797843	0.451049
PRUPE_1G006600	C1+C20	PRUPE_1G433900	0.886634	0.461281
PRUPE_1G006600	C1+C20	PRUPE_1G434000	0.956064	0.410069
PRUPE_1G006600	C1+C20	PRUPE_1G436000	0.840334	-0.050536
PRUPE_1G006600	C1+C20	PRUPE_1G437100	0.784079	0.371349
PRUPE_1G006600	C1+C20	PRUPE_1G440900	0.754627	-0.114066
PRUPE_1G006600	C1+C20	PRUPE_1G441200	0.829115	0.273044
PRUPE_1G006600	C1+C20	PRUPE_1G443900	0.819794	0.186959
PRUPE_1G006600	C1+C20	PRUPE_1G449100	0.935536	-0.064191
PRUPE_1G006600	C1+C20	PRUPE_1G454300	0.80664	0.29666
PRUPE_1G006600	C1+C20	PRUPE_1G454400	0.938661	0.481624
PRUPE_1G006600	C1+C20	PRUPE_1G457800	0.936364	0.41282
PRUPE_1G006600	C1+C20	PRUPE_1G458200	0.900253	0.118985
PRUPE_1G006600	C1+C20	PRUPE_1G460600	0.937659	0.457247
PRUPE_1G006600	C1+C20	PRUPE_1G462200	0.905685	-0.134224
PRUPE_1G006600	C1+C20	PRUPE_1G467200	0.763708	0.231176
PRUPE_1G006600	C1+C20	PRUPE_1G473000	0.788463	0.103251
PRUPE_1G006600	C1+C20	PRUPE_1G476100	0.984325	0.062455
PRUPE_1G006600	C1+C20	PRUPE_1G477300	0.936391	0.309095
PRUPE_1G006600	C1+C20	PRUPE_1G477600	0.837389	0.193386
PRUPE_1G006600	C1+C20	PRUPE_1G481200	0.98997	0.099576
PRUPE_1G006600	C1+C20	PRUPE_1G485200	0.868645	0.212568
PRUPE_1G006600	C1+C20	PRUPE_1G485400	0.936391	0.062455
PRUPE_1G006600	C1+C20	PRUPE_1G491600	0.968938	-0.089808
PRUPE_1G006600	C1+C20	PRUPE_1G491900	0.762479	-0.207079
PRUPE_1G006600	C1+C20	PRUPE_1G493100	0.948891	0.362426
PRUPE_1G006600	C1+C20	PRUPE_1G494000	0.900039	0.340937
PRUPE_1G006600	C1+C20	PRUPE_1G501500	0.843071	0.462953
PRUPE_1G006600	C1+C20	PRUPE_1G513800	0.783371	-0.009274
PRUPE_1G006600	C1+C20	PRUPE_1G516500	0.889964	0.031303
PRUPE_1G006600	C1+C20	PRUPE_1G519300	0.779142	0.274285
PRUPE_1G006600	C1+C20	PRUPE_1G520700	0.958149	-0.147409
PRUPE_1G006600	C1+C20	PRUPE_1G522300	0.798189	0.233523
PRUPE_1G006600	C1+C20	PRUPE_1G529500	0.895279	0.468409
PRUPE_1G006600	C1+C20	PRUPE_1G529900	0.858977	0.456184
PRUPE_1G006600	C1+C20	PRUPE_1G530800	0.85957	0.488545
PRUPE_1G006600	C1+C20	PRUPE_1G533100	0.870555	0.139727
PRUPE_1G006600	C1+C20	PRUPE_1G538800	0.834001	0.238018
PRUPE_1G006600	C1+C20	PRUPE_1G538900	0.88771	0.414828
PRUPE_1G006600	C1+C20	PRUPE_1G544000	0.779328	0.091673
PRUPE_1G006600	C1+C20	PRUPE_1G545400	0.906862	-0.119946
PRUPE_1G006600	C1+C20	PRUPE_1G545500	0.826498	-0.383379
PRUPE_1G006600	C1+C20	PRUPE_1G545900	0.89394	0.238698
PRUPE_1G006600	C1+C20	PRUPE_1G546200	0.803145	0.18684
PRUPE_1G006600	C1+C20	PRUPE_1G548400	0.819856	0.023313
PRUPE_1G006600	C1+C20	PRUPE_1G552800	0.764145	0.446021
PRUPE_1G006600	C1+C20	PRUPE_1G553200	0.871325	0.412696
PRUPE_1G006600	C1+C20	PRUPE_1G557100	0.864422	-0.116305
PRUPE_1G006600	C1+C20	PRUPE_1G558700	0.855021	0.054935
PRUPE_1G006600	C1+C20	PRUPE_1G559400	0.964213	0.278101
PRUPE_1G006600	C1+C20	PRUPE_1G561800	0.901386	-0.145439
PRUPE_1G006600	C1+C20	PRUPE_1G569400	0.787257	0.440683
PRUPE_1G006600	C1+C20	PRUPE_1G571600	0.789533	-0.308212
PRUPE_1G006600	C1+C20	PRUPE_1G575900	0.898004	0.020469
PRUPE_1G006600	C1+C20	PRUPE_1G578300	0.936391	0.062455
PRUPE_1G006600	C1+C20	PRUPE_1G579900	0.756645	0
PRUPE_1G006600	C1+C20	PRUPE_1G580000	0.77996	0.405198
PRUPE_1G006600	C1+C20	PRUPE_1G581000	0.810975	-0.088263
PRUPE_1G006600	C1+C20	PRUPE_1G584500	0.766588	0.225235
PRUPE_1G006600	C1+C20	PRUPE_1G586200	0.927164	-0.235426
PRUPE_1G006600	C1+C20	PRUPE_2G005900	0.768489	0.058275
PRUPE_1G006600	C1+C20	PRUPE_2G009100	0.844228	0.256345
PRUPE_1G006600	C1+C20	PRUPE_2G010700	0.757201	0.299084
PRUPE_1G006600	C1+C20	PRUPE_2G010800	0.941889	0.317912
PRUPE_1G006600	C1+C20	PRUPE_2G011600	0.821908	0.276343
PRUPE_1G006600	C1+C20	PRUPE_2G015900	0.90338	-0.136348
PRUPE_1G006600	C1+C20	PRUPE_2G016100	0.755804	-0.15742
PRUPE_1G006600	C1+C20	PRUPE_2G016500	0.981933	0.387719
PRUPE_1G006600	C1+C20	PRUPE_2G016800	0.903492	0.007615
PRUPE_1G006600	C1+C20	PRUPE_2G022400	0.769836	0.302257
PRUPE_1G006600	C1+C20	PRUPE_2G023100	0.835877	0.367921
PRUPE_1G006600	C1+C20	PRUPE_2G023200	0.903312	0.217527
PRUPE_1G006600	C1+C20	PRUPE_2G023500	0.901038	0.238312
PRUPE_1G006600	C1+C20	PRUPE_2G025700	0.936391	-0.136348
PRUPE_1G006600	C1+C20	PRUPE_2G028500	0.791624	0.177548
PRUPE_1G006600	C1+C20	PRUPE_2G028700	0.753791	0.210229
PRUPE_1G006600	C1+C20	PRUPE_2G033200	0.86332	0.338957
PRUPE_1G006600	C1+C20	PRUPE_2G037500	0.936537	0.218117
PRUPE_1G006600	C1+C20	PRUPE_2G040600	0.75751	0.085329
PRUPE_1G006600	C1+C20	PRUPE_2G040700	0.800695	0.218939
PRUPE_1G006600	C1+C20	PRUPE_2G043700	0.845911	0.135676
PRUPE_1G006600	C1+C20	PRUPE_2G048700	0.936391	-0.275931
PRUPE_1G006600	C1+C20	PRUPE_2G050300	0.95633	0.302113
PRUPE_1G006600	C1+C20	PRUPE_2G055700	0.811416	-0.18791
PRUPE_1G006600	C1+C20	PRUPE_2G061500	0.945622	0.482654
PRUPE_1G006600	C1+C20	PRUPE_2G064600	0.786463	-0.064014
PRUPE_1G006600	C1+C20	PRUPE_2G067500	0.796865	0.075594
PRUPE_1G006600	C1+C20	PRUPE_2G068900	0.902835	0.40576
PRUPE_1G006600	C1+C20	PRUPE_2G070600	0.825335	0.061233
PRUPE_1G006600	C1+C20	PRUPE_2G074400	0.982618	0.249213
PRUPE_1G006600	C1+C20	PRUPE_2G076300	0.967478	0.461646
PRUPE_1G006600	C1+C20	PRUPE_2G080300	0.853087	0.356979
PRUPE_1G006600	C1+C20	PRUPE_2G080700	0.942543	0.154072
PRUPE_1G006600	C1+C20	PRUPE_2G080800	0.97211	0
PRUPE_1G006600	C1+C20	PRUPE_2G082800	0.908677	0.457778
PRUPE_1G006600	C1+C20	PRUPE_2G085500	0.764266	-0.401337
PRUPE_1G006600	C1+C20	PRUPE_2G085800	0.936391	0.294258
PRUPE_1G006600	C1+C20	PRUPE_2G086000	0.936391	0.015752
PRUPE_1G006600	C1+C20	PRUPE_2G087200	0.820377	0.094146
PRUPE_1G006600	C1+C20	PRUPE_2G090700	0.869772	-0.063465
PRUPE_1G006600	C1+C20	PRUPE_2G093200	0.822845	0.332462
PRUPE_1G006600	C1+C20	PRUPE_2G093300	0.782995	-0.119773
PRUPE_1G006600	C1+C20	PRUPE_2G093900	0.846869	-0.253581
PRUPE_1G006600	C1+C20	PRUPE_2G099300	0.936391	-0.472774
PRUPE_1G006600	C1+C20	PRUPE_2G100700	0.82941	0.479811
PRUPE_1G006600	C1+C20	PRUPE_2G102300	0.970085	0.441925
PRUPE_1G006600	C1+C20	PRUPE_2G102400	0.966642	0.213306
PRUPE_1G006600	C1+C20	PRUPE_2G103300	0.991684	0.384432
PRUPE_1G006600	C1+C20	PRUPE_2G103400	0.935284	0.236669
PRUPE_1G006600	C1+C20	PRUPE_2G104000	0.936391	0.062455
PRUPE_1G006600	C1+C20	PRUPE_2G106000	0.84335	0.359409
PRUPE_1G006600	C1+C20	PRUPE_2G106600	0.847795	-0.104142
PRUPE_1G006600	C1+C20	PRUPE_2G107000	0.815452	0.439461
PRUPE_1G006600	C1+C20	PRUPE_2G108000	0.849685	0.077138
PRUPE_1G006600	C1+C20	PRUPE_2G111300	0.750998	-0.090145
PRUPE_1G006600	C1+C20	PRUPE_2G116300	0.954033	-0.156448
PRUPE_1G006600	C1+C20	PRUPE_2G116400	0.817054	-0.268907
PRUPE_1G006600	C1+C20	PRUPE_2G120800	0.801046	-0.231732
PRUPE_1G006600	C1+C20	PRUPE_2G120900	0.765865	0.296981
PRUPE_1G006600	C1+C20	PRUPE_2G122700	0.770785	0.180399
PRUPE_1G006600	C1+C20	PRUPE_2G124500	0.933055	0.373531
PRUPE_1G006600	C1+C20	PRUPE_2G126500	0.937373	-0.049893
PRUPE_1G006600	C1+C20	PRUPE_2G134400	0.778329	0.200761
PRUPE_1G006600	C1+C20	PRUPE_2G137100	0.889371	0.091205
PRUPE_1G006600	C1+C20	PRUPE_2G140300	0.92574	0.13906
PRUPE_1G006600	C1+C20	PRUPE_2G142300	0.830684	0.486497
PRUPE_1G006600	C1+C20	PRUPE_2G143500	0.93802	-0.15403
PRUPE_1G006600	C1+C20	PRUPE_2G144000	0.928995	0.445123
PRUPE_1G006600	C1+C20	PRUPE_2G146400	0.767238	0.426056
PRUPE_1G006600	C1+C20	PRUPE_2G151000	0.858209	0.039686
PRUPE_1G006600	C1+C20	PRUPE_2G152400	0.925884	-0.434376
PRUPE_1G006600	C1+C20	PRUPE_2G153000	0.81062	0.138795
PRUPE_1G006600	C1+C20	PRUPE_2G158900	0.781091	0.384519
PRUPE_1G006600	C1+C20	PRUPE_2G161900	0.936391	0.17701
PRUPE_1G006600	C1+C20	PRUPE_2G163500	0.936391	-0.114907
PRUPE_1G006600	C1+C20	PRUPE_2G165400	0.879713	0.017469
PRUPE_1G006600	C1+C20	PRUPE_2G166600	0.818379	0.364889
PRUPE_1G006600	C1+C20	PRUPE_2G167000	0.803849	0.477654
PRUPE_1G006600	C1+C20	PRUPE_2G167300	0.867481	-0.323049
PRUPE_1G006600	C1+C20	PRUPE_2G169500	0.872739	0.132986
PRUPE_1G006600	C1+C20	PRUPE_2G171900	0.936391	0
PRUPE_1G006600	C1+C20	PRUPE_2G175400	0.855228	0.486612
PRUPE_1G006600	C1+C20	PRUPE_2G184700	0.866799	0.116163
PRUPE_1G006600	C1+C20	PRUPE_2G191100	0.937676	-0.118925
PRUPE_1G006600	C1+C20	PRUPE_2G191700	0.936391	0
PRUPE_1G006600	C1+C20	PRUPE_2G191900	0.914649	0.369994
PRUPE_1G006600	C1+C20	PRUPE_2G204600	0.759166	0.279175
PRUPE_1G006600	C1+C20	PRUPE_2G210300	0.789546	-0.362487
PRUPE_1G006600	C1+C20	PRUPE_2G212900	0.899257	-0.062932
PRUPE_1G006600	C1+C20	PRUPE_2G215400	0.837746	-0.060743
PRUPE_1G006600	C1+C20	PRUPE_2G219500	0.785483	-0.20825
PRUPE_1G006600	C1+C20	PRUPE_2G219900	0.956984	-0.003073
PRUPE_1G006600	C1+C20	PRUPE_2G224800	0.750681	0.401213
PRUPE_1G006600	C1+C20	PRUPE_2G227200	0.936391	0.193465
PRUPE_1G006600	C1+C20	PRUPE_2G230000	0.833935	0.356926
PRUPE_1G006600	C1+C20	PRUPE_2G230900	0.850553	0.380526
PRUPE_1G006600	C1+C20	PRUPE_2G235500	0.954913	0
PRUPE_1G006600	C1+C20	PRUPE_2G237400	0.813699	0.425613
PRUPE_1G006600	C1+C20	PRUPE_2G237900	0.936391	0
PRUPE_1G006600	C1+C20	PRUPE_2G239500	0.936391	0
PRUPE_1G006600	C1+C20	PRUPE_2G239600	0.850993	0.403972
PRUPE_1G006600	C1+C20	PRUPE_2G240600	0.763655	0.415375
PRUPE_1G006600	C1+C20	PRUPE_2G240800	0.813176	0.194585
PRUPE_1G006600	C1+C20	PRUPE_2G241700	0.782315	0.25936
PRUPE_1G006600	C1+C20	PRUPE_2G243400	0.781307	-0.159929
PRUPE_1G006600	C1+C20	PRUPE_2G255900	0.86496	0
PRUPE_1G006600	C1+C20	PRUPE_2G257000	0.936894	-0.150872
PRUPE_1G006600	C1+C20	PRUPE_2G258200	0.76801	0.3506
PRUPE_1G006600	C1+C20	PRUPE_2G259900	0.85844	0.422727
PRUPE_1G006600	C1+C20	PRUPE_2G260100	0.750091	-0.005337
PRUPE_1G006600	C1+C20	PRUPE_2G260200	0.839864	0.491207
PRUPE_1G006600	C1+C20	PRUPE_2G260900	0.936391	0
PRUPE_1G006600	C1+C20	PRUPE_2G266900	0.794537	-0.055627
PRUPE_1G006600	C1+C20	PRUPE_2G269500	0.893841	0.059198
PRUPE_1G006600	C1+C20	PRUPE_2G271400	0.823721	0.285353
PRUPE_1G006600	C1+C20	PRUPE_2G271500	0.851621	0.301995
PRUPE_1G006600	C1+C20	PRUPE_2G278700	0.89186	-0.144661
PRUPE_1G006600	C1+C20	PRUPE_2G284800	0.794994	-0.288476
PRUPE_1G006600	C1+C20	PRUPE_2G285200	0.750027	-0.345031
PRUPE_1G006600	C1+C20	PRUPE_2G285400	0.936391	0.211068
PRUPE_1G006600	C1+C20	PRUPE_2G288100	0.801048	0.217846
PRUPE_1G006600	C1+C20	PRUPE_2G288700	0.750575	0.289004
PRUPE_1G006600	C1+C20	PRUPE_2G289100	0.851352	0.007645
PRUPE_1G006600	C1+C20	PRUPE_2G289800	0.936391	0.062455
PRUPE_1G006600	C1+C20	PRUPE_2G294700	0.767108	0.312156
PRUPE_1G006600	C1+C20	PRUPE_2G297200	0.867457	0.399742
PRUPE_1G006600	C1+C20	PRUPE_2G299200	0.944613	0.062455
PRUPE_1G006600	C1+C20	PRUPE_2G300100	0.761761	0.448726
PRUPE_1G006600	C1+C20	PRUPE_2G300300	0.841618	0.489697
PRUPE_1G006600	C1+C20	PRUPE_2G301300	0.885623	0.360122
PRUPE_1G006600	C1+C20	PRUPE_2G304700	0.760489	0.43461
PRUPE_1G006600	C1+C20	PRUPE_2G306400	0.816056	0.317596
PRUPE_1G006600	C1+C20	PRUPE_2G307000	0.822942	0.498533
PRUPE_1G006600	C1+C20	PRUPE_2G308400	0.86111	-0.228949
PRUPE_1G006600	C1+C20	PRUPE_2G310800	0.856831	-0.203719
PRUPE_1G006600	C1+C20	PRUPE_2G313200	0.80149	0.433842
PRUPE_1G006600	C1+C20	PRUPE_2G313800	0.982935	-0.023031
PRUPE_1G006600	C1+C20	PRUPE_2G317700	0.951438	0.251034
PRUPE_1G006600	C1+C20	PRUPE_2G319300	0.947717	0.329771
PRUPE_1G006600	C1+C20	PRUPE_2G319500	0.929238	-0.046128
PRUPE_1G006600	C1+C20	PRUPE_2G324800	0.871057	0.107628
PRUPE_1G006600	C1+C20	PRUPE_3G001400	0.905599	0.488941
PRUPE_1G006600	C1+C20	PRUPE_3G005100	0.812582	-0.245929
PRUPE_1G006600	C1+C20	PRUPE_3G006400	0.886575	0.328917
PRUPE_1G006600	C1+C20	PRUPE_3G008800	0.936391	-0.199815
PRUPE_1G006600	C1+C20	PRUPE_3G011200	0.923489	0.287255
PRUPE_1G006600	C1+C20	PRUPE_3G011300	0.795003	0.23026
PRUPE_1G006600	C1+C20	PRUPE_3G013000	0.779982	0.343949
PRUPE_1G006600	C1+C20	PRUPE_3G023200	0.801054	0.443437
PRUPE_1G006600	C1+C20	PRUPE_3G025700	0.936391	0.053177
PRUPE_1G006600	C1+C20	PRUPE_3G028400	0.872444	0.320796
PRUPE_1G006600	C1+C20	PRUPE_3G035500	0.782254	-0.111274
PRUPE_1G006600	C1+C20	PRUPE_3G036500	0.780538	0.358072
PRUPE_1G006600	C1+C20	PRUPE_3G037900	0.936391	-0.136348
PRUPE_1G006600	C1+C20	PRUPE_3G040200	0.865604	0.263504
PRUPE_1G006600	C1+C20	PRUPE_3G041800	0.834321	0.438288
PRUPE_1G006600	C1+C20	PRUPE_3G044600	0.85942	-0.028634
PRUPE_1G006600	C1+C20	PRUPE_3G047300	0.936391	0
PRUPE_1G006600	C1+C20	PRUPE_3G049000	0.887812	0.266613
PRUPE_1G006600	C1+C20	PRUPE_3G052700	0.798548	0.31366
PRUPE_1G006600	C1+C20	PRUPE_3G053600	0.802295	0.055059
PRUPE_1G006600	C1+C20	PRUPE_3G054500	0.946562	0.3502
PRUPE_1G006600	C1+C20	PRUPE_3G057500	0.964463	0.301252
PRUPE_1G006600	C1+C20	PRUPE_3G059200	0.803738	0.062455
PRUPE_1G006600	C1+C20	PRUPE_3G059500	0.759026	0.334113
PRUPE_1G006600	C1+C20	PRUPE_3G060400	0.83269	0.364699
PRUPE_1G006600	C1+C20	PRUPE_3G061300	0.904246	0.196849
PRUPE_1G006600	C1+C20	PRUPE_3G062200	0.986666	0.300792
PRUPE_1G006600	C1+C20	PRUPE_3G062300	0.849759	0.355961
PRUPE_1G006600	C1+C20	PRUPE_3G065100	0.760483	0.204489
PRUPE_1G006600	C1+C20	PRUPE_3G065500	0.883176	0.207327
PRUPE_1G006600	C1+C20	PRUPE_3G068600	0.799397	0.32215
PRUPE_1G006600	C1+C20	PRUPE_3G068900	0.794747	0.128505
PRUPE_1G006600	C1+C20	PRUPE_3G072900	0.7789	0.27604
PRUPE_1G006600	C1+C20	PRUPE_3G078100	0.767319	0.320201
PRUPE_1G006600	C1+C20	PRUPE_3G078300	0.807119	0.409289
PRUPE_1G006600	C1+C20	PRUPE_3G078500	0.773614	0.09857
PRUPE_1G006600	C1+C20	PRUPE_3G081900	0.936391	0.068786
PRUPE_1G006600	C1+C20	PRUPE_3G082600	0.794925	0.071519
PRUPE_1G006600	C1+C20	PRUPE_3G082800	0.936391	-0.136348
PRUPE_1G006600	C1+C20	PRUPE_3G083900	0.988764	0.428683
PRUPE_1G006600	C1+C20	PRUPE_3G084900	0.809209	0.25298
PRUPE_1G006600	C1+C20	PRUPE_3G085000	0.783188	0.410183
PRUPE_1G006600	C1+C20	PRUPE_3G086800	0.936391	0.02084
PRUPE_1G006600	C1+C20	PRUPE_3G088600	0.889291	0.008976
PRUPE_1G006600	C1+C20	PRUPE_3G090000	0.828067	0.456522
PRUPE_1G006600	C1+C20	PRUPE_3G091200	0.936391	0.062455
PRUPE_1G006600	C1+C20	PRUPE_3G091600	0.796786	0.280838
PRUPE_1G006600	C1+C20	PRUPE_3G092900	0.885519	0.478333
PRUPE_1G006600	C1+C20	PRUPE_3G095500	0.811448	0.417419
PRUPE_1G006600	C1+C20	PRUPE_3G099000	0.903837	0.432797
PRUPE_1G006600	C1+C20	PRUPE_3G099100	0.864782	0.429307
PRUPE_1G006600	C1+C20	PRUPE_3G100300	0.75083	0.227463
PRUPE_1G006600	C1+C20	PRUPE_3G101700	0.78471	0.467856
PRUPE_1G006600	C1+C20	PRUPE_3G107000	0.914406	0.452373
PRUPE_1G006600	C1+C20	PRUPE_3G111000	0.992135	0.275316
PRUPE_1G006600	C1+C20	PRUPE_3G113100	0.882373	0.417243
PRUPE_1G006600	C1+C20	PRUPE_3G116500	0.806611	0.306851
PRUPE_1G006600	C1+C20	PRUPE_3G117400	0.852578	0.137964
PRUPE_1G006600	C1+C20	PRUPE_3G118100	0.976019	0.049404
PRUPE_1G006600	C1+C20	PRUPE_3G124100	0.912149	0.142752
PRUPE_1G006600	C1+C20	PRUPE_3G125500	0.948332	0.237688
PRUPE_1G006600	C1+C20	PRUPE_3G125600	0.787421	-0.27429
PRUPE_1G006600	C1+C20	PRUPE_3G131500	0.962629	0.107432
PRUPE_1G006600	C1+C20	PRUPE_3G136300	0.936391	0.062455
PRUPE_1G006600	C1+C20	PRUPE_3G138100	0.936391	-0.114066
PRUPE_1G006600	C1+C20	PRUPE_3G143200	0.784873	0.150664
PRUPE_1G006600	C1+C20	PRUPE_3G144500	0.936391	0.062455
PRUPE_1G006600	C1+C20	PRUPE_3G145900	0.84259	0.238271
PRUPE_1G006600	C1+C20	PRUPE_3G147000	0.936391	0
PRUPE_1G006600	C1+C20	PRUPE_3G149500	0.869341	0.496091
PRUPE_1G006600	C1+C20	PRUPE_3G150600	0.772955	0.165447
PRUPE_1G006600	C1+C20	PRUPE_3G151000	0.936391	-0.114907
PRUPE_1G006600	C1+C20	PRUPE_3G154700	0.824172	-0.114066
PRUPE_1G006600	C1+C20	PRUPE_3G156000	0.790783	0.112427
PRUPE_1G006600	C1+C20	PRUPE_3G159500	0.949875	0.013003
PRUPE_1G006600	C1+C20	PRUPE_3G164600	0.950373	0.300224
PRUPE_1G006600	C1+C20	PRUPE_3G165100	0.936391	0.062455
PRUPE_1G006600	C1+C20	PRUPE_3G167600	0.787067	0.226694
PRUPE_1G006600	C1+C20	PRUPE_3G169300	0.804784	-0.14811
PRUPE_1G006600	C1+C20	PRUPE_3G171800	0.761568	-0.162711
PRUPE_1G006600	C1+C20	PRUPE_3G172000	0.989178	-0.21313
PRUPE_1G006600	C1+C20	PRUPE_3G172700	0.925326	0.467341
PRUPE_1G006600	C1+C20	PRUPE_3G175700	0.786887	0.174009
PRUPE_1G006600	C1+C20	PRUPE_3G176000	0.817718	0.43329
PRUPE_1G006600	C1+C20	PRUPE_3G180600	0.900144	0.296375
PRUPE_1G006600	C1+C20	PRUPE_3G183000	0.93885	-0.183036
PRUPE_1G006600	C1+C20	PRUPE_3G183800	0.930518	0.393147
PRUPE_1G006600	C1+C20	PRUPE_3G185400	0.895077	0.433532
PRUPE_1G006600	C1+C20	PRUPE_3G186600	0.796161	0.315224
PRUPE_1G006600	C1+C20	PRUPE_3G188800	0.805138	-0.11299
PRUPE_1G006600	C1+C20	PRUPE_3G192200	0.927882	0.113209
PRUPE_1G006600	C1+C20	PRUPE_3G193600	0.986779	-0.011595
PRUPE_1G006600	C1+C20	PRUPE_3G197600	0.881433	0.427729
PRUPE_1G006600	C1+C20	PRUPE_3G199200	0.822055	-0.054634
PRUPE_1G006600	C1+C20	PRUPE_3G200900	0.787681	0.220892
PRUPE_1G006600	C1+C20	PRUPE_3G205900	0.923809	0.235447
PRUPE_1G006600	C1+C20	PRUPE_3G206000	0.877424	0.26248
PRUPE_1G006600	C1+C20	PRUPE_3G209400	0.829029	0.395413
PRUPE_1G006600	C1+C20	PRUPE_3G209700	0.809511	-0.136348
PRUPE_1G006600	C1+C20	PRUPE_3G217100	0.874183	0.292757
PRUPE_1G006600	C1+C20	PRUPE_3G221000	0.765912	0.258423
PRUPE_1G006600	C1+C20	PRUPE_3G222300	0.84443	0.175792
PRUPE_1G006600	C1+C20	PRUPE_3G224600	0.936391	0
PRUPE_1G006600	C1+C20	PRUPE_3G229700	0.830622	0.220362
PRUPE_1G006600	C1+C20	PRUPE_3G231800	0.990991	0.062455
PRUPE_1G006600	C1+C20	PRUPE_3G233500	0.900637	0.411685
PRUPE_1G006600	C1+C20	PRUPE_3G233700	0.880001	0.328624
PRUPE_1G006600	C1+C20	PRUPE_3G240100	0.946328	0.328096
PRUPE_1G006600	C1+C20	PRUPE_3G242400	0.990068	0.033882
PRUPE_1G006600	C1+C20	PRUPE_3G243200	0.775649	0.313044
PRUPE_1G006600	C1+C20	PRUPE_3G243500	0.906263	-0.285546
PRUPE_1G006600	C1+C20	PRUPE_3G245600	0.936391	0
PRUPE_1G006600	C1+C20	PRUPE_3G249200	0.841372	-0.193399
PRUPE_1G006600	C1+C20	PRUPE_3G249600	0.97556	-0.136348
PRUPE_1G006600	C1+C20	PRUPE_3G250700	0.765351	0.00135
PRUPE_1G006600	C1+C20	PRUPE_3G252900	0.991523	0.062455
PRUPE_1G006600	C1+C20	PRUPE_3G253200	0.955676	0.351437
PRUPE_1G006600	C1+C20	PRUPE_3G253400	0.779989	0.447012
PRUPE_1G006600	C1+C20	PRUPE_3G253500	0.817648	0.350873
PRUPE_1G006600	C1+C20	PRUPE_3G254900	0.857188	0.072426
PRUPE_1G006600	C1+C20	PRUPE_3G255900	0.936391	-0.136348
PRUPE_1G006600	C1+C20	PRUPE_3G258500	0.774172	0.314991
PRUPE_1G006600	C1+C20	PRUPE_3G262600	0.936391	0
PRUPE_1G006600	C1+C20	PRUPE_3G265700	0.878588	-0.018865
PRUPE_1G006600	C1+C20	PRUPE_3G270500	0.84682	0
PRUPE_1G006600	C1+C20	PRUPE_3G271400	0.849562	-0.136348
PRUPE_1G006600	C1+C20	PRUPE_3G272600	0.849388	0.108556
PRUPE_1G006600	C1+C20	PRUPE_3G272700	0.938212	0.105199
PRUPE_1G006600	C1+C20	PRUPE_3G274500	0.979945	0.400993
PRUPE_1G006600	C1+C20	PRUPE_3G274600	0.952869	-0.12458
PRUPE_1G006600	C1+C20	PRUPE_3G274700	0.877436	-0.063161
PRUPE_1G006600	C1+C20	PRUPE_3G286800	0.936391	0.062455
PRUPE_1G006600	C1+C20	PRUPE_3G286900	0.936391	0
PRUPE_1G006600	C1+C20	PRUPE_3G288800	0.828158	0.131125
PRUPE_1G006600	C1+C20	PRUPE_3G289000	0.796213	0.288425
PRUPE_1G006600	C1+C20	PRUPE_3G290800	0.794846	0.200058
PRUPE_1G006600	C1+C20	PRUPE_3G296800	0.924286	0
PRUPE_1G006600	C1+C20	PRUPE_3G302200	0.826968	0.179793
PRUPE_1G006600	C1+C20	PRUPE_3G303200	0.880351	-0.186141
PRUPE_1G006600	C1+C20	PRUPE_3G308800	0.867023	0.240995
PRUPE_1G006600	C1+C20	PRUPE_3G309400	0.810706	0.194364
PRUPE_1G006600	C1+C20	PRUPE_3G309900	0.986965	0.232617
PRUPE_1G006600	C1+C20	PRUPE_3G310000	0.760094	0.107701
PRUPE_1G006600	C1+C20	PRUPE_4G000100	0.887429	0.176371
PRUPE_1G006600	C1+C20	PRUPE_4G001800	0.936391	0
PRUPE_1G006600	C1+C20	PRUPE_4G006900	0.798151	0.314021
PRUPE_1G006600	C1+C20	PRUPE_4G008100	0.779211	0.164716
PRUPE_1G006600	C1+C20	PRUPE_4G014400	0.757629	0.148926
PRUPE_1G006600	C1+C20	PRUPE_4G015400	0.870581	0.398143
PRUPE_1G006600	C1+C20	PRUPE_4G016000	0.764223	0.238595
PRUPE_1G006600	C1+C20	PRUPE_4G017000	0.838135	0.168432
PRUPE_1G006600	C1+C20	PRUPE_4G027600	0.799209	0.116327
PRUPE_1G006600	C1+C20	PRUPE_4G029500	0.782855	0.262667
PRUPE_1G006600	C1+C20	PRUPE_4G031200	0.828511	0.210705
PRUPE_1G006600	C1+C20	PRUPE_4G031600	0.877036	0.374297
PRUPE_1G006600	C1+C20	PRUPE_4G033300	0.990585	0.09653
PRUPE_1G006600	C1+C20	PRUPE_4G033400	0.937422	-0.074822
PRUPE_1G006600	C1+C20	PRUPE_4G033500	0.986853	0.074153
PRUPE_1G006600	C1+C20	PRUPE_4G034500	0.831317	0.149582
PRUPE_1G006600	C1+C20	PRUPE_4G036900	0.871232	-0.13237
PRUPE_1G006600	C1+C20	PRUPE_4G037800	0.930925	0.244317
PRUPE_1G006600	C1+C20	PRUPE_4G044100	0.94549	0.4707
PRUPE_1G006600	C1+C20	PRUPE_4G044700	0.910498	0.436302
PRUPE_1G006600	C1+C20	PRUPE_4G048300	0.817934	0.46456
PRUPE_1G006600	C1+C20	PRUPE_4G050900	0.937018	0.362649
PRUPE_1G006600	C1+C20	PRUPE_4G051200	0.818374	0.469887
PRUPE_1G006600	C1+C20	PRUPE_4G051300	0.955582	0.363975
PRUPE_1G006600	C1+C20	PRUPE_4G053500	0.941988	0.078377
PRUPE_1G006600	C1+C20	PRUPE_4G055300	0.974075	0.062455
PRUPE_1G006600	C1+C20	PRUPE_4G056400	0.763287	0.314142
PRUPE_1G006600	C1+C20	PRUPE_4G056800	0.936391	0
PRUPE_1G006600	C1+C20	PRUPE_4G057700	0.923727	0.485498
PRUPE_1G006600	C1+C20	PRUPE_4G058300	0.781117	-0.23239
PRUPE_1G006600	C1+C20	PRUPE_4G058400	0.901091	-0.133178
PRUPE_1G006600	C1+C20	PRUPE_4G058500	0.88265	-0.147898
PRUPE_1G006600	C1+C20	PRUPE_4G062100	0.852949	-0.277152
PRUPE_1G006600	C1+C20	PRUPE_4G065600	0.928199	0.393623
PRUPE_1G006600	C1+C20	PRUPE_4G066600	0.950179	0.406527
PRUPE_1G006600	C1+C20	PRUPE_4G067300	0.86481	0.36649
PRUPE_1G006600	C1+C20	PRUPE_4G068000	0.892026	0.233136
PRUPE_1G006600	C1+C20	PRUPE_4G071300	0.803152	0.129984
PRUPE_1G006600	C1+C20	PRUPE_4G071400	0.906803	0.455062
PRUPE_1G006600	C1+C20	PRUPE_4G072900	0.94945	0.274639
PRUPE_1G006600	C1+C20	PRUPE_4G074500	0.804146	0.404918
PRUPE_1G006600	C1+C20	PRUPE_4G076200	0.800943	0.18839
PRUPE_1G006600	C1+C20	PRUPE_4G076400	0.755696	0.367251
PRUPE_1G006600	C1+C20	PRUPE_4G082700	0.877237	0.118762
PRUPE_1G006600	C1+C20	PRUPE_4G087000	0.86993	0
PRUPE_1G006600	C1+C20	PRUPE_4G094400	0.975469	-0.099685
PRUPE_1G006600	C1+C20	PRUPE_4G099600	0.971361	0.284121
PRUPE_1G006600	C1+C20	PRUPE_4G100100	0.936391	0
PRUPE_1G006600	C1+C20	PRUPE_4G100600	0.858219	0.03953
PRUPE_1G006600	C1+C20	PRUPE_4G102100	0.799114	0.328191
PRUPE_1G006600	C1+C20	PRUPE_4G104600	0.79417	-0.084637
PRUPE_1G006600	C1+C20	PRUPE_4G104700	0.903086	0.271319
PRUPE_1G006600	C1+C20	PRUPE_4G105500	0.818771	0.046577
PRUPE_1G006600	C1+C20	PRUPE_4G108000	0.947783	-0.265797
PRUPE_1G006600	C1+C20	PRUPE_4G109800	0.781513	0.059599
PRUPE_1G006600	C1+C20	PRUPE_4G109900	0.825936	0.378949
PRUPE_1G006600	C1+C20	PRUPE_4G115800	0.771603	0.426682
PRUPE_1G006600	C1+C20	PRUPE_4G118300	0.979715	0.267936
PRUPE_1G006600	C1+C20	PRUPE_4G118400	0.837217	0.123865
PRUPE_1G006600	C1+C20	PRUPE_4G122100	0.936391	0.308875
PRUPE_1G006600	C1+C20	PRUPE_4G125600	0.936391	0.062455
PRUPE_1G006600	C1+C20	PRUPE_4G130000	0.909825	0.161811
PRUPE_1G006600	C1+C20	PRUPE_4G130400	0.858721	0.380332
PRUPE_1G006600	C1+C20	PRUPE_4G131200	0.786731	0.0498
PRUPE_1G006600	C1+C20	PRUPE_4G134200	0.87214	-0.114066
PRUPE_1G006600	C1+C20	PRUPE_4G138100	0.990702	0.148379
PRUPE_1G006600	C1+C20	PRUPE_4G141300	0.752646	0.321652
PRUPE_1G006600	C1+C20	PRUPE_4G142500	0.80516	0.014428
PRUPE_1G006600	C1+C20	PRUPE_4G145900	0.963974	0.20252
PRUPE_1G006600	C1+C20	PRUPE_4G146000	0.888892	0.207856
PRUPE_1G006600	C1+C20	PRUPE_4G146600	0.886265	-0.14689
PRUPE_1G006600	C1+C20	PRUPE_4G147800	0.994107	0.107294
PRUPE_1G006600	C1+C20	PRUPE_4G149000	0.752377	0.383096
PRUPE_1G006600	C1+C20	PRUPE_4G153400	0.94929	0.271423
PRUPE_1G006600	C1+C20	PRUPE_4G155200	0.951755	0.440697
PRUPE_1G006600	C1+C20	PRUPE_4G156700	0.752818	-0.173974
PRUPE_1G006600	C1+C20	PRUPE_4G158400	0.795281	0.078258
PRUPE_1G006600	C1+C20	PRUPE_4G159800	0.964068	0.194069
PRUPE_1G006600	C1+C20	PRUPE_4G160800	0.988913	0
PRUPE_1G006600	C1+C20	PRUPE_4G165700	0.936391	0
PRUPE_1G006600	C1+C20	PRUPE_4G167500	0.798287	0.018893
PRUPE_1G006600	C1+C20	PRUPE_4G169400	0.798587	0.410463
PRUPE_1G006600	C1+C20	PRUPE_4G170300	0.861498	0.235008
PRUPE_1G006600	C1+C20	PRUPE_4G171400	0.760444	-0.315472
PRUPE_1G006600	C1+C20	PRUPE_4G172000	0.94179	0.202124
PRUPE_1G006600	C1+C20	PRUPE_4G172700	0.764083	0.012963
PRUPE_1G006600	C1+C20	PRUPE_4G173500	0.936391	0.046125
PRUPE_1G006600	C1+C20	PRUPE_4G174800	0.820047	0.055656
PRUPE_1G006600	C1+C20	PRUPE_4G175000	0.994304	0.062455
PRUPE_1G006600	C1+C20	PRUPE_4G175100	0.861924	0.118027
PRUPE_1G006600	C1+C20	PRUPE_4G177200	0.797083	0.277514
PRUPE_1G006600	C1+C20	PRUPE_4G178000	0.76016	0.377499
PRUPE_1G006600	C1+C20	PRUPE_4G178400	0.977	0.302258
PRUPE_1G006600	C1+C20	PRUPE_4G178900	0.993442	0.136686
PRUPE_1G006600	C1+C20	PRUPE_4G185400	0.778125	0.148394
PRUPE_1G006600	C1+C20	PRUPE_4G189800	0.976718	0.150485
PRUPE_1G006600	C1+C20	PRUPE_4G191600	0.782629	0.447802
PRUPE_1G006600	C1+C20	PRUPE_4G191700	0.896402	0.117928
PRUPE_1G006600	C1+C20	PRUPE_4G194200	0.936391	0
PRUPE_1G006600	C1+C20	PRUPE_4G197900	0.936391	0.069654
PRUPE_1G006600	C1+C20	PRUPE_4G199400	0.936391	0.062455
PRUPE_1G006600	C1+C20	PRUPE_4G200600	0.767754	0.343101
PRUPE_1G006600	C1+C20	PRUPE_4G205400	0.931704	-0.193266
PRUPE_1G006600	C1+C20	PRUPE_4G209700	0.81995	0.127936
PRUPE_1G006600	C1+C20	PRUPE_4G214200	0.773718	-0.181416
PRUPE_1G006600	C1+C20	PRUPE_4G216400	0.936391	0.165546
PRUPE_1G006600	C1+C20	PRUPE_4G217000	0.936391	-0.046692
PRUPE_1G006600	C1+C20	PRUPE_4G217600	0.940804	0.344491
PRUPE_1G006600	C1+C20	PRUPE_4G217900	0.936391	0.429734
PRUPE_1G006600	C1+C20	PRUPE_4G220100	0.936391	0
PRUPE_1G006600	C1+C20	PRUPE_4G221400	0.790581	0.394443
PRUPE_1G006600	C1+C20	PRUPE_4G223700	0.801287	0.254391
PRUPE_1G006600	C1+C20	PRUPE_4G226000	0.936391	0.335612
PRUPE_1G006600	C1+C20	PRUPE_4G238300	0.885849	-0.18878
PRUPE_1G006600	C1+C20	PRUPE_4G242400	0.894955	0.382735
PRUPE_1G006600	C1+C20	PRUPE_4G242500	0.750668	0.424533
PRUPE_1G006600	C1+C20	PRUPE_4G242700	0.837464	0.400125
PRUPE_1G006600	C1+C20	PRUPE_4G243100	0.794843	0.026257
PRUPE_1G006600	C1+C20	PRUPE_4G245100	0.801792	0.493137
PRUPE_1G006600	C1+C20	PRUPE_4G245900	0.936391	-0.160912
PRUPE_1G006600	C1+C20	PRUPE_4G252100	0.809369	-0.231025
PRUPE_1G006600	C1+C20	PRUPE_4G253200	0.936391	0
PRUPE_1G006600	C1+C20	PRUPE_4G253300	0.936391	0
PRUPE_1G006600	C1+C20	PRUPE_4G255300	0.985508	0.415199
PRUPE_1G006600	C1+C20	PRUPE_4G256200	0.774249	0.101411
PRUPE_1G006600	C1+C20	PRUPE_4G261600	0.862509	0.233526
PRUPE_1G006600	C1+C20	PRUPE_4G263400	0.958678	0.188284
PRUPE_1G006600	C1+C20	PRUPE_4G267600	0.949523	0.487699
PRUPE_1G006600	C1+C20	PRUPE_4G268400	0.888841	0.476383
PRUPE_1G006600	C1+C20	PRUPE_4G269600	0.907033	-0.029471
PRUPE_1G006600	C1+C20	PRUPE_4G278300	0.831248	0.428995
PRUPE_1G006600	C1+C20	PRUPE_4G279600	0.799119	0.308234
PRUPE_1G006600	C1+C20	PRUPE_4G280100	0.792866	-0.136348
PRUPE_1G006600	C1+C20	PRUPE_4G282600	0.818701	0.050087
PRUPE_1G006600	C1+C20	PRUPE_4G282700	0.820111	0.319284
PRUPE_1G006600	C1+C20	PRUPE_4G287300	0.936391	-0.114907
PRUPE_1G006600	C1+C20	PRUPE_5G002400	0.956116	0.450857
PRUPE_1G006600	C1+C20	PRUPE_5G002900	0.912568	0.47183
PRUPE_1G006600	C1+C20	PRUPE_5G007000	0.76065	0.47126
PRUPE_1G006600	C1+C20	PRUPE_5G007100	0.975074	-0.114907
PRUPE_1G006600	C1+C20	PRUPE_5G007500	0.939823	0.373678
PRUPE_1G006600	C1+C20	PRUPE_5G011900	0.888785	0
PRUPE_1G006600	C1+C20	PRUPE_5G014000	0.936391	0
PRUPE_1G006600	C1+C20	PRUPE_5G014600	0.809608	0.293683
PRUPE_1G006600	C1+C20	PRUPE_5G017900	0.975147	0.252693
PRUPE_1G006600	C1+C20	PRUPE_5G024800	0.83558	0.155425
PRUPE_1G006600	C1+C20	PRUPE_5G026400	0.936391	0.062455
PRUPE_1G006600	C1+C20	PRUPE_5G028600	0.83638	0.233636
PRUPE_1G006600	C1+C20	PRUPE_5G031000	0.772647	-0.171172
PRUPE_1G006600	C1+C20	PRUPE_5G033200	0.826437	-0.042592
PRUPE_1G006600	C1+C20	PRUPE_5G033600	0.848416	0.304038
PRUPE_1G006600	C1+C20	PRUPE_5G036700	0.950162	-0.253812
PRUPE_1G006600	C1+C20	PRUPE_5G039000	0.855251	-0.349568
PRUPE_1G006600	C1+C20	PRUPE_5G039200	0.786732	0.206905
PRUPE_1G006600	C1+C20	PRUPE_5G045300	0.833037	0.438845
PRUPE_1G006600	C1+C20	PRUPE_5G045400	0.840705	-0.055191
PRUPE_1G006600	C1+C20	PRUPE_5G045600	0.753932	0.277641
PRUPE_1G006600	C1+C20	PRUPE_5G045900	0.936391	-0.136348
PRUPE_1G006600	C1+C20	PRUPE_5G047500	0.985564	0.177046
PRUPE_1G006600	C1+C20	PRUPE_5G048200	0.948118	0.368095
PRUPE_1G006600	C1+C20	PRUPE_5G048600	0.752217	0.06737
PRUPE_1G006600	C1+C20	PRUPE_5G049100	0.987753	-0.123816
PRUPE_1G006600	C1+C20	PRUPE_5G050500	0.949356	-0.114907
PRUPE_1G006600	C1+C20	PRUPE_5G052100	0.8979	-0.038039
PRUPE_1G006600	C1+C20	PRUPE_5G052900	0.859802	0.429539
PRUPE_1G006600	C1+C20	PRUPE_5G054000	0.983356	-0.156039
PRUPE_1G006600	C1+C20	PRUPE_5G054100	0.938002	-0.136348
PRUPE_1G006600	C1+C20	PRUPE_5G057000	0.936153	0.252642
PRUPE_1G006600	C1+C20	PRUPE_5G059300	0.990954	0.359898
PRUPE_1G006600	C1+C20	PRUPE_5G059900	0.814515	0.332715
PRUPE_1G006600	C1+C20	PRUPE_5G060900	0.882494	-0.114907
PRUPE_1G006600	C1+C20	PRUPE_5G061200	0.936391	-0.251205
PRUPE_1G006600	C1+C20	PRUPE_5G062700	0.936391	0.028774
PRUPE_1G006600	C1+C20	PRUPE_5G066800	0.887306	0.122025
PRUPE_1G006600	C1+C20	PRUPE_5G067400	0.868144	-0.184327
PRUPE_1G006600	C1+C20	PRUPE_5G067900	0.936391	-0.223962
PRUPE_1G006600	C1+C20	PRUPE_5G070800	0.839941	0.148454
PRUPE_1G006600	C1+C20	PRUPE_5G070900	0.754161	-0.165934
PRUPE_1G006600	C1+C20	PRUPE_5G072700	0.829435	-0.003879
PRUPE_1G006600	C1+C20	PRUPE_5G073500	0.974435	0.191575
PRUPE_1G006600	C1+C20	PRUPE_5G074800	0.756868	0.299559
PRUPE_1G006600	C1+C20	PRUPE_5G075600	0.940445	0.448462
PRUPE_1G006600	C1+C20	PRUPE_5G077000	0.86956	0.316477
PRUPE_1G006600	C1+C20	PRUPE_5G079600	0.974007	-0.26516
PRUPE_1G006600	C1+C20	PRUPE_5G083600	0.90738	0.031253
PRUPE_1G006600	C1+C20	PRUPE_5G087600	0.960002	0.144794
PRUPE_1G006600	C1+C20	PRUPE_5G089100	0.972558	0.488615
PRUPE_1G006600	C1+C20	PRUPE_5G091100	0.936391	-0.10282
PRUPE_1G006600	C1+C20	PRUPE_5G091700	0.956071	0.135088
PRUPE_1G006600	C1+C20	PRUPE_5G093600	0.936391	0
PRUPE_1G006600	C1+C20	PRUPE_5G093900	0.750401	0.034367
PRUPE_1G006600	C1+C20	PRUPE_5G094200	0.955234	0.047617
PRUPE_1G006600	C1+C20	PRUPE_5G097800	0.77574	-0.136348
PRUPE_1G006600	C1+C20	PRUPE_5G102600	0.973689	0.360008
PRUPE_1G006600	C1+C20	PRUPE_5G103700	0.863244	0.223653
PRUPE_1G006600	C1+C20	PRUPE_5G104100	0.760219	-0.059456
PRUPE_1G006600	C1+C20	PRUPE_5G112800	0.886936	0.260031
PRUPE_1G006600	C1+C20	PRUPE_5G113200	0.768615	0.145248
PRUPE_1G006600	C1+C20	PRUPE_5G113900	0.756657	0.467355
PRUPE_1G006600	C1+C20	PRUPE_5G114900	0.898161	0.239595
PRUPE_1G006600	C1+C20	PRUPE_5G115800	0.76261	0.06551
PRUPE_1G006600	C1+C20	PRUPE_5G116100	0.877452	0.111117
PRUPE_1G006600	C1+C20	PRUPE_5G133800	0.768642	0.244683
PRUPE_1G006600	C1+C20	PRUPE_5G135300	0.963901	0.429049
PRUPE_1G006600	C1+C20	PRUPE_5G136300	0.790131	-0.152992
PRUPE_1G006600	C1+C20	PRUPE_5G140400	0.821795	0.483561
PRUPE_1G006600	C1+C20	PRUPE_5G141400	0.762924	-0.014394
PRUPE_1G006600	C1+C20	PRUPE_5G141800	0.862201	-0.124037
PRUPE_1G006600	C1+C20	PRUPE_5G142400	0.789398	0.272343
PRUPE_1G006600	C1+C20	PRUPE_5G144300	0.896528	0.374993
PRUPE_1G006600	C1+C20	PRUPE_5G144500	0.765053	0.238918
PRUPE_1G006600	C1+C20	PRUPE_5G145000	0.854115	0.381754
PRUPE_1G006600	C1+C20	PRUPE_5G145100	0.951952	0.040813
PRUPE_1G006600	C1+C20	PRUPE_5G149200	0.903113	0.064221
PRUPE_1G006600	C1+C20	PRUPE_5G150800	0.923246	0.448504
PRUPE_1G006600	C1+C20	PRUPE_5G152700	0.952331	-0.054852
PRUPE_1G006600	C1+C20	PRUPE_5G154200	0.856772	0.147791
PRUPE_1G006600	C1+C20	PRUPE_5G154600	0.968132	-0.05744
PRUPE_1G006600	C1+C20	PRUPE_5G160500	0.92205	0.494606
PRUPE_1G006600	C1+C20	PRUPE_5G162200	0.76843	0.343319
PRUPE_1G006600	C1+C20	PRUPE_5G163100	0.816201	0.331208
PRUPE_1G006600	C1+C20	PRUPE_5G164100	0.938368	0.249492
PRUPE_1G006600	C1+C20	PRUPE_5G166700	0.834391	0.318078
PRUPE_1G006600	C1+C20	PRUPE_5G171100	0.928137	0.144533
PRUPE_1G006600	C1+C20	PRUPE_5G173700	0.954479	0.493269
PRUPE_1G006600	C1+C20	PRUPE_5G173900	0.751237	-0.207156
PRUPE_1G006600	C1+C20	PRUPE_5G174200	0.911058	0.496194
PRUPE_1G006600	C1+C20	PRUPE_5G175100	0.898464	0.228131
PRUPE_1G006600	C1+C20	PRUPE_5G175300	0.845859	0
PRUPE_1G006600	C1+C20	PRUPE_5G178400	0.838858	0.239507
PRUPE_1G006600	C1+C20	PRUPE_5G180700	0.936391	-0.245535
PRUPE_1G006600	C1+C20	PRUPE_5G181600	0.809108	-0.136348
PRUPE_1G006600	C1+C20	PRUPE_5G182100	0.837185	0.105282
PRUPE_1G006600	C1+C20	PRUPE_5G182800	0.879805	0.051447
PRUPE_1G006600	C1+C20	PRUPE_5G185100	0.990035	0.17865
PRUPE_1G006600	C1+C20	PRUPE_5G185300	0.985896	-0.112487
PRUPE_1G006600	C1+C20	PRUPE_5G185600	0.954643	-0.032089
PRUPE_1G006600	C1+C20	PRUPE_5G187200	0.936391	-0.136348
PRUPE_1G006600	C1+C20	PRUPE_5G191800	0.936391	-0.136348
PRUPE_1G006600	C1+C20	PRUPE_5G192300	0.77253	0.445778
PRUPE_1G006600	C1+C20	PRUPE_5G194500	0.856793	0.374134
PRUPE_1G006600	C1+C20	PRUPE_5G201600	0.779899	0.318254
PRUPE_1G006600	C1+C20	PRUPE_5G220600	0.934734	0.198289
PRUPE_1G006600	C1+C20	PRUPE_5G222100	0.784977	0.314092
PRUPE_1G006600	C1+C20	PRUPE_5G223100	0.751033	-0.034903
PRUPE_1G006600	C1+C20	PRUPE_5G223600	0.836842	0.196653
PRUPE_1G006600	C1+C20	PRUPE_5G227400	0.87721	0.01049
PRUPE_1G006600	C1+C20	PRUPE_5G227500	0.804661	-0.064697
PRUPE_1G006600	C1+C20	PRUPE_5G231600	0.870239	0.462744
PRUPE_1G006600	C1+C20	PRUPE_5G232600	0.948444	0
PRUPE_1G006600	C1+C20	PRUPE_5G237700	0.872659	0.223399
PRUPE_1G006600	C1+C20	PRUPE_5G244200	0.954849	0
PRUPE_1G006600	C1+C20	PRUPE_5G245600	0.905319	-0.154945
PRUPE_1G006600	C1+C20	PRUPE_6G001800	0.807683	0.331006
PRUPE_1G006600	C1+C20	PRUPE_6G002100	0.84419	0.344158
PRUPE_1G006600	C1+C20	PRUPE_6G002500	0.764308	0.308923
PRUPE_1G006600	C1+C20	PRUPE_6G004200	0.947533	0.062455
PRUPE_1G006600	C1+C20	PRUPE_6G006000	0.807512	-0.017632
PRUPE_1G006600	C1+C20	PRUPE_6G007700	0.972296	0.058243
PRUPE_1G006600	C1+C20	PRUPE_6G011200	0.936391	0
PRUPE_1G006600	C1+C20	PRUPE_6G015300	0.911937	0.330347
PRUPE_1G006600	C1+C20	PRUPE_6G015900	0.98214	0.402929
PRUPE_1G006600	C1+C20	PRUPE_6G017900	0.752148	0.228612
PRUPE_1G006600	C1+C20	PRUPE_6G019500	0.774414	0.308352
PRUPE_1G006600	C1+C20	PRUPE_6G019700	0.922301	0.183998
PRUPE_1G006600	C1+C20	PRUPE_6G021300	0.832213	0.132073
PRUPE_1G006600	C1+C20	PRUPE_6G023000	0.936391	0
PRUPE_1G006600	C1+C20	PRUPE_6G024800	0.899747	0.424893
PRUPE_1G006600	C1+C20	PRUPE_6G025000	0.7912	0.132245
PRUPE_1G006600	C1+C20	PRUPE_6G027400	0.775165	0.141751
PRUPE_1G006600	C1+C20	PRUPE_6G031500	0.847179	-0.164344
PRUPE_1G006600	C1+C20	PRUPE_6G033100	0.8267	0.478375
PRUPE_1G006600	C1+C20	PRUPE_6G034300	0.834957	-0.031837
PRUPE_1G006600	C1+C20	PRUPE_6G034500	0.816633	0
PRUPE_1G006600	C1+C20	PRUPE_6G035600	0.976029	0.331107
PRUPE_1G006600	C1+C20	PRUPE_6G037000	0.936391	0
PRUPE_1G006600	C1+C20	PRUPE_6G041200	0.788285	0.137941
PRUPE_1G006600	C1+C20	PRUPE_6G042800	0.824073	0.014892
PRUPE_1G006600	C1+C20	PRUPE_6G043100	0.936391	0
PRUPE_1G006600	C1+C20	PRUPE_6G044000	0.89174	0.178929
PRUPE_1G006600	C1+C20	PRUPE_6G046800	0.931089	0.077312
PRUPE_1G006600	C1+C20	PRUPE_6G049600	0.914535	0.010867
PRUPE_1G006600	C1+C20	PRUPE_6G053700	0.894129	0.387632
PRUPE_1G006600	C1+C20	PRUPE_6G053900	0.820354	0.436986
PRUPE_1G006600	C1+C20	PRUPE_6G054300	0.870582	-0.28852
PRUPE_1G006600	C1+C20	PRUPE_6G054400	0.778324	0.204952
PRUPE_1G006600	C1+C20	PRUPE_6G060400	0.789907	0.150086
PRUPE_1G006600	C1+C20	PRUPE_6G060500	0.935979	0.48166
PRUPE_1G006600	C1+C20	PRUPE_6G062100	0.90472	0.323317
PRUPE_1G006600	C1+C20	PRUPE_6G063000	0.937032	-0.105943
PRUPE_1G006600	C1+C20	PRUPE_6G066500	0.976372	0.142782
PRUPE_1G006600	C1+C20	PRUPE_6G071300	0.868538	0.364834
PRUPE_1G006600	C1+C20	PRUPE_6G072000	0.867154	-0.07583
PRUPE_1G006600	C1+C20	PRUPE_6G075000	0.772225	-0.059006
[truncated: 115,216 more rows]
